# Supplementary material for: Exploiting the fibroblast growth factor receptor-1 vulnerability to therapeutically restrict the MYC-EZH2-CDKN1C axis-driven proliferation in Mantle cell lymphoma
Source: Leukemia. 2023 Aug 19;37(10):2094–106. doi: 10.1038/s41375-023-02006-8 (PMC10539170; doi:10.1038/s41375-023-02006-8)
Supplement: Supplementary file 2 — Supplementary Table 6 [file 41375_2023_2006_MOESM2_ESM.xlsx]

## Sheet: Fig 3F ARCHS4 TFs 
Term	P-value	Adjusted P-value	Odds Ratio	Combined Score
EZH2 human tf ARCHS4 coexpression	2.86646e-74	4.94177e-71	11.3959	1929.75
HMGB2 human tf ARCHS4 coexpression	3.24984e-73	2.80136e-70	11.2344	1875.13
E2F8 human tf ARCHS4 coexpression	4.00282e-71	2.30029e-68	10.9178	1769.74
KNTC1 human tf ARCHS4 coexpression	3.06757e-56	1.32212e-53	8.78381	1122.78
E2F2 human tf ARCHS4 coexpression	2.6834e-55	9.25237e-53	8.65513	1087.56
RAD51 human tf ARCHS4 coexpression	8.81776e-50	2.53364e-47	7.91444	893.956
DEPDC1B human tf ARCHS4 coexpression	2.31235e-45	5.69499e-43	7.33574	753.953
E2F7 human tf ARCHS4 coexpression	6.02718e-42	1.29886e-39	6.89605	654.52
DEPDC1 human tf ARCHS4 coexpression	4.14383e-41	7.93773e-39	6.78919	631.289
DEK human tf ARCHS4 coexpression	7.92098e-38	1.36558e-35	6.37348	544.478
WDHD1 human tf ARCHS4 coexpression	4.11147e-33	6.44379e-31	5.78315	431.258
HMGB1 human tf ARCHS4 coexpression	2.23234e-29	3.20713e-27	5.31949	350.937
ZNF367 human tf ARCHS4 coexpression	3.17982e-27	4.21694e-25	5.05282	308.288
TCF19 human tf ARCHS4 coexpression	7.96262e-26	9.8054e-24	4.87962	282.005
POLE3 human tf ARCHS4 coexpression	1.86017e-24	2.13795e-22	4.70996	257.359
TP53 human tf ARCHS4 coexpression	1.54768e-20	1.66763e-18	4.22128	192.553
TGIF2 human tf ARCHS4 coexpression	4.40285e-18	4.46501e-16	3.91151	156.321
TFAM human tf ARCHS4 coexpression	1.72468e-17	1.48668e-15	3.83597	148.064
FOXM1 human tf ARCHS4 coexpression	1.72468e-17	1.48668e-15	3.83597	148.064
SUZ12 human tf ARCHS4 coexpression	1.72468e-17	1.48668e-15	3.83597	148.064
MYBL2 human tf ARCHS4 coexpression	6.62707e-17	5.44051e-15	3.76117	140.114
HMGB3 human tf ARCHS4 coexpression	2.49743e-16	1.95708e-14	3.68711	132.463
TOE1 human tf ARCHS4 coexpression	9.22883e-16	6.62938e-14	3.61376	125.105
PRMT3 human tf ARCHS4 coexpression	9.22883e-16	6.62938e-14	3.61376	125.105
E2F3 human tf ARCHS4 coexpression	1.1873e-14	7.8727e-13	3.46921	111.238
SF3A3 human tf ARCHS4 coexpression	1.1873e-14	7.8727e-13	3.46921	111.238
PCGF6 human tf ARCHS4 coexpression	1.40887e-13	8.9959e-12	3.32743	98.4613
HIST1H1B human tf ARCHS4 coexpression	1.53938e-12	9.47818e-11	3.18835	86.7221
ZNF146 human tf ARCHS4 coexpression	1.54598e-11	8.59762e-10	3.05192	75.9708
ADNP2 human tf ARCHS4 coexpression	1.54598e-11	8.59762e-10	3.05192	75.9708
CBX2 human tf ARCHS4 coexpression	1.54598e-11	8.59762e-10	3.05192	75.9708
COPS3 human tf ARCHS4 coexpression	1.42433e-10	7.67357e-09	2.91806	66.1586
E2F1 human tf ARCHS4 coexpression	4.18307e-10	2.18534e-08	2.85207	61.5898
ZNF239 human tf ARCHS4 coexpression	1.20138e-09	6.09171e-08	2.7867	57.2382
WHSC1 human tf ARCHS4 coexpression	3.37324e-09	1.66156e-07	2.72194	53.098
CTCF human tf ARCHS4 coexpression	9.25701e-09	4.19976e-07	2.65779	49.1634
NOC3L human tf ARCHS4 coexpression	9.25701e-09	4.19976e-07	2.65779	49.1634
CASP8AP2 human tf ARCHS4 coexpression	9.25701e-09	4.19976e-07	2.65779	49.1634
ZNF695 human tf ARCHS4 coexpression	2.48213e-08	1.0437e-06	2.59423	45.429
RNF138 human tf ARCHS4 coexpression	2.48213e-08	1.0437e-06	2.59423	45.429
USP39 human tf ARCHS4 coexpression	2.48213e-08	1.0437e-06	2.59423	45.429
RPA2 human tf ARCHS4 coexpression	6.50092e-08	2.66847e-06	2.53126	41.8891
ZNF227 human tf ARCHS4 coexpression	1.6626e-07	6.51436e-06	2.46887	38.5383
ZNF107 human tf ARCHS4 coexpression	1.6626e-07	6.51436e-06	2.46887	38.5383
SALL3 human tf ARCHS4 coexpression	4.1507e-07	1.59018e-05	2.40706	35.3712
NR6A1 human tf ARCHS4 coexpression	1.01119e-06	3.63186e-05	2.34581	32.3825
ATF3 human tf ARCHS4 coexpression	1.01119e-06	3.63186e-05	2.34581	32.3825
HIST1H1C human tf ARCHS4 coexpression	1.01119e-06	3.63186e-05	2.34581	32.3825
CEBPZ human tf ARCHS4 coexpression	2.4031e-06	7.67213e-05	2.28512	29.5666
NFYB human tf ARCHS4 coexpression	2.4031e-06	7.67213e-05	2.28512	29.5666
JDP2 human tf ARCHS4 coexpression	2.4031e-06	7.67213e-05	2.28512	29.5666
PAWR human tf ARCHS4 coexpression	2.4031e-06	7.67213e-05	2.28512	29.5666
YEATS4 human tf ARCHS4 coexpression	2.4031e-06	7.67213e-05	2.28512	29.5666
SMARCC1 human tf ARCHS4 coexpression	2.4031e-06	7.67213e-05	2.28512	29.5666
BATF2 human tf ARCHS4 coexpression	5.56913e-06	0.00017145	2.22499	26.9186
HIST1H1D human tf ARCHS4 coexpression	5.56913e-06	0.00017145	2.22499	26.9186
NR1H3 human tf ARCHS4 coexpression	1.25811e-05	0.000355571	2.16541	24.433
ZNF35 human tf ARCHS4 coexpression	1.25811e-05	0.000355571	2.16541	24.433
TFDP1 human tf ARCHS4 coexpression	1.25811e-05	0.000355571	2.16541	24.433
PARP12 human tf ARCHS4 coexpression	1.25811e-05	0.000355571	2.16541	24.433
HMGA2 human tf ARCHS4 coexpression	1.25811e-05	0.000355571	2.16541	24.433
TFEC human tf ARCHS4 coexpression	2.76954e-05	0.000682097	2.10636	22.1047
HLX human tf ARCHS4 coexpression	2.76954e-05	0.000682097	2.10636	22.1047
ETV5 human tf ARCHS4 coexpression	2.76954e-05	0.000682097	2.10636	22.1047
MAFB human tf ARCHS4 coexpression	2.76954e-05	0.000682097	2.10636	22.1047
ZNF207 human tf ARCHS4 coexpression	2.76954e-05	0.000682097	2.10636	22.1047
SALL4 human tf ARCHS4 coexpression	2.76954e-05	0.000682097	2.10636	22.1047
ZNF711 human tf ARCHS4 coexpression	2.76954e-05	0.000682097	2.10636	22.1047
ZBTB9 human tf ARCHS4 coexpression	2.76954e-05	0.000682097	2.10636	22.1047
SSRP1 human tf ARCHS4 coexpression	2.76954e-05	0.000682097	2.10636	22.1047
ZIC2 human tf ARCHS4 coexpression	5.9386e-05	0.00129597	2.04785	19.9286
SPI1 human tf ARCHS4 coexpression	5.9386e-05	0.00129597	2.04785	19.9286
IRF1 human tf ARCHS4 coexpression	5.9386e-05	0.00129597	2.04785	19.9286
ARNTL human tf ARCHS4 coexpression	5.9386e-05	0.00129597	2.04785	19.9286
FLI1 human tf ARCHS4 coexpression	5.9386e-05	0.00129597	2.04785	19.9286
ZNF180 human tf ARCHS4 coexpression	5.9386e-05	0.00129597	2.04785	19.9286
STAT2 human tf ARCHS4 coexpression	5.9386e-05	0.00129597	2.04785	19.9286
IRF7 human tf ARCHS4 coexpression	5.9386e-05	0.00129597	2.04785	19.9286
IRF9 human tf ARCHS4 coexpression	5.9386e-05	0.00129597	2.04785	19.9286
SP110 human tf ARCHS4 coexpression	0.000123988	0.00257537	1.98987	17.8995
ZNF438 human tf ARCHS4 coexpression	0.000123988	0.00257537	1.98987	17.8995
CHRAC1 human tf ARCHS4 coexpression	0.000123988	0.00257537	1.98987	17.8995
LIN28B human tf ARCHS4 coexpression	0.000123988	0.00257537	1.98987	17.8995
KLF15 human tf ARCHS4 coexpression	0.000251955	0.00488057	1.93241	16.0124
CEBPB human tf ARCHS4 coexpression	0.000251955	0.00488057	1.93241	16.0124
DPF1 human tf ARCHS4 coexpression	0.000251955	0.00488057	1.93241	16.0124
PLEK human tf ARCHS4 coexpression	0.000251955	0.00488057	1.93241	16.0124
FARSA human tf ARCHS4 coexpression	0.000251955	0.00488057	1.93241	16.0124
SEMA4A human tf ARCHS4 coexpression	0.000251955	0.00488057	1.93241	16.0124
ASCL2 human tf ARCHS4 coexpression	0.000498121	0.00841922	1.87546	14.2623
MXD3 human tf ARCHS4 coexpression	0.000498121	0.00841922	1.87546	14.2623
ZNF93 human tf ARCHS4 coexpression	0.000498121	0.00841922	1.87546	14.2623
NKX2-8 human tf ARCHS4 coexpression	0.000498121	0.00841922	1.87546	14.2623
FOXN4 human tf ARCHS4 coexpression	0.000498121	0.00841922	1.87546	14.2623
ETV3L human tf ARCHS4 coexpression	0.000498121	0.00841922	1.87546	14.2623
DNAJC2 human tf ARCHS4 coexpression	0.000498121	0.00841922	1.87546	14.2623
MTA3 human tf ARCHS4 coexpression	0.000498121	0.00841922	1.87546	14.2623
PMS1 human tf ARCHS4 coexpression	0.000498121	0.00841922	1.87546	14.2623
SP140 human tf ARCHS4 coexpression	0.000498121	0.00841922	1.87546	14.2623
ZBP1 human tf ARCHS4 coexpression	0.000498121	0.00841922	1.87546	14.2623
HIST1H1A human tf ARCHS4 coexpression	0.000498121	0.00841922	1.87546	14.2623
CPSF4 human tf ARCHS4 coexpression	0.000498121	0.00841922	1.87546	14.2623
KLF6 human tf ARCHS4 coexpression	0.000957713	0.0139924	1.81903	12.644
RELB human tf ARCHS4 coexpression	0.000957713	0.0139924	1.81903	12.644
EZH1 human tf ARCHS4 coexpression	0.000957713	0.0139924	1.81903	12.644
EGR2 human tf ARCHS4 coexpression	0.000957713	0.0139924	1.81903	12.644
IRF5 human tf ARCHS4 coexpression	0.000957713	0.0139924	1.81903	12.644
LBX1 human tf ARCHS4 coexpression	0.000957713	0.0139924	1.81903	12.644
IRF2 human tf ARCHS4 coexpression	0.000957713	0.0139924	1.81903	12.644
HIC2 human tf ARCHS4 coexpression	0.000957713	0.0139924	1.81903	12.644
MTF1 human tf ARCHS4 coexpression	0.000957713	0.0139924	1.81903	12.644
TBX15 human tf ARCHS4 coexpression	0.000957713	0.0139924	1.81903	12.644
SNAI3 human tf ARCHS4 coexpression	0.000957713	0.0139924	1.81903	12.644
ZFYVE26 human tf ARCHS4 coexpression	0.000957713	0.0139924	1.81903	12.644
TTF1 human tf ARCHS4 coexpression	0.000957713	0.0139924	1.81903	12.644
TRAFD1 human tf ARCHS4 coexpression	0.000957713	0.0139924	1.81903	12.644
SSB human tf ARCHS4 coexpression	0.000957713	0.0139924	1.81903	12.644
RNF166 human tf ARCHS4 coexpression	0.000957713	0.0139924	1.81903	12.644
TCF3 human tf ARCHS4 coexpression	0.00178997	0.023378	1.76309	11.1525
NFKB1 human tf ARCHS4 coexpression	0.00178997	0.023378	1.76309	11.1525
VDR human tf ARCHS4 coexpression	0.00178997	0.023378	1.76309	11.1525
MYOD1 human tf ARCHS4 coexpression	0.00178997	0.023378	1.76309	11.1525
USF1 human tf ARCHS4 coexpression	0.00178997	0.023378	1.76309	11.1525
ZNF385A human tf ARCHS4 coexpression	0.00178997	0.023378	1.76309	11.1525
STAT5B human tf ARCHS4 coexpression	0.00178997	0.023378	1.76309	11.1525
ZNF92 human tf ARCHS4 coexpression	0.00178997	0.023378	1.76309	11.1525
ZNF276 human tf ARCHS4 coexpression	0.00178997	0.023378	1.76309	11.1525
ZNF680 human tf ARCHS4 coexpression	0.00178997	0.023378	1.76309	11.1525
ZBTB34 human tf ARCHS4 coexpression	0.00178997	0.023378	1.76309	11.1525
FOXE3 human tf ARCHS4 coexpression	0.00178997	0.023378	1.76309	11.1525
PPP2R3B human tf ARCHS4 coexpression	0.00178997	0.023378	1.76309	11.1525
RBM20 human tf ARCHS4 coexpression	0.00178997	0.023378	1.76309	11.1525
FOSL2 human tf ARCHS4 coexpression	0.00325073	0.0366292	1.70766	9.78295
MYF6 human tf ARCHS4 coexpression	0.00325073	0.0366292	1.70766	9.78295
TFEB human tf ARCHS4 coexpression	0.00325073	0.0366292	1.70766	9.78295
NR4A3 human tf ARCHS4 coexpression	0.00325073	0.0366292	1.70766	9.78295
NFE2 human tf ARCHS4 coexpression	0.00325073	0.0366292	1.70766	9.78295
ZNFX1 human tf ARCHS4 coexpression	0.00325073	0.0366292	1.70766	9.78295
SIX1 human tf ARCHS4 coexpression	0.00325073	0.0366292	1.70766	9.78295
ISL2 human tf ARCHS4 coexpression	0.00325073	0.0366292	1.70766	9.78295
IKZF3 human tf ARCHS4 coexpression	0.00325073	0.0366292	1.70766	9.78295
MSC human tf ARCHS4 coexpression	0.00325073	0.0366292	1.70766	9.78295
HOXC10 human tf ARCHS4 coexpression	0.00325073	0.0366292	1.70766	9.78295
IKZF1 human tf ARCHS4 coexpression	0.00325073	0.0366292	1.70766	9.78295
PHB2 human tf ARCHS4 coexpression	0.00325073	0.0366292	1.70766	9.78295
TERF1 human tf ARCHS4 coexpression	0.00325073	0.0366292	1.70766	9.78295
CARHSP1 human tf ARCHS4 coexpression	0.00325073	0.0366292	1.70766	9.78295
FARSB human tf ARCHS4 coexpression	0.00325073	0.0366292	1.70766	9.78295
SSH2 human tf ARCHS4 coexpression	0.00325073	0.0366292	1.70766	9.78295
LARP4 human tf ARCHS4 coexpression	0.00325073	0.0366292	1.70766	9.78295
FBXO41 human tf ARCHS4 coexpression	0.00325073	0.0366292	1.70766	9.78295
HIST1H1E human tf ARCHS4 coexpression	0.00325073	0.0366292	1.70766	9.78295
HLA-DRB3 human tf ARCHS4 coexpression	0.00325073	0.0366292	1.70766	9.78295
ETV7 human tf ARCHS4 coexpression	0.00573408	0.0574741	1.65271	8.53019
CDC5L human tf ARCHS4 coexpression	0.00573408	0.0574741	1.65271	8.53019
NFE2L2 human tf ARCHS4 coexpression	0.00573408	0.0574741	1.65271	8.53019
KLF2 human tf ARCHS4 coexpression	0.00573408	0.0574741	1.65271	8.53019
RARA human tf ARCHS4 coexpression	0.00573408	0.0574741	1.65271	8.53019
IRF8 human tf ARCHS4 coexpression	0.00573408	0.0574741	1.65271	8.53019
RXRG human tf ARCHS4 coexpression	0.00573408	0.0574741	1.65271	8.53019
TSC22D3 human tf ARCHS4 coexpression	0.00573408	0.0574741	1.65271	8.53019
STAT6 human tf ARCHS4 coexpression	0.00573408	0.0574741	1.65271	8.53019
FOXD3 human tf ARCHS4 coexpression	0.00573408	0.0574741	1.65271	8.53019
ZFP42 human tf ARCHS4 coexpression	0.00573408	0.0574741	1.65271	8.53019
AHR human tf ARCHS4 coexpression	0.00573408	0.0574741	1.65271	8.53019
SP100 human tf ARCHS4 coexpression	0.00573408	0.0574741	1.65271	8.53019
AKNA human tf ARCHS4 coexpression	0.00573408	0.0574741	1.65271	8.53019
NFXL1 human tf ARCHS4 coexpression	0.00573408	0.0574741	1.65271	8.53019
CUL1 human tf ARCHS4 coexpression	0.00573408	0.0574741	1.65271	8.53019
SMAD7 human tf ARCHS4 coexpression	0.00573408	0.0574741	1.65271	8.53019
TIGD3 human tf ARCHS4 coexpression	0.00573408	0.0574741	1.65271	8.53019
SLC39A10 human tf ARCHS4 coexpression	0.00573408	0.0574741	1.65271	8.53019
NFE2L3 human tf ARCHS4 coexpression	0.00982006	0.0905336	1.59825	7.38924
MXD1 human tf ARCHS4 coexpression	0.00982006	0.0905336	1.59825	7.38924
NFKB2 human tf ARCHS4 coexpression	0.00982006	0.0905336	1.59825	7.38924
GATA3 human tf ARCHS4 coexpression	0.00982006	0.0905336	1.59825	7.38924
TLX2 human tf ARCHS4 coexpression	0.00982006	0.0905336	1.59825	7.38924
ATF5 human tf ARCHS4 coexpression	0.00982006	0.0905336	1.59825	7.38924
SP5 human tf ARCHS4 coexpression	0.00982006	0.0905336	1.59825	7.38924
NKX2-4 human tf ARCHS4 coexpression	0.00982006	0.0905336	1.59825	7.38924
PRDM14 human tf ARCHS4 coexpression	0.00982006	0.0905336	1.59825	7.38924
GBX1 human tf ARCHS4 coexpression	0.00982006	0.0905336	1.59825	7.38924
IFI16 human tf ARCHS4 coexpression	0.00982006	0.0905336	1.59825	7.38924
ZFP36 human tf ARCHS4 coexpression	0.00982006	0.0905336	1.59825	7.38924
NR0B2 human tf ARCHS4 coexpression	0.00982006	0.0905336	1.59825	7.38924
CD36 human tf ARCHS4 coexpression	0.00982006	0.0905336	1.59825	7.38924
HLA-DQB1 human tf ARCHS4 coexpression	0.00982006	0.0905336	1.59825	7.38924
RUNX3 human tf ARCHS4 coexpression	0.0163215	0.132728	1.54427	6.3551
TBX21 human tf ARCHS4 coexpression	0.0163215	0.132728	1.54427	6.3551
SALL1 human tf ARCHS4 coexpression	0.0163215	0.132728	1.54427	6.3551
TLX1 human tf ARCHS4 coexpression	0.0163215	0.132728	1.54427	6.3551
BCL6 human tf ARCHS4 coexpression	0.0163215	0.132728	1.54427	6.3551
ETV3 human tf ARCHS4 coexpression	0.0163215	0.132728	1.54427	6.3551
KLF9 human tf ARCHS4 coexpression	0.0163215	0.132728	1.54427	6.3551
MYOG human tf ARCHS4 coexpression	0.0163215	0.132728	1.54427	6.3551
SPDEF human tf ARCHS4 coexpression	0.0163215	0.132728	1.54427	6.3551
RORC human tf ARCHS4 coexpression	0.0163215	0.132728	1.54427	6.3551
NR4A2 human tf ARCHS4 coexpression	0.0163215	0.132728	1.54427	6.3551
ETS2 human tf ARCHS4 coexpression	0.0163215	0.132728	1.54427	6.3551
SOHLH1 human tf ARCHS4 coexpression	0.0163215	0.132728	1.54427	6.3551
ZNF280C human tf ARCHS4 coexpression	0.0163215	0.132728	1.54427	6.3551
ZNF516 human tf ARCHS4 coexpression	0.0163215	0.132728	1.54427	6.3551
ZKSCAN2 human tf ARCHS4 coexpression	0.0163215	0.132728	1.54427	6.3551
ZIK1 human tf ARCHS4 coexpression	0.0163215	0.132728	1.54427	6.3551
ZNF467 human tf ARCHS4 coexpression	0.0163215	0.132728	1.54427	6.3551
ZNF560 human tf ARCHS4 coexpression	0.0163215	0.132728	1.54427	6.3551
ZNF821 human tf ARCHS4 coexpression	0.0163215	0.132728	1.54427	6.3551
HMGA1 human tf ARCHS4 coexpression	0.0163215	0.132728	1.54427	6.3551
RGS11 human tf ARCHS4 coexpression	0.0163215	0.132728	1.54427	6.3551
TRIM3 human tf ARCHS4 coexpression	0.0163215	0.132728	1.54427	6.3551
PLXNC1 human tf ARCHS4 coexpression	0.0163215	0.132728	1.54427	6.3551
TERF2IP human tf ARCHS4 coexpression	0.0163215	0.132728	1.54427	6.3551
MLXIPL human tf ARCHS4 coexpression	0.0263171	0.189836	1.49077	5.42273
MEF2A human tf ARCHS4 coexpression	0.0263171	0.189836	1.49077	5.42273
YY1 human tf ARCHS4 coexpression	0.0263171	0.189836	1.49077	5.42273
MEIS3 human tf ARCHS4 coexpression	0.0263171	0.189836	1.49077	5.42273
NANOG human tf ARCHS4 coexpression	0.0263171	0.189836	1.49077	5.42273
LHX4 human tf ARCHS4 coexpression	0.0263171	0.189836	1.49077	5.42273
FOXA1 human tf ARCHS4 coexpression	0.0263171	0.189836	1.49077	5.42273
GATA4 human tf ARCHS4 coexpression	0.0263171	0.189836	1.49077	5.42273
CREB5 human tf ARCHS4 coexpression	0.0263171	0.189836	1.49077	5.42273
HHEX human tf ARCHS4 coexpression	0.0263171	0.189836	1.49077	5.42273
BATF human tf ARCHS4 coexpression	0.0263171	0.189836	1.49077	5.42273
PBX3 human tf ARCHS4 coexpression	0.0263171	0.189836	1.49077	5.42273
JUNB human tf ARCHS4 coexpression	0.0263171	0.189836	1.49077	5.42273
TGIF1 human tf ARCHS4 coexpression	0.0263171	0.189836	1.49077	5.42273
SATB1 human tf ARCHS4 coexpression	0.0263171	0.189836	1.49077	5.42273
MAFA human tf ARCHS4 coexpression	0.0263171	0.189836	1.49077	5.42273
SIX6 human tf ARCHS4 coexpression	0.0263171	0.189836	1.49077	5.42273
RXRA human tf ARCHS4 coexpression	0.0263171	0.189836	1.49077	5.42273
ZNF195 human tf ARCHS4 coexpression	0.0263171	0.189836	1.49077	5.42273
ZNF589 human tf ARCHS4 coexpression	0.0263171	0.189836	1.49077	5.42273
ZNF649 human tf ARCHS4 coexpression	0.0263171	0.189836	1.49077	5.42273
ZNF536 human tf ARCHS4 coexpression	0.0263171	0.189836	1.49077	5.42273
HMX2 human tf ARCHS4 coexpression	0.0263171	0.189836	1.49077	5.42273
NUFIP1 human tf ARCHS4 coexpression	0.0263171	0.189836	1.49077	5.42273
HP1BP3 human tf ARCHS4 coexpression	0.0263171	0.189836	1.49077	5.42273
ADAMTS19 human tf ARCHS4 coexpression	0.0263171	0.189836	1.49077	5.42273
DPF3 human tf ARCHS4 coexpression	0.0263171	0.189836	1.49077	5.42273
POU2F2 human tf ARCHS4 coexpression	0.0411526	0.270791	1.43773	4.58705
LYL1 human tf ARCHS4 coexpression	0.0411526	0.270791	1.43773	4.58705
HOXC13 human tf ARCHS4 coexpression	0.0411526	0.270791	1.43773	4.58705
POU2F1 human tf ARCHS4 coexpression	0.0411526	0.270791	1.43773	4.58705
TCF7L2 human tf ARCHS4 coexpression	0.0411526	0.270791	1.43773	4.58705
HEYL human tf ARCHS4 coexpression	0.0411526	0.270791	1.43773	4.58705
E2F6 human tf ARCHS4 coexpression	0.0411526	0.270791	1.43773	4.58705
HOXB9 human tf ARCHS4 coexpression	0.0411526	0.270791	1.43773	4.58705
MYT1 human tf ARCHS4 coexpression	0.0411526	0.270791	1.43773	4.58705
TEAD4 human tf ARCHS4 coexpression	0.0411526	0.270791	1.43773	4.58705
ZBTB48 human tf ARCHS4 coexpression	0.0411526	0.270791	1.43773	4.58705
ZBED4 human tf ARCHS4 coexpression	0.0411526	0.270791	1.43773	4.58705
HLF human tf ARCHS4 coexpression	0.0411526	0.270791	1.43773	4.58705
ZBTB16 human tf ARCHS4 coexpression	0.0411526	0.270791	1.43773	4.58705
KLF7 human tf ARCHS4 coexpression	0.0411526	0.270791	1.43773	4.58705
ZNF710 human tf ARCHS4 coexpression	0.0411526	0.270791	1.43773	4.58705
ZNF714 human tf ARCHS4 coexpression	0.0411526	0.270791	1.43773	4.58705
ZBTB39 human tf ARCHS4 coexpression	0.0411526	0.270791	1.43773	4.58705
TSC22D4 human tf ARCHS4 coexpression	0.0411526	0.270791	1.43773	4.58705
CSDC2 human tf ARCHS4 coexpression	0.0411526	0.270791	1.43773	4.58705
GTF2F2 human tf ARCHS4 coexpression	0.0411526	0.270791	1.43773	4.58705
ZDHHC11 human tf ARCHS4 coexpression	0.0411526	0.270791	1.43773	4.58705
IGHM human tf ARCHS4 coexpression	0.0411526	0.270791	1.43773	4.58705
NFIX human tf ARCHS4 coexpression	0.0623884	0.356151	1.38516	3.84297
TCF7 human tf ARCHS4 coexpression	0.0623884	0.356151	1.38516	3.84297
ESR1 human tf ARCHS4 coexpression	0.0623884	0.356151	1.38516	3.84297
XBP1 human tf ARCHS4 coexpression	0.0623884	0.356151	1.38516	3.84297
SIX4 human tf ARCHS4 coexpression	0.0623884	0.356151	1.38516	3.84297
HNF1B human tf ARCHS4 coexpression	0.0623884	0.356151	1.38516	3.84297
STAT1 human tf ARCHS4 coexpression	0.0623884	0.356151	1.38516	3.84297
HIVEP3 human tf ARCHS4 coexpression	0.0623884	0.356151	1.38516	3.84297
HOXD13 human tf ARCHS4 coexpression	0.0623884	0.356151	1.38516	3.84297
MYCN human tf ARCHS4 coexpression	0.0623884	0.356151	1.38516	3.84297
ETS1 human tf ARCHS4 coexpression	0.0623884	0.356151	1.38516	3.84297
KLF4 human tf ARCHS4 coexpression	0.0623884	0.356151	1.38516	3.84297
TEF human tf ARCHS4 coexpression	0.0623884	0.356151	1.38516	3.84297
KLF13 human tf ARCHS4 coexpression	0.0623884	0.356151	1.38516	3.84297
ARNT2 human tf ARCHS4 coexpression	0.0623884	0.356151	1.38516	3.84297
DMRT2 human tf ARCHS4 coexpression	0.0623884	0.356151	1.38516	3.84297
OLIG1 human tf ARCHS4 coexpression	0.0623884	0.356151	1.38516	3.84297
POU6F1 human tf ARCHS4 coexpression	0.0623884	0.356151	1.38516	3.84297
FOXO4 human tf ARCHS4 coexpression	0.0623884	0.356151	1.38516	3.84297
MYBL1 human tf ARCHS4 coexpression	0.0623884	0.356151	1.38516	3.84297
ZNF551 human tf ARCHS4 coexpression	0.0623884	0.356151	1.38516	3.84297
POU5F1 human tf ARCHS4 coexpression	0.0623884	0.356151	1.38516	3.84297
PRDM13 human tf ARCHS4 coexpression	0.0623884	0.356151	1.38516	3.84297
ZBTB24 human tf ARCHS4 coexpression	0.0623884	0.356151	1.38516	3.84297
FOXQ1 human tf ARCHS4 coexpression	0.0623884	0.356151	1.38516	3.84297
ZNF488 human tf ARCHS4 coexpression	0.0623884	0.356151	1.38516	3.84297
ZNF319 human tf ARCHS4 coexpression	0.0623884	0.356151	1.38516	3.84297
ZNF74 human tf ARCHS4 coexpression	0.0623884	0.356151	1.38516	3.84297
ZNF655 human tf ARCHS4 coexpression	0.0623884	0.356151	1.38516	3.84297
ZNF311 human tf ARCHS4 coexpression	0.0623884	0.356151	1.38516	3.84297
ZNF607 human tf ARCHS4 coexpression	0.0623884	0.356151	1.38516	3.84297
ZNF358 human tf ARCHS4 coexpression	0.0623884	0.356151	1.38516	3.84297
ZNF831 human tf ARCHS4 coexpression	0.0623884	0.356151	1.38516	3.84297
THAP10 human tf ARCHS4 coexpression	0.0623884	0.356151	1.38516	3.84297
RAPGEF4 human tf ARCHS4 coexpression	0.0623884	0.356151	1.38516	3.84297
DHX34 human tf ARCHS4 coexpression	0.0623884	0.356151	1.38516	3.84297
PHF21A human tf ARCHS4 coexpression	0.0623884	0.356151	1.38516	3.84297
SORBS2 human tf ARCHS4 coexpression	0.0623884	0.356151	1.38516	3.84297
H1FOO human tf ARCHS4 coexpression	0.0623884	0.356151	1.38516	3.84297
PLXNB3 human tf ARCHS4 coexpression	0.0623884	0.356151	1.38516	3.84297
FOXC1 human tf ARCHS4 coexpression	0.0916745	0.48185	1.33305	3.18534
GRHL2 human tf ARCHS4 coexpression	0.0916745	0.48185	1.33305	3.18534
ELF4 human tf ARCHS4 coexpression	0.0916745	0.48185	1.33305	3.18534
PITX3 human tf ARCHS4 coexpression	0.0916745	0.48185	1.33305	3.18534
EPAS1 human tf ARCHS4 coexpression	0.0916745	0.48185	1.33305	3.18534
THRA human tf ARCHS4 coexpression	0.0916745	0.48185	1.33305	3.18534
HOXD11 human tf ARCHS4 coexpression	0.0916745	0.48185	1.33305	3.18534
BARX1 human tf ARCHS4 coexpression	0.0916745	0.48185	1.33305	3.18534
PPARG human tf ARCHS4 coexpression	0.0916745	0.48185	1.33305	3.18534
TCF12 human tf ARCHS4 coexpression	0.0916745	0.48185	1.33305	3.18534
DLX1 human tf ARCHS4 coexpression	0.0916745	0.48185	1.33305	3.18534
NKX6-2 human tf ARCHS4 coexpression	0.0916745	0.48185	1.33305	3.18534
ZNF215 human tf ARCHS4 coexpression	0.0916745	0.48185	1.33305	3.18534
ZNF281 human tf ARCHS4 coexpression	0.0916745	0.48185	1.33305	3.18534
NPAS2 human tf ARCHS4 coexpression	0.0916745	0.48185	1.33305	3.18534
SCRT1 human tf ARCHS4 coexpression	0.0916745	0.48185	1.33305	3.18534
NEUROG1 human tf ARCHS4 coexpression	0.0916745	0.48185	1.33305	3.18534
ZNF267 human tf ARCHS4 coexpression	0.0916745	0.48185	1.33305	3.18534
PAX5 human tf ARCHS4 coexpression	0.0916745	0.48185	1.33305	3.18534
ZIC5 human tf ARCHS4 coexpression	0.0916745	0.48185	1.33305	3.18534
TBX20 human tf ARCHS4 coexpression	0.0916745	0.48185	1.33305	3.18534
TUB human tf ARCHS4 coexpression	0.0916745	0.48185	1.33305	3.18534
TRIT1 human tf ARCHS4 coexpression	0.0916745	0.48185	1.33305	3.18534
CUL4A human tf ARCHS4 coexpression	0.0916745	0.48185	1.33305	3.18534
SMARCA5 human tf ARCHS4 coexpression	0.0916745	0.48185	1.33305	3.18534
CUL5 human tf ARCHS4 coexpression	0.0916745	0.48185	1.33305	3.18534
ARX human tf ARCHS4 coexpression	0.130544	0.626901	1.28139	2.60897
NFYC human tf ARCHS4 coexpression	0.130544	0.626901	1.28139	2.60897
CEBPE human tf ARCHS4 coexpression	0.130544	0.626901	1.28139	2.60897
HNF4A human tf ARCHS4 coexpression	0.130544	0.626901	1.28139	2.60897
DLX4 human tf ARCHS4 coexpression	0.130544	0.626901	1.28139	2.60897
CUX2 human tf ARCHS4 coexpression	0.130544	0.626901	1.28139	2.60897
DLX2 human tf ARCHS4 coexpression	0.130544	0.626901	1.28139	2.60897
HOXC11 human tf ARCHS4 coexpression	0.130544	0.626901	1.28139	2.60897
SOX4 human tf ARCHS4 coexpression	0.130544	0.626901	1.28139	2.60897
E2F5 human tf ARCHS4 coexpression	0.130544	0.626901	1.28139	2.60897
NR5A1 human tf ARCHS4 coexpression	0.130544	0.626901	1.28139	2.60897
LEF1 human tf ARCHS4 coexpression	0.130544	0.626901	1.28139	2.60897
LHX9 human tf ARCHS4 coexpression	0.130544	0.626901	1.28139	2.60897
ZIC1 human tf ARCHS4 coexpression	0.130544	0.626901	1.28139	2.60897
BACH1 human tf ARCHS4 coexpression	0.130544	0.626901	1.28139	2.60897
ZBTB7B human tf ARCHS4 coexpression	0.130544	0.626901	1.28139	2.60897
ZNF45 human tf ARCHS4 coexpression	0.130544	0.626901	1.28139	2.60897
IRX5 human tf ARCHS4 coexpression	0.130544	0.626901	1.28139	2.60897
ZNF354B human tf ARCHS4 coexpression	0.130544	0.626901	1.28139	2.60897
ZNF746 human tf ARCHS4 coexpression	0.130544	0.626901	1.28139	2.60897
ZNF248 human tf ARCHS4 coexpression	0.130544	0.626901	1.28139	2.60897
ZNF155 human tf ARCHS4 coexpression	0.130544	0.626901	1.28139	2.60897
ANKZF1 human tf ARCHS4 coexpression	0.130544	0.626901	1.28139	2.60897
PLXNA2 human tf ARCHS4 coexpression	0.130544	0.626901	1.28139	2.60897
RAPGEF3 human tf ARCHS4 coexpression	0.130544	0.626901	1.28139	2.60897
RBM22 human tf ARCHS4 coexpression	0.130544	0.626901	1.28139	2.60897
PLEK2 human tf ARCHS4 coexpression	0.130544	0.626901	1.28139	2.60897
SETDB2 human tf ARCHS4 coexpression	0.130544	0.626901	1.28139	2.60897
PCSK6 human tf ARCHS4 coexpression	0.130544	0.626901	1.28139	2.60897
MRRF human tf ARCHS4 coexpression	0.130544	0.626901	1.28139	2.60897
EWSR1 human tf ARCHS4 coexpression	0.130544	0.626901	1.28139	2.60897
RORA human tf ARCHS4 coexpression	0.180134	0.786205	1.23018	2.1086
GLI2 human tf ARCHS4 coexpression	0.180134	0.786205	1.23018	2.1086
REST human tf ARCHS4 coexpression	0.180134	0.786205	1.23018	2.1086
SOX10 human tf ARCHS4 coexpression	0.180134	0.786205	1.23018	2.1086
TCFL5 human tf ARCHS4 coexpression	0.180134	0.786205	1.23018	2.1086
PHOX2B human tf ARCHS4 coexpression	0.180134	0.786205	1.23018	2.1086
BACH2 human tf ARCHS4 coexpression	0.180134	0.786205	1.23018	2.1086
TRERF1 human tf ARCHS4 coexpression	0.180134	0.786205	1.23018	2.1086
ID1 human tf ARCHS4 coexpression	0.180134	0.786205	1.23018	2.1086
NR1D1 human tf ARCHS4 coexpression	0.180134	0.786205	1.23018	2.1086
STAT5A human tf ARCHS4 coexpression	0.180134	0.786205	1.23018	2.1086
HOXA10 human tf ARCHS4 coexpression	0.180134	0.786205	1.23018	2.1086
NR2F6 human tf ARCHS4 coexpression	0.180134	0.786205	1.23018	2.1086
CDX2 human tf ARCHS4 coexpression	0.180134	0.786205	1.23018	2.1086
NR1D2 human tf ARCHS4 coexpression	0.180134	0.786205	1.23018	2.1086
POU3F2 human tf ARCHS4 coexpression	0.180134	0.786205	1.23018	2.1086
HMX1 human tf ARCHS4 coexpression	0.180134	0.786205	1.23018	2.1086
IKZF2 human tf ARCHS4 coexpression	0.180134	0.786205	1.23018	2.1086
CREB3L3 human tf ARCHS4 coexpression	0.180134	0.786205	1.23018	2.1086
MNX1 human tf ARCHS4 coexpression	0.180134	0.786205	1.23018	2.1086
CASZ1 human tf ARCHS4 coexpression	0.180134	0.786205	1.23018	2.1086
ZNF462 human tf ARCHS4 coexpression	0.180134	0.786205	1.23018	2.1086
ZNF394 human tf ARCHS4 coexpression	0.180134	0.786205	1.23018	2.1086
ZNF496 human tf ARCHS4 coexpression	0.180134	0.786205	1.23018	2.1086
ZNF524 human tf ARCHS4 coexpression	0.180134	0.786205	1.23018	2.1086
ZNF572 human tf ARCHS4 coexpression	0.180134	0.786205	1.23018	2.1086
ZFP36L1 human tf ARCHS4 coexpression	0.180134	0.786205	1.23018	2.1086
NKRF human tf ARCHS4 coexpression	0.180134	0.786205	1.23018	2.1086
THAP9 human tf ARCHS4 coexpression	0.180134	0.786205	1.23018	2.1086
MET human tf ARCHS4 coexpression	0.180134	0.786205	1.23018	2.1086
PSMD11 human tf ARCHS4 coexpression	0.180134	0.786205	1.23018	2.1086
PLXNB1 human tf ARCHS4 coexpression	0.180134	0.786205	1.23018	2.1086
LARP6 human tf ARCHS4 coexpression	0.180134	0.786205	1.23018	2.1086
LARP7 human tf ARCHS4 coexpression	0.180134	0.786205	1.23018	2.1086
RGS7 human tf ARCHS4 coexpression	0.180134	0.786205	1.23018	2.1086
PSMD12 human tf ARCHS4 coexpression	0.180134	0.786205	1.23018	2.1086
HIVEP2 human tf ARCHS4 coexpression	0.240874	0.948098	1.17941	1.67887
ALX4 human tf ARCHS4 coexpression	0.240874	0.948098	1.17941	1.67887
MEF2B human tf ARCHS4 coexpression	0.240874	0.948098	1.17941	1.67887
PGR human tf ARCHS4 coexpression	0.240874	0.948098	1.17941	1.67887
GATA1 human tf ARCHS4 coexpression	0.240874	0.948098	1.17941	1.67887
TSC22D1 human tf ARCHS4 coexpression	0.240874	0.948098	1.17941	1.67887
DLX5 human tf ARCHS4 coexpression	0.240874	0.948098	1.17941	1.67887
PRRX1 human tf ARCHS4 coexpression	0.240874	0.948098	1.17941	1.67887
PROX1 human tf ARCHS4 coexpression	0.240874	0.948098	1.17941	1.67887
SOX9 human tf ARCHS4 coexpression	0.240874	0.948098	1.17941	1.67887
BARHL1 human tf ARCHS4 coexpression	0.240874	0.948098	1.17941	1.67887
PAX8 human tf ARCHS4 coexpression	0.240874	0.948098	1.17941	1.67887
DACH2 human tf ARCHS4 coexpression	0.240874	0.948098	1.17941	1.67887
SOX5 human tf ARCHS4 coexpression	0.240874	0.948098	1.17941	1.67887
ASCL1 human tf ARCHS4 coexpression	0.240874	0.948098	1.17941	1.67887
ESR2 human tf ARCHS4 coexpression	0.240874	0.948098	1.17941	1.67887
SPIB human tf ARCHS4 coexpression	0.240874	0.948098	1.17941	1.67887
CREB3L4 human tf ARCHS4 coexpression	0.240874	0.948098	1.17941	1.67887
FOXG1 human tf ARCHS4 coexpression	0.240874	0.948098	1.17941	1.67887
DEAF1 human tf ARCHS4 coexpression	0.240874	0.948098	1.17941	1.67887
IRX3 human tf ARCHS4 coexpression	0.240874	0.948098	1.17941	1.67887
PBX1 human tf ARCHS4 coexpression	0.240874	0.948098	1.17941	1.67887
HOXC4 human tf ARCHS4 coexpression	0.240874	0.948098	1.17941	1.67887
ZFHX4 human tf ARCHS4 coexpression	0.240874	0.948098	1.17941	1.67887
ZNF574 human tf ARCHS4 coexpression	0.240874	0.948098	1.17941	1.67887
KLF3 human tf ARCHS4 coexpression	0.240874	0.948098	1.17941	1.67887
ZSCAN18 human tf ARCHS4 coexpression	0.240874	0.948098	1.17941	1.67887
OSR1 human tf ARCHS4 coexpression	0.240874	0.948098	1.17941	1.67887
ZFP36L2 human tf ARCHS4 coexpression	0.240874	0.948098	1.17941	1.67887
PKNOX2 human tf ARCHS4 coexpression	0.240874	0.948098	1.17941	1.67887
ZNF641 human tf ARCHS4 coexpression	0.240874	0.948098	1.17941	1.67887
ZIC4 human tf ARCHS4 coexpression	0.240874	0.948098	1.17941	1.67887
NHLH2 human tf ARCHS4 coexpression	0.240874	0.948098	1.17941	1.67887
FOXS1 human tf ARCHS4 coexpression	0.240874	0.948098	1.17941	1.67887
ZNF443 human tf ARCHS4 coexpression	0.240874	0.948098	1.17941	1.67887
MYT1L human tf ARCHS4 coexpression	0.240874	0.948098	1.17941	1.67887
ZNF121 human tf ARCHS4 coexpression	0.240874	0.948098	1.17941	1.67887
CEBPA human tf ARCHS4 coexpression	0.240874	0.948098	1.17941	1.67887
SOHLH2 human tf ARCHS4 coexpression	0.240874	0.948098	1.17941	1.67887
TOX2 human tf ARCHS4 coexpression	0.240874	0.948098	1.17941	1.67887
SCML4 human tf ARCHS4 coexpression	0.240874	0.948098	1.17941	1.67887
RELL2 human tf ARCHS4 coexpression	0.240874	0.948098	1.17941	1.67887
SLC22A4 human tf ARCHS4 coexpression	0.240874	0.948098	1.17941	1.67887
SOX8 human tf ARCHS4 coexpression	0.312202	0.999996	1.12908	1.31437
NR1H4 human tf ARCHS4 coexpression	0.312202	0.999996	1.12908	1.31437
TBX5 human tf ARCHS4 coexpression	0.312202	0.999996	1.12908	1.31437
PPARD human tf ARCHS4 coexpression	0.312202	0.999996	1.12908	1.31437
CDX1 human tf ARCHS4 coexpression	0.312202	0.999996	1.12908	1.31437
FOSB human tf ARCHS4 coexpression	0.312202	0.999996	1.12908	1.31437
IRF3 human tf ARCHS4 coexpression	0.312202	0.999996	1.12908	1.31437
NRL human tf ARCHS4 coexpression	0.312202	0.999996	1.12908	1.31437
NFATC1 human tf ARCHS4 coexpression	0.312202	0.999996	1.12908	1.31437
NR1H2 human tf ARCHS4 coexpression	0.312202	0.999996	1.12908	1.31437
IRF4 human tf ARCHS4 coexpression	0.312202	0.999996	1.12908	1.31437
STAT4 human tf ARCHS4 coexpression	0.312202	0.999996	1.12908	1.31437
PRDM5 human tf ARCHS4 coexpression	0.312202	0.999996	1.12908	1.31437
SOX13 human tf ARCHS4 coexpression	0.312202	0.999996	1.12908	1.31437
HAND2 human tf ARCHS4 coexpression	0.312202	0.999996	1.12908	1.31437
SALL2 human tf ARCHS4 coexpression	0.312202	0.999996	1.12908	1.31437
FOXA3 human tf ARCHS4 coexpression	0.312202	0.999996	1.12908	1.31437
ESRRA human tf ARCHS4 coexpression	0.312202	0.999996	1.12908	1.31437
NKX2-5 human tf ARCHS4 coexpression	0.312202	0.999996	1.12908	1.31437
POU3F3 human tf ARCHS4 coexpression	0.312202	0.999996	1.12908	1.31437
RORB human tf ARCHS4 coexpression	0.312202	0.999996	1.12908	1.31437
SOX18 human tf ARCHS4 coexpression	0.312202	0.999996	1.12908	1.31437
OLIG2 human tf ARCHS4 coexpression	0.312202	0.999996	1.12908	1.31437
MEOX1 human tf ARCHS4 coexpression	0.312202	0.999996	1.12908	1.31437
ZBTB32 human tf ARCHS4 coexpression	0.312202	0.999996	1.12908	1.31437
CAMTA2 human tf ARCHS4 coexpression	0.312202	0.999996	1.12908	1.31437
DBX1 human tf ARCHS4 coexpression	0.312202	0.999996	1.12908	1.31437
ZSCAN10 human tf ARCHS4 coexpression	0.312202	0.999996	1.12908	1.31437
TBR1 human tf ARCHS4 coexpression	0.312202	0.999996	1.12908	1.31437
ZNF365 human tf ARCHS4 coexpression	0.312202	0.999996	1.12908	1.31437
ZNF300 human tf ARCHS4 coexpression	0.312202	0.999996	1.12908	1.31437
GFI1 human tf ARCHS4 coexpression	0.312202	0.999996	1.12908	1.31437
CAMTA1 human tf ARCHS4 coexpression	0.312202	0.999996	1.12908	1.31437
ZBTB44 human tf ARCHS4 coexpression	0.312202	0.999996	1.12908	1.31437
AFF3 human tf ARCHS4 coexpression	0.312202	0.999996	1.12908	1.31437
NPAS4 human tf ARCHS4 coexpression	0.312202	0.999996	1.12908	1.31437
NFRKB human tf ARCHS4 coexpression	0.312202	0.999996	1.12908	1.31437
ATXN7 human tf ARCHS4 coexpression	0.312202	0.999996	1.12908	1.31437
THAP7 human tf ARCHS4 coexpression	0.312202	0.999996	1.12908	1.31437
DVL2 human tf ARCHS4 coexpression	0.312202	0.999996	1.12908	1.31437
ZNF638 human tf ARCHS4 coexpression	0.312202	0.999996	1.12908	1.31437
SLC26A10 human tf ARCHS4 coexpression	0.312202	0.999996	1.12908	1.31437
MBNL2 human tf ARCHS4 coexpression	0.312202	0.999996	1.12908	1.31437
ZNF738 human tf ARCHS4 coexpression	0.312202	0.999996	1.12908	1.31437
DLX6 human tf ARCHS4 coexpression	0.392389	0.999996	1.07919	1.00958
ETV1 human tf ARCHS4 coexpression	0.392389	0.999996	1.07919	1.00958
TEAD2 human tf ARCHS4 coexpression	0.392389	0.999996	1.07919	1.00958
MEF2C human tf ARCHS4 coexpression	0.392389	0.999996	1.07919	1.00958
CREM human tf ARCHS4 coexpression	0.392389	0.999996	1.07919	1.00958
NFATC2 human tf ARCHS4 coexpression	0.392389	0.999996	1.07919	1.00958
MAZ human tf ARCHS4 coexpression	0.392389	0.999996	1.07919	1.00958
KLF1 human tf ARCHS4 coexpression	0.392389	0.999996	1.07919	1.00958
HOXA1 human tf ARCHS4 coexpression	0.392389	0.999996	1.07919	1.00958
EBF3 human tf ARCHS4 coexpression	0.392389	0.999996	1.07919	1.00958
SMAD5 human tf ARCHS4 coexpression	0.392389	0.999996	1.07919	1.00958
ID3 human tf ARCHS4 coexpression	0.392389	0.999996	1.07919	1.00958
NKX2-3 human tf ARCHS4 coexpression	0.392389	0.999996	1.07919	1.00958
TBX2 human tf ARCHS4 coexpression	0.392389	0.999996	1.07919	1.00958
RREB1 human tf ARCHS4 coexpression	0.392389	0.999996	1.07919	1.00958
HOXD10 human tf ARCHS4 coexpression	0.392389	0.999996	1.07919	1.00958
JUND human tf ARCHS4 coexpression	0.392389	0.999996	1.07919	1.00958
HEY2 human tf ARCHS4 coexpression	0.392389	0.999996	1.07919	1.00958
MYC human tf ARCHS4 coexpression	0.392389	0.999996	1.07919	1.00958
ETV6 human tf ARCHS4 coexpression	0.392389	0.999996	1.07919	1.00958
POU4F1 human tf ARCHS4 coexpression	0.392389	0.999996	1.07919	1.00958
JAZF1 human tf ARCHS4 coexpression	0.392389	0.999996	1.07919	1.00958
NEUROD1 human tf ARCHS4 coexpression	0.392389	0.999996	1.07919	1.00958
ELF3 human tf ARCHS4 coexpression	0.392389	0.999996	1.07919	1.00958
HESX1 human tf ARCHS4 coexpression	0.392389	0.999996	1.07919	1.00958
PITX2 human tf ARCHS4 coexpression	0.392389	0.999996	1.07919	1.00958
EBF1 human tf ARCHS4 coexpression	0.392389	0.999996	1.07919	1.00958
RBPJ human tf ARCHS4 coexpression	0.392389	0.999996	1.07919	1.00958
FOS human tf ARCHS4 coexpression	0.392389	0.999996	1.07919	1.00958
HOXC5 human tf ARCHS4 coexpression	0.392389	0.999996	1.07919	1.00958
MLXIP human tf ARCHS4 coexpression	0.392389	0.999996	1.07919	1.00958
SOX11 human tf ARCHS4 coexpression	0.392389	0.999996	1.07919	1.00958
JUN human tf ARCHS4 coexpression	0.392389	0.999996	1.07919	1.00958
POU3F4 human tf ARCHS4 coexpression	0.392389	0.999996	1.07919	1.00958
ZNF43 human tf ARCHS4 coexpression	0.392389	0.999996	1.07919	1.00958
EBF4 human tf ARCHS4 coexpression	0.392389	0.999996	1.07919	1.00958
DR1 human tf ARCHS4 coexpression	0.392389	0.999996	1.07919	1.00958
OVOL2 human tf ARCHS4 coexpression	0.392389	0.999996	1.07919	1.00958
ZNF436 human tf ARCHS4 coexpression	0.392389	0.999996	1.07919	1.00958
ZNF670 human tf ARCHS4 coexpression	0.392389	0.999996	1.07919	1.00958
FOXF2 human tf ARCHS4 coexpression	0.392389	0.999996	1.07919	1.00958
ZNF287 human tf ARCHS4 coexpression	0.392389	0.999996	1.07919	1.00958
ZNF385B human tf ARCHS4 coexpression	0.392389	0.999996	1.07919	1.00958
ZNF689 human tf ARCHS4 coexpression	0.392389	0.999996	1.07919	1.00958
ZIC3 human tf ARCHS4 coexpression	0.392389	0.999996	1.07919	1.00958
ZNF704 human tf ARCHS4 coexpression	0.392389	0.999996	1.07919	1.00958
EN2 human tf ARCHS4 coexpression	0.392389	0.999996	1.07919	1.00958
NFIL3 human tf ARCHS4 coexpression	0.392389	0.999996	1.07919	1.00958
GBX2 human tf ARCHS4 coexpression	0.392389	0.999996	1.07919	1.00958
HMX3 human tf ARCHS4 coexpression	0.392389	0.999996	1.07919	1.00958
ZNF783 human tf ARCHS4 coexpression	0.392389	0.999996	1.07919	1.00958
KIAA1549 human tf ARCHS4 coexpression	0.392389	0.999996	1.07919	1.00958
NCOA3 human tf ARCHS4 coexpression	0.392389	0.999996	1.07919	1.00958
ATOH8 human tf ARCHS4 coexpression	0.392389	0.999996	1.07919	1.00958
ZNF784 human tf ARCHS4 coexpression	0.392389	0.999996	1.07919	1.00958
ZNF780A human tf ARCHS4 coexpression	0.392389	0.999996	1.07919	1.00958
SF3A2 human tf ARCHS4 coexpression	0.392389	0.999996	1.07919	1.00958
MKRN1 human tf ARCHS4 coexpression	0.392389	0.999996	1.07919	1.00958
GTF2E2 human tf ARCHS4 coexpression	0.392389	0.999996	1.07919	1.00958
SNAI2 human tf ARCHS4 coexpression	0.478555	0.999996	1.02972	0.758886
ZNF37A human tf ARCHS4 coexpression	0.478555	0.999996	1.02972	0.758886
TP73 human tf ARCHS4 coexpression	0.478555	0.999996	1.02972	0.758886
NFE2L1 human tf ARCHS4 coexpression	0.478555	0.999996	1.02972	0.758886
HBP1 human tf ARCHS4 coexpression	0.478555	0.999996	1.02972	0.758886
CREBL2 human tf ARCHS4 coexpression	0.478555	0.999996	1.02972	0.758886
TFCP2L1 human tf ARCHS4 coexpression	0.478555	0.999996	1.02972	0.758886
PRDM2 human tf ARCHS4 coexpression	0.478555	0.999996	1.02972	0.758886
MSX2 human tf ARCHS4 coexpression	0.478555	0.999996	1.02972	0.758886
RUNX2 human tf ARCHS4 coexpression	0.478555	0.999996	1.02972	0.758886
PAX1 human tf ARCHS4 coexpression	0.478555	0.999996	1.02972	0.758886
PLAGL2 human tf ARCHS4 coexpression	0.478555	0.999996	1.02972	0.758886
FOXP2 human tf ARCHS4 coexpression	0.478555	0.999996	1.02972	0.758886
SKIL human tf ARCHS4 coexpression	0.478555	0.999996	1.02972	0.758886
NR1I2 human tf ARCHS4 coexpression	0.478555	0.999996	1.02972	0.758886
ST18 human tf ARCHS4 coexpression	0.478555	0.999996	1.02972	0.758886
TLX3 human tf ARCHS4 coexpression	0.478555	0.999996	1.02972	0.758886
SOX17 human tf ARCHS4 coexpression	0.478555	0.999996	1.02972	0.758886
ZBTB4 human tf ARCHS4 coexpression	0.478555	0.999996	1.02972	0.758886
GLIS1 human tf ARCHS4 coexpression	0.478555	0.999996	1.02972	0.758886
ZNF25 human tf ARCHS4 coexpression	0.478555	0.999996	1.02972	0.758886
FOSL1 human tf ARCHS4 coexpression	0.478555	0.999996	1.02972	0.758886
ETV4 human tf ARCHS4 coexpression	0.478555	0.999996	1.02972	0.758886
ZNF260 human tf ARCHS4 coexpression	0.478555	0.999996	1.02972	0.758886
NR2F2 human tf ARCHS4 coexpression	0.478555	0.999996	1.02972	0.758886
ZNF197 human tf ARCHS4 coexpression	0.478555	0.999996	1.02972	0.758886
TEAD1 human tf ARCHS4 coexpression	0.478555	0.999996	1.02972	0.758886
ZBED1 human tf ARCHS4 coexpression	0.478555	0.999996	1.02972	0.758886
FOXP3 human tf ARCHS4 coexpression	0.478555	0.999996	1.02972	0.758886
ZNF532 human tf ARCHS4 coexpression	0.478555	0.999996	1.02972	0.758886
ZNF324 human tf ARCHS4 coexpression	0.478555	0.999996	1.02972	0.758886
FOXF1 human tf ARCHS4 coexpression	0.478555	0.999996	1.02972	0.758886
NKX3-2 human tf ARCHS4 coexpression	0.478555	0.999996	1.02972	0.758886
ZBTB47 human tf ARCHS4 coexpression	0.478555	0.999996	1.02972	0.758886
ZNF280D human tf ARCHS4 coexpression	0.478555	0.999996	1.02972	0.758886
ZNF41 human tf ARCHS4 coexpression	0.478555	0.999996	1.02972	0.758886
ZSCAN1 human tf ARCHS4 coexpression	0.478555	0.999996	1.02972	0.758886
TAL1 human tf ARCHS4 coexpression	0.478555	0.999996	1.02972	0.758886
LHX8 human tf ARCHS4 coexpression	0.478555	0.999996	1.02972	0.758886
ZNF691 human tf ARCHS4 coexpression	0.478555	0.999996	1.02972	0.758886
OTP human tf ARCHS4 coexpression	0.478555	0.999996	1.02972	0.758886
OLIG3 human tf ARCHS4 coexpression	0.478555	0.999996	1.02972	0.758886
ZNF471 human tf ARCHS4 coexpression	0.478555	0.999996	1.02972	0.758886
ZNF595 human tf ARCHS4 coexpression	0.478555	0.999996	1.02972	0.758886
ZNF480 human tf ARCHS4 coexpression	0.478555	0.999996	1.02972	0.758886
ZNF627 human tf ARCHS4 coexpression	0.478555	0.999996	1.02972	0.758886
BMP2 human tf ARCHS4 coexpression	0.478555	0.999996	1.02972	0.758886
ZNF362 human tf ARCHS4 coexpression	0.478555	0.999996	1.02972	0.758886
HES3 human tf ARCHS4 coexpression	0.478555	0.999996	1.02972	0.758886
CSDE1 human tf ARCHS4 coexpression	0.478555	0.999996	1.02972	0.758886
BRD9 human tf ARCHS4 coexpression	0.478555	0.999996	1.02972	0.758886
PPP1R13L human tf ARCHS4 coexpression	0.478555	0.999996	1.02972	0.758886
PLEKHA4 human tf ARCHS4 coexpression	0.478555	0.999996	1.02972	0.758886
NRK human tf ARCHS4 coexpression	0.478555	0.999996	1.02972	0.758886
AHDC1 human tf ARCHS4 coexpression	0.478555	0.999996	1.02972	0.758886
MBD2 human tf ARCHS4 coexpression	0.478555	0.999996	1.02972	0.758886
SMAD6 human tf ARCHS4 coexpression	0.478555	0.999996	1.02972	0.758886
DUS3L human tf ARCHS4 coexpression	0.478555	0.999996	1.02972	0.758886
SLC4A10 human tf ARCHS4 coexpression	0.478555	0.999996	1.02972	0.758886
MBNL1 human tf ARCHS4 coexpression	0.478555	0.999996	1.02972	0.758886
CHD1 human tf ARCHS4 coexpression	0.478555	0.999996	1.02972	0.758886
FMNL2 human tf ARCHS4 coexpression	0.478555	0.999996	1.02972	0.758886
MST1R human tf ARCHS4 coexpression	0.478555	0.999996	1.02972	0.758886
RAG1 human tf ARCHS4 coexpression	0.478555	0.999996	1.02972	0.758886
RFX6 human tf ARCHS4 coexpression	0.478555	0.999996	1.02972	0.758886
PLXNB2 human tf ARCHS4 coexpression	0.478555	0.999996	1.02972	0.758886
TOX human tf ARCHS4 coexpression	0.478555	0.999996	1.02972	0.758886
FOXD4L5 human tf ARCHS4 coexpression	0.478555	0.999996	1.02972	0.758886
TEAD3 human tf ARCHS4 coexpression	0.566901	0.999996	0.980673	0.556602
ARNTL2 human tf ARCHS4 coexpression	0.566901	0.999996	0.980673	0.556602
HOXC8 human tf ARCHS4 coexpression	0.566901	0.999996	0.980673	0.556602
DLX3 human tf ARCHS4 coexpression	0.566901	0.999996	0.980673	0.556602
PITX1 human tf ARCHS4 coexpression	0.566901	0.999996	0.980673	0.556602
KLF8 human tf ARCHS4 coexpression	0.566901	0.999996	0.980673	0.556602
KLF5 human tf ARCHS4 coexpression	0.566901	0.999996	0.980673	0.556602
TCF21 human tf ARCHS4 coexpression	0.566901	0.999996	0.980673	0.556602
ONECUT2 human tf ARCHS4 coexpression	0.566901	0.999996	0.980673	0.556602
HOXB1 human tf ARCHS4 coexpression	0.566901	0.999996	0.980673	0.556602
ZNF205 human tf ARCHS4 coexpression	0.566901	0.999996	0.980673	0.556602
TWIST1 human tf ARCHS4 coexpression	0.566901	0.999996	0.980673	0.556602
SOX21 human tf ARCHS4 coexpression	0.566901	0.999996	0.980673	0.556602
TCF15 human tf ARCHS4 coexpression	0.566901	0.999996	0.980673	0.556602
EHF human tf ARCHS4 coexpression	0.566901	0.999996	0.980673	0.556602
NKX2-1 human tf ARCHS4 coexpression	0.566901	0.999996	0.980673	0.556602
ZFHX3 human tf ARCHS4 coexpression	0.566901	0.999996	0.980673	0.556602
ZNF593 human tf ARCHS4 coexpression	0.566901	0.999996	0.980673	0.556602
NR3C2 human tf ARCHS4 coexpression	0.566901	0.999996	0.980673	0.556602
FOXH1 human tf ARCHS4 coexpression	0.566901	0.999996	0.980673	0.556602
HNF4G human tf ARCHS4 coexpression	0.566901	0.999996	0.980673	0.556602
OTX2 human tf ARCHS4 coexpression	0.566901	0.999996	0.980673	0.556602
ZNF202 human tf ARCHS4 coexpression	0.566901	0.999996	0.980673	0.556602
PRRX2 human tf ARCHS4 coexpression	0.566901	0.999996	0.980673	0.556602
SIX2 human tf ARCHS4 coexpression	0.566901	0.999996	0.980673	0.556602
ZNF274 human tf ARCHS4 coexpression	0.566901	0.999996	0.980673	0.556602
INSM1 human tf ARCHS4 coexpression	0.566901	0.999996	0.980673	0.556602
MAF human tf ARCHS4 coexpression	0.566901	0.999996	0.980673	0.556602
FOXE1 human tf ARCHS4 coexpression	0.566901	0.999996	0.980673	0.556602
ALX1 human tf ARCHS4 coexpression	0.566901	0.999996	0.980673	0.556602
ZXDC human tf ARCHS4 coexpression	0.566901	0.999996	0.980673	0.556602
ADNP human tf ARCHS4 coexpression	0.566901	0.999996	0.980673	0.556602
ZNF423 human tf ARCHS4 coexpression	0.566901	0.999996	0.980673	0.556602
TBX18 human tf ARCHS4 coexpression	0.566901	0.999996	0.980673	0.556602
ZNF142 human tf ARCHS4 coexpression	0.566901	0.999996	0.980673	0.556602
ZNF484 human tf ARCHS4 coexpression	0.566901	0.999996	0.980673	0.556602
ZBTB46 human tf ARCHS4 coexpression	0.566901	0.999996	0.980673	0.556602
EGR4 human tf ARCHS4 coexpression	0.566901	0.999996	0.980673	0.556602
ZFP37 human tf ARCHS4 coexpression	0.566901	0.999996	0.980673	0.556602
FOXP4 human tf ARCHS4 coexpression	0.566901	0.999996	0.980673	0.556602
ZNF697 human tf ARCHS4 coexpression	0.566901	0.999996	0.980673	0.556602
ZNF75A human tf ARCHS4 coexpression	0.566901	0.999996	0.980673	0.556602
ZNF219 human tf ARCHS4 coexpression	0.566901	0.999996	0.980673	0.556602
ZNF608 human tf ARCHS4 coexpression	0.566901	0.999996	0.980673	0.556602
ZNF621 human tf ARCHS4 coexpression	0.566901	0.999996	0.980673	0.556602
ZNF266 human tf ARCHS4 coexpression	0.566901	0.999996	0.980673	0.556602
ZNF519 human tf ARCHS4 coexpression	0.566901	0.999996	0.980673	0.556602
ISX human tf ARCHS4 coexpression	0.566901	0.999996	0.980673	0.556602
ZNF335 human tf ARCHS4 coexpression	0.566901	0.999996	0.980673	0.556602
ZNF544 human tf ARCHS4 coexpression	0.566901	0.999996	0.980673	0.556602
ZNF134 human tf ARCHS4 coexpression	0.566901	0.999996	0.980673	0.556602
UNKL human tf ARCHS4 coexpression	0.566901	0.999996	0.980673	0.556602
ZNF346 human tf ARCHS4 coexpression	0.566901	0.999996	0.980673	0.556602
FEZF1 human tf ARCHS4 coexpression	0.566901	0.999996	0.980673	0.556602
SETBP1 human tf ARCHS4 coexpression	0.566901	0.999996	0.980673	0.556602
ZNF98 human tf ARCHS4 coexpression	0.566901	0.999996	0.980673	0.556602
SSH1 human tf ARCHS4 coexpression	0.566901	0.999996	0.980673	0.556602
ZC3H14 human tf ARCHS4 coexpression	0.566901	0.999996	0.980673	0.556602
PRB4 human tf ARCHS4 coexpression	0.566901	0.999996	0.980673	0.556602
FAM171B human tf ARCHS4 coexpression	0.566901	0.999996	0.980673	0.556602
BPNT1 human tf ARCHS4 coexpression	0.566901	0.999996	0.980673	0.556602
GPR155 human tf ARCHS4 coexpression	0.566901	0.999996	0.980673	0.556602
TIGD4 human tf ARCHS4 coexpression	0.566901	0.999996	0.980673	0.556602
TIGD5 human tf ARCHS4 coexpression	0.566901	0.999996	0.980673	0.556602
ZC3H6 human tf ARCHS4 coexpression	0.566901	0.999996	0.980673	0.556602
HSF2 human tf ARCHS4 coexpression	0.653169	0.999996	0.932047	0.396977
CBFB human tf ARCHS4 coexpression	0.653169	0.999996	0.932047	0.396977
NFX1 human tf ARCHS4 coexpression	0.653169	0.999996	0.932047	0.396977
ZNF10 human tf ARCHS4 coexpression	0.653169	0.999996	0.932047	0.396977
TRPS1 human tf ARCHS4 coexpression	0.653169	0.999996	0.932047	0.396977
LHX6 human tf ARCHS4 coexpression	0.653169	0.999996	0.932047	0.396977
ELK3 human tf ARCHS4 coexpression	0.653169	0.999996	0.932047	0.396977
TFDP2 human tf ARCHS4 coexpression	0.653169	0.999996	0.932047	0.396977
MYB human tf ARCHS4 coexpression	0.653169	0.999996	0.932047	0.396977
ELF1 human tf ARCHS4 coexpression	0.653169	0.999996	0.932047	0.396977
EGR1 human tf ARCHS4 coexpression	0.653169	0.999996	0.932047	0.396977
BCL11B human tf ARCHS4 coexpression	0.653169	0.999996	0.932047	0.396977
GATA5 human tf ARCHS4 coexpression	0.653169	0.999996	0.932047	0.396977
MEIS2 human tf ARCHS4 coexpression	0.653169	0.999996	0.932047	0.396977
ELF5 human tf ARCHS4 coexpression	0.653169	0.999996	0.932047	0.396977
GATA6 human tf ARCHS4 coexpression	0.653169	0.999996	0.932047	0.396977
BARHL2 human tf ARCHS4 coexpression	0.653169	0.999996	0.932047	0.396977
BCL6B human tf ARCHS4 coexpression	0.653169	0.999996	0.932047	0.396977
NEUROD6 human tf ARCHS4 coexpression	0.653169	0.999996	0.932047	0.396977
ZNF22 human tf ARCHS4 coexpression	0.653169	0.999996	0.932047	0.396977
ZNF143 human tf ARCHS4 coexpression	0.653169	0.999996	0.932047	0.396977
ZNF23 human tf ARCHS4 coexpression	0.653169	0.999996	0.932047	0.396977
AR human tf ARCHS4 coexpression	0.653169	0.999996	0.932047	0.396977
NR0B1 human tf ARCHS4 coexpression	0.653169	0.999996	0.932047	0.396977
ATOH1 human tf ARCHS4 coexpression	0.653169	0.999996	0.932047	0.396977
ZHX3 human tf ARCHS4 coexpression	0.653169	0.999996	0.932047	0.396977
SIX5 human tf ARCHS4 coexpression	0.653169	0.999996	0.932047	0.396977
GSX2 human tf ARCHS4 coexpression	0.653169	0.999996	0.932047	0.396977
SOX1 human tf ARCHS4 coexpression	0.653169	0.999996	0.932047	0.396977
WT1 human tf ARCHS4 coexpression	0.653169	0.999996	0.932047	0.396977
ZNF395 human tf ARCHS4 coexpression	0.653169	0.999996	0.932047	0.396977
MITF human tf ARCHS4 coexpression	0.653169	0.999996	0.932047	0.396977
FOXN3 human tf ARCHS4 coexpression	0.653169	0.999996	0.932047	0.396977
NEUROD4 human tf ARCHS4 coexpression	0.653169	0.999996	0.932047	0.396977
ZBTB1 human tf ARCHS4 coexpression	0.653169	0.999996	0.932047	0.396977
PRDM8 human tf ARCHS4 coexpression	0.653169	0.999996	0.932047	0.396977
ZNF597 human tf ARCHS4 coexpression	0.653169	0.999996	0.932047	0.396977
ZNF562 human tf ARCHS4 coexpression	0.653169	0.999996	0.932047	0.396977
ZNF561 human tf ARCHS4 coexpression	0.653169	0.999996	0.932047	0.396977
FOXL1 human tf ARCHS4 coexpression	0.653169	0.999996	0.932047	0.396977
ZNF454 human tf ARCHS4 coexpression	0.653169	0.999996	0.932047	0.396977
ZNF552 human tf ARCHS4 coexpression	0.653169	0.999996	0.932047	0.396977
ZBTB7C human tf ARCHS4 coexpression	0.653169	0.999996	0.932047	0.396977
ZNF696 human tf ARCHS4 coexpression	0.653169	0.999996	0.932047	0.396977
ZNF224 human tf ARCHS4 coexpression	0.653169	0.999996	0.932047	0.396977
ZKSCAN5 human tf ARCHS4 coexpression	0.653169	0.999996	0.932047	0.396977
ZNF688 human tf ARCHS4 coexpression	0.653169	0.999996	0.932047	0.396977
ZNF675 human tf ARCHS4 coexpression	0.653169	0.999996	0.932047	0.396977
GABPB1 human tf ARCHS4 coexpression	0.653169	0.999996	0.932047	0.396977
ARID3A human tf ARCHS4 coexpression	0.653169	0.999996	0.932047	0.396977
MBNL3 human tf ARCHS4 coexpression	0.653169	0.999996	0.932047	0.396977
AHCTF1 human tf ARCHS4 coexpression	0.653169	0.999996	0.932047	0.396977
ZMAT4 human tf ARCHS4 coexpression	0.653169	0.999996	0.932047	0.396977
ZNF804A human tf ARCHS4 coexpression	0.653169	0.999996	0.932047	0.396977
ZNF770 human tf ARCHS4 coexpression	0.653169	0.999996	0.932047	0.396977
ZNF789 human tf ARCHS4 coexpression	0.653169	0.999996	0.932047	0.396977
PLXND1 human tf ARCHS4 coexpression	0.653169	0.999996	0.932047	0.396977
SMARCE1 human tf ARCHS4 coexpression	0.653169	0.999996	0.932047	0.396977
DEPDC5 human tf ARCHS4 coexpression	0.653169	0.999996	0.932047	0.396977
SMARCA1 human tf ARCHS4 coexpression	0.653169	0.999996	0.932047	0.396977
ZC3HAV1 human tf ARCHS4 coexpression	0.653169	0.999996	0.932047	0.396977
DZIP1 human tf ARCHS4 coexpression	0.653169	0.999996	0.932047	0.396977
LARP1 human tf ARCHS4 coexpression	0.653169	0.999996	0.932047	0.396977
RNASE2 human tf ARCHS4 coexpression	0.653169	0.999996	0.932047	0.396977
CHD7 human tf ARCHS4 coexpression	0.653169	0.999996	0.932047	0.396977
SSH3 human tf ARCHS4 coexpression	0.653169	0.999996	0.932047	0.396977
RGS6 human tf ARCHS4 coexpression	0.653169	0.999996	0.932047	0.396977
PLXNA4 human tf ARCHS4 coexpression	0.653169	0.999996	0.932047	0.396977
PRB3 human tf ARCHS4 coexpression	0.653169	0.999996	0.932047	0.396977
PRDM1 human tf ARCHS4 coexpression	0.733232	0.999996	0.883835	0.274248
MNT human tf ARCHS4 coexpression	0.733232	0.999996	0.883835	0.274248
HOXA9 human tf ARCHS4 coexpression	0.733232	0.999996	0.883835	0.274248
RFX3 human tf ARCHS4 coexpression	0.733232	0.999996	0.883835	0.274248
TFAP2C human tf ARCHS4 coexpression	0.733232	0.999996	0.883835	0.274248
NFATC4 human tf ARCHS4 coexpression	0.733232	0.999996	0.883835	0.274248
DBP human tf ARCHS4 coexpression	0.733232	0.999996	0.883835	0.274248
MEOX2 human tf ARCHS4 coexpression	0.733232	0.999996	0.883835	0.274248
POU6F2 human tf ARCHS4 coexpression	0.733232	0.999996	0.883835	0.274248
MYF5 human tf ARCHS4 coexpression	0.733232	0.999996	0.883835	0.274248
GLI1 human tf ARCHS4 coexpression	0.733232	0.999996	0.883835	0.274248
FOXP1 human tf ARCHS4 coexpression	0.733232	0.999996	0.883835	0.274248
ATF2 human tf ARCHS4 coexpression	0.733232	0.999996	0.883835	0.274248
ZBTB17 human tf ARCHS4 coexpression	0.733232	0.999996	0.883835	0.274248
NR4A1 human tf ARCHS4 coexpression	0.733232	0.999996	0.883835	0.274248
MAX human tf ARCHS4 coexpression	0.733232	0.999996	0.883835	0.274248
PAX3 human tf ARCHS4 coexpression	0.733232	0.999996	0.883835	0.274248
TFAP2A human tf ARCHS4 coexpression	0.733232	0.999996	0.883835	0.274248
GCM1 human tf ARCHS4 coexpression	0.733232	0.999996	0.883835	0.274248
FOXK2 human tf ARCHS4 coexpression	0.733232	0.999996	0.883835	0.274248
RFX5 human tf ARCHS4 coexpression	0.733232	0.999996	0.883835	0.274248
THRB human tf ARCHS4 coexpression	0.733232	0.999996	0.883835	0.274248
ERG human tf ARCHS4 coexpression	0.733232	0.999996	0.883835	0.274248
CREB3L1 human tf ARCHS4 coexpression	0.733232	0.999996	0.883835	0.274248
RUNX1 human tf ARCHS4 coexpression	0.733232	0.999996	0.883835	0.274248
NFIA human tf ARCHS4 coexpression	0.733232	0.999996	0.883835	0.274248
PHOX2A human tf ARCHS4 coexpression	0.733232	0.999996	0.883835	0.274248
GFI1B human tf ARCHS4 coexpression	0.733232	0.999996	0.883835	0.274248
SP2 human tf ARCHS4 coexpression	0.733232	0.999996	0.883835	0.274248
ZNF32 human tf ARCHS4 coexpression	0.733232	0.999996	0.883835	0.274248
IRX1 human tf ARCHS4 coexpression	0.733232	0.999996	0.883835	0.274248
NR2F1 human tf ARCHS4 coexpression	0.733232	0.999996	0.883835	0.274248
LCORL human tf ARCHS4 coexpression	0.733232	0.999996	0.883835	0.274248
SP6 human tf ARCHS4 coexpression	0.733232	0.999996	0.883835	0.274248
PATZ1 human tf ARCHS4 coexpression	0.733232	0.999996	0.883835	0.274248
ZKSCAN1 human tf ARCHS4 coexpression	0.733232	0.999996	0.883835	0.274248
BCL11A human tf ARCHS4 coexpression	0.733232	0.999996	0.883835	0.274248
BATF3 human tf ARCHS4 coexpression	0.733232	0.999996	0.883835	0.274248
RHOXF2 human tf ARCHS4 coexpression	0.733232	0.999996	0.883835	0.274248
ZNF414 human tf ARCHS4 coexpression	0.733232	0.999996	0.883835	0.274248
EMX1 human tf ARCHS4 coexpression	0.733232	0.999996	0.883835	0.274248
ZNF385D human tf ARCHS4 coexpression	0.733232	0.999996	0.883835	0.274248
OSR2 human tf ARCHS4 coexpression	0.733232	0.999996	0.883835	0.274248
ZNF318 human tf ARCHS4 coexpression	0.733232	0.999996	0.883835	0.274248
NHLH1 human tf ARCHS4 coexpression	0.733232	0.999996	0.883835	0.274248
BNC2 human tf ARCHS4 coexpression	0.733232	0.999996	0.883835	0.274248
ZNF611 human tf ARCHS4 coexpression	0.733232	0.999996	0.883835	0.274248
ZNF721 human tf ARCHS4 coexpression	0.733232	0.999996	0.883835	0.274248
ZNF286A human tf ARCHS4 coexpression	0.733232	0.999996	0.883835	0.274248
ZSCAN23 human tf ARCHS4 coexpression	0.733232	0.999996	0.883835	0.274248
ZNF177 human tf ARCHS4 coexpression	0.733232	0.999996	0.883835	0.274248
ZNF681 human tf ARCHS4 coexpression	0.733232	0.999996	0.883835	0.274248
ZNF418 human tf ARCHS4 coexpression	0.733232	0.999996	0.883835	0.274248
ZNF138 human tf ARCHS4 coexpression	0.733232	0.999996	0.883835	0.274248
ZNF470 human tf ARCHS4 coexpression	0.733232	0.999996	0.883835	0.274248
ZNF334 human tf ARCHS4 coexpression	0.733232	0.999996	0.883835	0.274248
ZNF485 human tf ARCHS4 coexpression	0.733232	0.999996	0.883835	0.274248
ZNF587 human tf ARCHS4 coexpression	0.733232	0.999996	0.883835	0.274248
SIM2 human tf ARCHS4 coexpression	0.733232	0.999996	0.883835	0.274248
ZNF800 human tf ARCHS4 coexpression	0.733232	0.999996	0.883835	0.274248
TOX4 human tf ARCHS4 coexpression	0.733232	0.999996	0.883835	0.274248
TOX3 human tf ARCHS4 coexpression	0.733232	0.999996	0.883835	0.274248
THAP8 human tf ARCHS4 coexpression	0.733232	0.999996	0.883835	0.274248
ZNF598 human tf ARCHS4 coexpression	0.733232	0.999996	0.883835	0.274248
RNF125 human tf ARCHS4 coexpression	0.733232	0.999996	0.883835	0.274248
FGD1 human tf ARCHS4 coexpression	0.733232	0.999996	0.883835	0.274248
DOT1L human tf ARCHS4 coexpression	0.733232	0.999996	0.883835	0.274248
DVL1 human tf ARCHS4 coexpression	0.733232	0.999996	0.883835	0.274248
DEPDC7 human tf ARCHS4 coexpression	0.733232	0.999996	0.883835	0.274248
ZC3H13 human tf ARCHS4 coexpression	0.733232	0.999996	0.883835	0.274248
KIAA1683 human tf ARCHS4 coexpression	0.733232	0.999996	0.883835	0.274248
RAPGEF5 human tf ARCHS4 coexpression	0.733232	0.999996	0.883835	0.274248
RBM26 human tf ARCHS4 coexpression	0.733232	0.999996	0.883835	0.274248
GTF2H2 human tf ARCHS4 coexpression	0.733232	0.999996	0.883835	0.274248
SHPRH human tf ARCHS4 coexpression	0.733232	0.999996	0.883835	0.274248
U2AF1 human tf ARCHS4 coexpression	0.733232	0.999996	0.883835	0.274248
COPS2 human tf ARCHS4 coexpression	0.733232	0.999996	0.883835	0.274248
YBX1 human tf ARCHS4 coexpression	0.803695	0.999996	0.836033	0.182703
TP63 human tf ARCHS4 coexpression	0.803695	0.999996	0.836033	0.182703
HSF4 human tf ARCHS4 coexpression	0.803695	0.999996	0.836033	0.182703
HOXA13 human tf ARCHS4 coexpression	0.803695	0.999996	0.836033	0.182703
HOXB6 human tf ARCHS4 coexpression	0.803695	0.999996	0.836033	0.182703
SOX6 human tf ARCHS4 coexpression	0.803695	0.999996	0.836033	0.182703
NR5A2 human tf ARCHS4 coexpression	0.803695	0.999996	0.836033	0.182703
MXI1 human tf ARCHS4 coexpression	0.803695	0.999996	0.836033	0.182703
RBPJL human tf ARCHS4 coexpression	0.803695	0.999996	0.836033	0.182703
HNF1A human tf ARCHS4 coexpression	0.803695	0.999996	0.836033	0.182703
NFIC human tf ARCHS4 coexpression	0.803695	0.999996	0.836033	0.182703
NFIB human tf ARCHS4 coexpression	0.803695	0.999996	0.836033	0.182703
TCF7L1 human tf ARCHS4 coexpression	0.803695	0.999996	0.836033	0.182703
IRX6 human tf ARCHS4 coexpression	0.803695	0.999996	0.836033	0.182703
REL human tf ARCHS4 coexpression	0.803695	0.999996	0.836033	0.182703
DACH1 human tf ARCHS4 coexpression	0.803695	0.999996	0.836033	0.182703
ZNF444 human tf ARCHS4 coexpression	0.803695	0.999996	0.836033	0.182703
RCOR2 human tf ARCHS4 coexpression	0.803695	0.999996	0.836033	0.182703
FOXI1 human tf ARCHS4 coexpression	0.803695	0.999996	0.836033	0.182703
STAT3 human tf ARCHS4 coexpression	0.803695	0.999996	0.836033	0.182703
SMAD1 human tf ARCHS4 coexpression	0.803695	0.999996	0.836033	0.182703
ZBTB38 human tf ARCHS4 coexpression	0.803695	0.999996	0.836033	0.182703
ZHX2 human tf ARCHS4 coexpression	0.803695	0.999996	0.836033	0.182703
HOXC9 human tf ARCHS4 coexpression	0.803695	0.999996	0.836033	0.182703
POU3F1 human tf ARCHS4 coexpression	0.803695	0.999996	0.836033	0.182703
SHOX human tf ARCHS4 coexpression	0.803695	0.999996	0.836033	0.182703
ZNF254 human tf ARCHS4 coexpression	0.803695	0.999996	0.836033	0.182703
PBX4 human tf ARCHS4 coexpression	0.803695	0.999996	0.836033	0.182703
NKX2-2 human tf ARCHS4 coexpression	0.803695	0.999996	0.836033	0.182703
FOXJ1 human tf ARCHS4 coexpression	0.803695	0.999996	0.836033	0.182703
ZNF132 human tf ARCHS4 coexpression	0.803695	0.999996	0.836033	0.182703
LHX1 human tf ARCHS4 coexpression	0.803695	0.999996	0.836033	0.182703
ZFHX2 human tf ARCHS4 coexpression	0.803695	0.999996	0.836033	0.182703
AEBP2 human tf ARCHS4 coexpression	0.803695	0.999996	0.836033	0.182703
PRDM15 human tf ARCHS4 coexpression	0.803695	0.999996	0.836033	0.182703
DMRTB1 human tf ARCHS4 coexpression	0.803695	0.999996	0.836033	0.182703
ZNF606 human tf ARCHS4 coexpression	0.803695	0.999996	0.836033	0.182703
ZNF296 human tf ARCHS4 coexpression	0.803695	0.999996	0.836033	0.182703
ZNF217 human tf ARCHS4 coexpression	0.803695	0.999996	0.836033	0.182703
ZMAT3 human tf ARCHS4 coexpression	0.803695	0.999996	0.836033	0.182703
ZNF449 human tf ARCHS4 coexpression	0.803695	0.999996	0.836033	0.182703
ZFP3 human tf ARCHS4 coexpression	0.803695	0.999996	0.836033	0.182703
ZFP82 human tf ARCHS4 coexpression	0.803695	0.999996	0.836033	0.182703
ZBTB2 human tf ARCHS4 coexpression	0.803695	0.999996	0.836033	0.182703
ZNF530 human tf ARCHS4 coexpression	0.803695	0.999996	0.836033	0.182703
FOXL2 human tf ARCHS4 coexpression	0.803695	0.999996	0.836033	0.182703
ZNF703 human tf ARCHS4 coexpression	0.803695	0.999996	0.836033	0.182703
ZFP1 human tf ARCHS4 coexpression	0.803695	0.999996	0.836033	0.182703
ZBTB6 human tf ARCHS4 coexpression	0.803695	0.999996	0.836033	0.182703
ZNF565 human tf ARCHS4 coexpression	0.803695	0.999996	0.836033	0.182703
ZNF441 human tf ARCHS4 coexpression	0.803695	0.999996	0.836033	0.182703
ZNF84 human tf ARCHS4 coexpression	0.803695	0.999996	0.836033	0.182703
ZNF253 human tf ARCHS4 coexpression	0.803695	0.999996	0.836033	0.182703
ZNF718 human tf ARCHS4 coexpression	0.803695	0.999996	0.836033	0.182703
BCLAF1 human tf ARCHS4 coexpression	0.803695	0.999996	0.836033	0.182703
NRF1 human tf ARCHS4 coexpression	0.803695	0.999996	0.836033	0.182703
ZC3H3 human tf ARCHS4 coexpression	0.803695	0.999996	0.836033	0.182703
ZNF428 human tf ARCHS4 coexpression	0.803695	0.999996	0.836033	0.182703
TERF2 human tf ARCHS4 coexpression	0.803695	0.999996	0.836033	0.182703
ZNF773 human tf ARCHS4 coexpression	0.803695	0.999996	0.836033	0.182703
THAP11 human tf ARCHS4 coexpression	0.803695	0.999996	0.836033	0.182703
ZBED2 human tf ARCHS4 coexpression	0.803695	0.999996	0.836033	0.182703
NOC4L human tf ARCHS4 coexpression	0.803695	0.999996	0.836033	0.182703
FOXI2 human tf ARCHS4 coexpression	0.803695	0.999996	0.836033	0.182703
ZNF781 human tf ARCHS4 coexpression	0.803695	0.999996	0.836033	0.182703
ZNF772 human tf ARCHS4 coexpression	0.803695	0.999996	0.836033	0.182703
TRMT1 human tf ARCHS4 coexpression	0.803695	0.999996	0.836033	0.182703
PBRM1 human tf ARCHS4 coexpression	0.803695	0.999996	0.836033	0.182703
FBN1 human tf ARCHS4 coexpression	0.803695	0.999996	0.836033	0.182703
ZFP90 human tf ARCHS4 coexpression	0.803695	0.999996	0.836033	0.182703
LGR4 human tf ARCHS4 coexpression	0.803695	0.999996	0.836033	0.182703
PAX6 human tf ARCHS4 coexpression	0.862355	0.999996	0.788636	0.116788
TFE3 human tf ARCHS4 coexpression	0.862355	0.999996	0.788636	0.116788
NR2E1 human tf ARCHS4 coexpression	0.862355	0.999996	0.788636	0.116788
HAND1 human tf ARCHS4 coexpression	0.862355	0.999996	0.788636	0.116788
VAX2 human tf ARCHS4 coexpression	0.862355	0.999996	0.788636	0.116788
IRF6 human tf ARCHS4 coexpression	0.862355	0.999996	0.788636	0.116788
KLF12 human tf ARCHS4 coexpression	0.862355	0.999996	0.788636	0.116788
HOXA7 human tf ARCHS4 coexpression	0.862355	0.999996	0.788636	0.116788
CTCFL human tf ARCHS4 coexpression	0.862355	0.999996	0.788636	0.116788
SNAI1 human tf ARCHS4 coexpression	0.862355	0.999996	0.788636	0.116788
PRDM7 human tf ARCHS4 coexpression	0.862355	0.999996	0.788636	0.116788
SOX15 human tf ARCHS4 coexpression	0.862355	0.999996	0.788636	0.116788
TBX3 human tf ARCHS4 coexpression	0.862355	0.999996	0.788636	0.116788
ZEB1 human tf ARCHS4 coexpression	0.862355	0.999996	0.788636	0.116788
POU4F2 human tf ARCHS4 coexpression	0.862355	0.999996	0.788636	0.116788
CEBPG human tf ARCHS4 coexpression	0.862355	0.999996	0.788636	0.116788
ELK4 human tf ARCHS4 coexpression	0.862355	0.999996	0.788636	0.116788
FEV human tf ARCHS4 coexpression	0.862355	0.999996	0.788636	0.116788
T human tf ARCHS4 coexpression	0.862355	0.999996	0.788636	0.116788
HEY1 human tf ARCHS4 coexpression	0.862355	0.999996	0.788636	0.116788
ZNF91 human tf ARCHS4 coexpression	0.862355	0.999996	0.788636	0.116788
TBX10 human tf ARCHS4 coexpression	0.862355	0.999996	0.788636	0.116788
PTF1A human tf ARCHS4 coexpression	0.862355	0.999996	0.788636	0.116788
NEUROD2 human tf ARCHS4 coexpression	0.862355	0.999996	0.788636	0.116788
HES7 human tf ARCHS4 coexpression	0.862355	0.999996	0.788636	0.116788
TBX1 human tf ARCHS4 coexpression	0.862355	0.999996	0.788636	0.116788
MAFF human tf ARCHS4 coexpression	0.862355	0.999996	0.788636	0.116788
ZNF398 human tf ARCHS4 coexpression	0.862355	0.999996	0.788636	0.116788
HOXC6 human tf ARCHS4 coexpression	0.862355	0.999996	0.788636	0.116788
ZNF264 human tf ARCHS4 coexpression	0.862355	0.999996	0.788636	0.116788
RCOR3 human tf ARCHS4 coexpression	0.862355	0.999996	0.788636	0.116788
ZNF426 human tf ARCHS4 coexpression	0.862355	0.999996	0.788636	0.116788
MKX human tf ARCHS4 coexpression	0.862355	0.999996	0.788636	0.116788
ZNF117 human tf ARCHS4 coexpression	0.862355	0.999996	0.788636	0.116788
MIER3 human tf ARCHS4 coexpression	0.862355	0.999996	0.788636	0.116788
EN1 human tf ARCHS4 coexpression	0.862355	0.999996	0.788636	0.116788
PRDM10 human tf ARCHS4 coexpression	0.862355	0.999996	0.788636	0.116788
ZNF540 human tf ARCHS4 coexpression	0.862355	0.999996	0.788636	0.116788
FOXC2 human tf ARCHS4 coexpression	0.862355	0.999996	0.788636	0.116788
ZNF619 human tf ARCHS4 coexpression	0.862355	0.999996	0.788636	0.116788
ZSCAN4 human tf ARCHS4 coexpression	0.862355	0.999996	0.788636	0.116788
ZNF678 human tf ARCHS4 coexpression	0.862355	0.999996	0.788636	0.116788
ZBTB20 human tf ARCHS4 coexpression	0.862355	0.999996	0.788636	0.116788
ZNF623 human tf ARCHS4 coexpression	0.862355	0.999996	0.788636	0.116788
ZNF445 human tf ARCHS4 coexpression	0.862355	0.999996	0.788636	0.116788
ZNF749 human tf ARCHS4 coexpression	0.862355	0.999996	0.788636	0.116788
ZNF563 human tf ARCHS4 coexpression	0.862355	0.999996	0.788636	0.116788
ZNF79 human tf ARCHS4 coexpression	0.862355	0.999996	0.788636	0.116788
ZNF493 human tf ARCHS4 coexpression	0.862355	0.999996	0.788636	0.116788
ZNF615 human tf ARCHS4 coexpression	0.862355	0.999996	0.788636	0.116788
ZNF585B human tf ARCHS4 coexpression	0.862355	0.999996	0.788636	0.116788
ZBTB12 human tf ARCHS4 coexpression	0.862355	0.999996	0.788636	0.116788
TCF25 human tf ARCHS4 coexpression	0.862355	0.999996	0.788636	0.116788
NPAS3 human tf ARCHS4 coexpression	0.862355	0.999996	0.788636	0.116788
THAP2 human tf ARCHS4 coexpression	0.862355	0.999996	0.788636	0.116788
THAP4 human tf ARCHS4 coexpression	0.862355	0.999996	0.788636	0.116788
ZNF717 human tf ARCHS4 coexpression	0.862355	0.999996	0.788636	0.116788
ZNF782 human tf ARCHS4 coexpression	0.862355	0.999996	0.788636	0.116788
ZFR human tf ARCHS4 coexpression	0.862355	0.999996	0.788636	0.116788
MKRN2 human tf ARCHS4 coexpression	0.862355	0.999996	0.788636	0.116788
UBE2K human tf ARCHS4 coexpression	0.862355	0.999996	0.788636	0.116788
MRPL28 human tf ARCHS4 coexpression	0.862355	0.999996	0.788636	0.116788
RBM27 human tf ARCHS4 coexpression	0.862355	0.999996	0.788636	0.116788
MIER2 human tf ARCHS4 coexpression	0.862355	0.999996	0.788636	0.116788
PLXNA3 human tf ARCHS4 coexpression	0.862355	0.999996	0.788636	0.116788
MTA2 human tf ARCHS4 coexpression	0.862355	0.999996	0.788636	0.116788
BRPF1 human tf ARCHS4 coexpression	0.862355	0.999996	0.788636	0.116788
TIPARP human tf ARCHS4 coexpression	0.862355	0.999996	0.788636	0.116788
ZNF528 human tf ARCHS4 coexpression	0.862355	0.999996	0.788636	0.116788
MECP2 human tf ARCHS4 coexpression	0.862355	0.999996	0.788636	0.116788
MKRN3 human tf ARCHS4 coexpression	0.862355	0.999996	0.788636	0.116788
TCEAL8 human tf ARCHS4 coexpression	0.862355	0.999996	0.788636	0.116788
RBM10 human tf ARCHS4 coexpression	0.862355	0.999996	0.788636	0.116788
TFAP2B human tf ARCHS4 coexpression	0.908421	0.999996	0.74164	0.0712329
POU1F1 human tf ARCHS4 coexpression	0.908421	0.999996	0.74164	0.0712329
NFAT5 human tf ARCHS4 coexpression	0.908421	0.999996	0.74164	0.0712329
ATF6 human tf ARCHS4 coexpression	0.908421	0.999996	0.74164	0.0712329
SATB2 human tf ARCHS4 coexpression	0.908421	0.999996	0.74164	0.0712329
VSX2 human tf ARCHS4 coexpression	0.908421	0.999996	0.74164	0.0712329
ATF1 human tf ARCHS4 coexpression	0.908421	0.999996	0.74164	0.0712329
CLOCK human tf ARCHS4 coexpression	0.908421	0.999996	0.74164	0.0712329
POU2F3 human tf ARCHS4 coexpression	0.908421	0.999996	0.74164	0.0712329
GRHL3 human tf ARCHS4 coexpression	0.908421	0.999996	0.74164	0.0712329
NKX6-1 human tf ARCHS4 coexpression	0.908421	0.999996	0.74164	0.0712329
SNAPC4 human tf ARCHS4 coexpression	0.908421	0.999996	0.74164	0.0712329
ZEB2 human tf ARCHS4 coexpression	0.908421	0.999996	0.74164	0.0712329
ZFPM2 human tf ARCHS4 coexpression	0.908421	0.999996	0.74164	0.0712329
ZNF282 human tf ARCHS4 coexpression	0.908421	0.999996	0.74164	0.0712329
IRX2 human tf ARCHS4 coexpression	0.908421	0.999996	0.74164	0.0712329
HIC1 human tf ARCHS4 coexpression	0.908421	0.999996	0.74164	0.0712329
SOX12 human tf ARCHS4 coexpression	0.908421	0.999996	0.74164	0.0712329
GATA2 human tf ARCHS4 coexpression	0.908421	0.999996	0.74164	0.0712329
SOX2 human tf ARCHS4 coexpression	0.908421	0.999996	0.74164	0.0712329
HOXB4 human tf ARCHS4 coexpression	0.908421	0.999996	0.74164	0.0712329
PPARA human tf ARCHS4 coexpression	0.908421	0.999996	0.74164	0.0712329
HOXA4 human tf ARCHS4 coexpression	0.908421	0.999996	0.74164	0.0712329
PAX9 human tf ARCHS4 coexpression	0.908421	0.999996	0.74164	0.0712329
ZFP64 human tf ARCHS4 coexpression	0.908421	0.999996	0.74164	0.0712329
PRDM6 human tf ARCHS4 coexpression	0.908421	0.999996	0.74164	0.0712329
LHX5 human tf ARCHS4 coexpression	0.908421	0.999996	0.74164	0.0712329
ZNF184 human tf ARCHS4 coexpression	0.908421	0.999996	0.74164	0.0712329
GLIS3 human tf ARCHS4 coexpression	0.908421	0.999996	0.74164	0.0712329
GLIS2 human tf ARCHS4 coexpression	0.908421	0.999996	0.74164	0.0712329
ZNF189 human tf ARCHS4 coexpression	0.908421	0.999996	0.74164	0.0712329
ZNF618 human tf ARCHS4 coexpression	0.908421	0.999996	0.74164	0.0712329
ZNF333 human tf ARCHS4 coexpression	0.908421	0.999996	0.74164	0.0712329
ZNF326 human tf ARCHS4 coexpression	0.908421	0.999996	0.74164	0.0712329
ZNF503 human tf ARCHS4 coexpression	0.908421	0.999996	0.74164	0.0712329
ZSCAN21 human tf ARCHS4 coexpression	0.908421	0.999996	0.74164	0.0712329
ZNF83 human tf ARCHS4 coexpression	0.908421	0.999996	0.74164	0.0712329
ZNF232 human tf ARCHS4 coexpression	0.908421	0.999996	0.74164	0.0712329
ZNF507 human tf ARCHS4 coexpression	0.908421	0.999996	0.74164	0.0712329
ZNF692 human tf ARCHS4 coexpression	0.908421	0.999996	0.74164	0.0712329
ZBTB26 human tf ARCHS4 coexpression	0.908421	0.999996	0.74164	0.0712329
ZNF554 human tf ARCHS4 coexpression	0.908421	0.999996	0.74164	0.0712329
OVOL1 human tf ARCHS4 coexpression	0.908421	0.999996	0.74164	0.0712329
ZNF483 human tf ARCHS4 coexpression	0.908421	0.999996	0.74164	0.0712329
KCMF1 human tf ARCHS4 coexpression	0.908421	0.999996	0.74164	0.0712329
ZNF366 human tf ARCHS4 coexpression	0.908421	0.999996	0.74164	0.0712329
ZNF48 human tf ARCHS4 coexpression	0.908421	0.999996	0.74164	0.0712329
ZNF140 human tf ARCHS4 coexpression	0.908421	0.999996	0.74164	0.0712329
ZNF585A human tf ARCHS4 coexpression	0.908421	0.999996	0.74164	0.0712329
ZNF679 human tf ARCHS4 coexpression	0.908421	0.999996	0.74164	0.0712329
ZNF677 human tf ARCHS4 coexpression	0.908421	0.999996	0.74164	0.0712329
ZBTB10 human tf ARCHS4 coexpression	0.908421	0.999996	0.74164	0.0712329
SIM1 human tf ARCHS4 coexpression	0.908421	0.999996	0.74164	0.0712329
MATR3 human tf ARCHS4 coexpression	0.908421	0.999996	0.74164	0.0712329
THAP1 human tf ARCHS4 coexpression	0.908421	0.999996	0.74164	0.0712329
GATAD1 human tf ARCHS4 coexpression	0.908421	0.999996	0.74164	0.0712329
YEATS2 human tf ARCHS4 coexpression	0.908421	0.999996	0.74164	0.0712329
NKX6-3 human tf ARCHS4 coexpression	0.908421	0.999996	0.74164	0.0712329
NEUROG2 human tf ARCHS4 coexpression	0.908421	0.999996	0.74164	0.0712329
ZNF506 human tf ARCHS4 coexpression	0.908421	0.999996	0.74164	0.0712329
ZNF845 human tf ARCHS4 coexpression	0.908421	0.999996	0.74164	0.0712329
DSP human tf ARCHS4 coexpression	0.908421	0.999996	0.74164	0.0712329
DMC1 human tf ARCHS4 coexpression	0.908421	0.999996	0.74164	0.0712329
TRIM23 human tf ARCHS4 coexpression	0.908421	0.999996	0.74164	0.0712329
PLXNA1 human tf ARCHS4 coexpression	0.908421	0.999996	0.74164	0.0712329
SLC2A4RG human tf ARCHS4 coexpression	0.908421	0.999996	0.74164	0.0712329
ZC3H4 human tf ARCHS4 coexpression	0.908421	0.999996	0.74164	0.0712329
HMG20A human tf ARCHS4 coexpression	0.908421	0.999996	0.74164	0.0712329
NCOR1 human tf ARCHS4 coexpression	0.908421	0.999996	0.74164	0.0712329
ADAR human tf ARCHS4 coexpression	0.908421	0.999996	0.74164	0.0712329
GTF2IRD2B human tf ARCHS4 coexpression	0.908421	0.999996	0.74164	0.0712329
DMAP1 human tf ARCHS4 coexpression	0.908421	0.999996	0.74164	0.0712329
YOD1 human tf ARCHS4 coexpression	0.908421	0.999996	0.74164	0.0712329
PRR3 human tf ARCHS4 coexpression	0.908421	0.999996	0.74164	0.0712329
TFAP2D human tf ARCHS4 coexpression	0.942441	0.999996	0.69504	0.0412032
ZNF200 human tf ARCHS4 coexpression	0.942441	0.999996	0.69504	0.0412032
ISL1 human tf ARCHS4 coexpression	0.942441	0.999996	0.69504	0.0412032
DMRT3 human tf ARCHS4 coexpression	0.942441	0.999996	0.69504	0.0412032
SREBF1 human tf ARCHS4 coexpression	0.942441	0.999996	0.69504	0.0412032
TFAP4 human tf ARCHS4 coexpression	0.942441	0.999996	0.69504	0.0412032
HIVEP1 human tf ARCHS4 coexpression	0.942441	0.999996	0.69504	0.0412032
NR3C1 human tf ARCHS4 coexpression	0.942441	0.999996	0.69504	0.0412032
HOXB8 human tf ARCHS4 coexpression	0.942441	0.999996	0.69504	0.0412032
ATF4 human tf ARCHS4 coexpression	0.942441	0.999996	0.69504	0.0412032
PDX1 human tf ARCHS4 coexpression	0.942441	0.999996	0.69504	0.0412032
MAEL human tf ARCHS4 coexpression	0.942441	0.999996	0.69504	0.0412032
ARNT human tf ARCHS4 coexpression	0.942441	0.999996	0.69504	0.0412032
ZNF182 human tf ARCHS4 coexpression	0.942441	0.999996	0.69504	0.0412032
KLF10 human tf ARCHS4 coexpression	0.942441	0.999996	0.69504	0.0412032
ZNF148 human tf ARCHS4 coexpression	0.942441	0.999996	0.69504	0.0412032
ZNF12 human tf ARCHS4 coexpression	0.942441	0.999996	0.69504	0.0412032
ONECUT1 human tf ARCHS4 coexpression	0.942441	0.999996	0.69504	0.0412032
EMX2 human tf ARCHS4 coexpression	0.942441	0.999996	0.69504	0.0412032
FOXN2 human tf ARCHS4 coexpression	0.942441	0.999996	0.69504	0.0412032
RARG human tf ARCHS4 coexpression	0.942441	0.999996	0.69504	0.0412032
SMAD2 human tf ARCHS4 coexpression	0.942441	0.999996	0.69504	0.0412032
ZBTB33 human tf ARCHS4 coexpression	0.942441	0.999996	0.69504	0.0412032
ZBTB7A human tf ARCHS4 coexpression	0.942441	0.999996	0.69504	0.0412032
EGR3 human tf ARCHS4 coexpression	0.942441	0.999996	0.69504	0.0412032
ZFPM1 human tf ARCHS4 coexpression	0.942441	0.999996	0.69504	0.0412032
PLAG1 human tf ARCHS4 coexpression	0.942441	0.999996	0.69504	0.0412032
TCF4 human tf ARCHS4 coexpression	0.942441	0.999996	0.69504	0.0412032
PBX2 human tf ARCHS4 coexpression	0.942441	0.999996	0.69504	0.0412032
ZNF275 human tf ARCHS4 coexpression	0.942441	0.999996	0.69504	0.0412032
ZNF629 human tf ARCHS4 coexpression	0.942441	0.999996	0.69504	0.0412032
ZNF430 human tf ARCHS4 coexpression	0.942441	0.999996	0.69504	0.0412032
ZFP30 human tf ARCHS4 coexpression	0.942441	0.999996	0.69504	0.0412032
ZNF549 human tf ARCHS4 coexpression	0.942441	0.999996	0.69504	0.0412032
ZNF639 human tf ARCHS4 coexpression	0.942441	0.999996	0.69504	0.0412032
ZNF660 human tf ARCHS4 coexpression	0.942441	0.999996	0.69504	0.0412032
ZNF234 human tf ARCHS4 coexpression	0.942441	0.999996	0.69504	0.0412032
ZNF382 human tf ARCHS4 coexpression	0.942441	0.999996	0.69504	0.0412032
UNCX human tf ARCHS4 coexpression	0.942441	0.999996	0.69504	0.0412032
MLLT3 human tf ARCHS4 coexpression	0.942441	0.999996	0.69504	0.0412032
KLF17 human tf ARCHS4 coexpression	0.942441	0.999996	0.69504	0.0412032
ZNF556 human tf ARCHS4 coexpression	0.942441	0.999996	0.69504	0.0412032
MGA human tf ARCHS4 coexpression	0.942441	0.999996	0.69504	0.0412032
TPRX1 human tf ARCHS4 coexpression	0.942441	0.999996	0.69504	0.0412032
ZNF101 human tf ARCHS4 coexpression	0.942441	0.999996	0.69504	0.0412032
FOXD2 human tf ARCHS4 coexpression	0.942441	0.999996	0.69504	0.0412032
ZNF546 human tf ARCHS4 coexpression	0.942441	0.999996	0.69504	0.0412032
DMBX1 human tf ARCHS4 coexpression	0.942441	0.999996	0.69504	0.0412032
ZNF433 human tf ARCHS4 coexpression	0.942441	0.999996	0.69504	0.0412032
ZNF667 human tf ARCHS4 coexpression	0.942441	0.999996	0.69504	0.0412032
ZNF442 human tf ARCHS4 coexpression	0.942441	0.999996	0.69504	0.0412032
ZNF583 human tf ARCHS4 coexpression	0.942441	0.999996	0.69504	0.0412032
ZNF99 human tf ARCHS4 coexpression	0.942441	0.999996	0.69504	0.0412032
SCRT2 human tf ARCHS4 coexpression	0.942441	0.999996	0.69504	0.0412032
SLC30A9 human tf ARCHS4 coexpression	0.942441	0.999996	0.69504	0.0412032
ZC3H15 human tf ARCHS4 coexpression	0.942441	0.999996	0.69504	0.0412032
ZCCHC6 human tf ARCHS4 coexpression	0.942441	0.999996	0.69504	0.0412032
NCOA1 human tf ARCHS4 coexpression	0.942441	0.999996	0.69504	0.0412032
ZNF391 human tf ARCHS4 coexpression	0.942441	0.999996	0.69504	0.0412032
SCAPER human tf ARCHS4 coexpression	0.942441	0.999996	0.69504	0.0412032
ZNF827 human tf ARCHS4 coexpression	0.942441	0.999996	0.69504	0.0412032
ID4 human tf ARCHS4 coexpression	0.942441	0.999996	0.69504	0.0412032
ZNF788 human tf ARCHS4 coexpression	0.942441	0.999996	0.69504	0.0412032
WNT8B human tf ARCHS4 coexpression	0.942441	0.999996	0.69504	0.0412032
DUSP12 human tf ARCHS4 coexpression	0.942441	0.999996	0.69504	0.0412032
PDS5B human tf ARCHS4 coexpression	0.942441	0.999996	0.69504	0.0412032
GTF3A human tf ARCHS4 coexpression	0.942441	0.999996	0.69504	0.0412032
RC3H1 human tf ARCHS4 coexpression	0.942441	0.999996	0.69504	0.0412032
POGK human tf ARCHS4 coexpression	0.942441	0.999996	0.69504	0.0412032
GATAD2B human tf ARCHS4 coexpression	0.942441	0.999996	0.69504	0.0412032
VPS72 human tf ARCHS4 coexpression	0.942441	0.999996	0.69504	0.0412032
CHD2 human tf ARCHS4 coexpression	0.942441	0.999996	0.69504	0.0412032
CHD9 human tf ARCHS4 coexpression	0.942441	0.999996	0.69504	0.0412032
HIST1H1T human tf ARCHS4 coexpression	0.942441	0.999996	0.69504	0.0412032
ZGPAT human tf ARCHS4 coexpression	0.942441	0.999996	0.69504	0.0412032
BARX2 human tf ARCHS4 coexpression	0.965988	0.999996	0.648832	0.0224523
NFATC3 human tf ARCHS4 coexpression	0.965988	0.999996	0.648832	0.0224523
RARB human tf ARCHS4 coexpression	0.965988	0.999996	0.648832	0.0224523
RCOR1 human tf ARCHS4 coexpression	0.965988	0.999996	0.648832	0.0224523
USF2 human tf ARCHS4 coexpression	0.965988	0.999996	0.648832	0.0224523
HOXA5 human tf ARCHS4 coexpression	0.965988	0.999996	0.648832	0.0224523
MLX human tf ARCHS4 coexpression	0.965988	0.999996	0.648832	0.0224523
TSHZ3 human tf ARCHS4 coexpression	0.965988	0.999996	0.648832	0.0224523
NPAS1 human tf ARCHS4 coexpression	0.965988	0.999996	0.648832	0.0224523
GSC human tf ARCHS4 coexpression	0.965988	0.999996	0.648832	0.0224523
LMX1A human tf ARCHS4 coexpression	0.965988	0.999996	0.648832	0.0224523
ZNF30 human tf ARCHS4 coexpression	0.965988	0.999996	0.648832	0.0224523
BNC1 human tf ARCHS4 coexpression	0.965988	0.999996	0.648832	0.0224523
HOXD4 human tf ARCHS4 coexpression	0.965988	0.999996	0.648832	0.0224523
ZNF350 human tf ARCHS4 coexpression	0.965988	0.999996	0.648832	0.0224523
SOX7 human tf ARCHS4 coexpression	0.965988	0.999996	0.648832	0.0224523
KLF11 human tf ARCHS4 coexpression	0.965988	0.999996	0.648832	0.0224523
ZNF708 human tf ARCHS4 coexpression	0.965988	0.999996	0.648832	0.0224523
SP1 human tf ARCHS4 coexpression	0.965988	0.999996	0.648832	0.0224523
MAFG human tf ARCHS4 coexpression	0.965988	0.999996	0.648832	0.0224523
ZNF44 human tf ARCHS4 coexpression	0.965988	0.999996	0.648832	0.0224523
ZNF26 human tf ARCHS4 coexpression	0.965988	0.999996	0.648832	0.0224523
ZNF28 human tf ARCHS4 coexpression	0.965988	0.999996	0.648832	0.0224523
PHF20 human tf ARCHS4 coexpression	0.965988	0.999996	0.648832	0.0224523
ZNF8 human tf ARCHS4 coexpression	0.965988	0.999996	0.648832	0.0224523
ZNF343 human tf ARCHS4 coexpression	0.965988	0.999996	0.648832	0.0224523
IKZF5 human tf ARCHS4 coexpression	0.965988	0.999996	0.648832	0.0224523
RHOXF1 human tf ARCHS4 coexpression	0.965988	0.999996	0.648832	0.0224523
GON4L human tf ARCHS4 coexpression	0.965988	0.999996	0.648832	0.0224523
FOXO3 human tf ARCHS4 coexpression	0.965988	0.999996	0.648832	0.0224523
ZNF317 human tf ARCHS4 coexpression	0.965988	0.999996	0.648832	0.0224523
ZNF473 human tf ARCHS4 coexpression	0.965988	0.999996	0.648832	0.0224523
HMBOX1 human tf ARCHS4 coexpression	0.965988	0.999996	0.648832	0.0224523
FOXO1 human tf ARCHS4 coexpression	0.965988	0.999996	0.648832	0.0224523
VENTX human tf ARCHS4 coexpression	0.965988	0.999996	0.648832	0.0224523
ZNF256 human tf ARCHS4 coexpression	0.965988	0.999996	0.648832	0.0224523
ZNF208 human tf ARCHS4 coexpression	0.965988	0.999996	0.648832	0.0224523
ZNF761 human tf ARCHS4 coexpression	0.965988	0.999996	0.648832	0.0224523
ZNF345 human tf ARCHS4 coexpression	0.965988	0.999996	0.648832	0.0224523
ZNF439 human tf ARCHS4 coexpression	0.965988	0.999996	0.648832	0.0224523
ZNF440 human tf ARCHS4 coexpression	0.965988	0.999996	0.648832	0.0224523
ZNF404 human tf ARCHS4 coexpression	0.965988	0.999996	0.648832	0.0224523
ZNF620 human tf ARCHS4 coexpression	0.965988	0.999996	0.648832	0.0224523
ZNF713 human tf ARCHS4 coexpression	0.965988	0.999996	0.648832	0.0224523
TSHZ1 human tf ARCHS4 coexpression	0.965988	0.999996	0.648832	0.0224523
RFX7 human tf ARCHS4 coexpression	0.965988	0.999996	0.648832	0.0224523
ZBTB40 human tf ARCHS4 coexpression	0.965988	0.999996	0.648832	0.0224523
DBX2 human tf ARCHS4 coexpression	0.965988	0.999996	0.648832	0.0224523
ARGFX human tf ARCHS4 coexpression	0.965988	0.999996	0.648832	0.0224523
ZNF548 human tf ARCHS4 coexpression	0.965988	0.999996	0.648832	0.0224523
ZNF250 human tf ARCHS4 coexpression	0.965988	0.999996	0.648832	0.0224523
ZNF34 human tf ARCHS4 coexpression	0.965988	0.999996	0.648832	0.0224523
ZNF569 human tf ARCHS4 coexpression	0.965988	0.999996	0.648832	0.0224523
ZNF136 human tf ARCHS4 coexpression	0.965988	0.999996	0.648832	0.0224523
ZNF431 human tf ARCHS4 coexpression	0.965988	0.999996	0.648832	0.0224523
ZFP28 human tf ARCHS4 coexpression	0.965988	0.999996	0.648832	0.0224523
ZNF823 human tf ARCHS4 coexpression	0.965988	0.999996	0.648832	0.0224523
ZNF280B human tf ARCHS4 coexpression	0.965988	0.999996	0.648832	0.0224523
ONECUT3 human tf ARCHS4 coexpression	0.965988	0.999996	0.648832	0.0224523
LEUTX human tf ARCHS4 coexpression	0.965988	0.999996	0.648832	0.0224523
CXXC1 human tf ARCHS4 coexpression	0.965988	0.999996	0.648832	0.0224523
ZBED3 human tf ARCHS4 coexpression	0.965988	0.999996	0.648832	0.0224523
FOXK1 human tf ARCHS4 coexpression	0.965988	0.999996	0.648832	0.0224523
ZNF792 human tf ARCHS4 coexpression	0.965988	0.999996	0.648832	0.0224523
ZNF836 human tf ARCHS4 coexpression	0.965988	0.999996	0.648832	0.0224523
ZNF799 human tf ARCHS4 coexpression	0.965988	0.999996	0.648832	0.0224523
ZSCAN5B human tf ARCHS4 coexpression	0.965988	0.999996	0.648832	0.0224523
HMG20B human tf ARCHS4 coexpression	0.965988	0.999996	0.648832	0.0224523
MBD3 human tf ARCHS4 coexpression	0.965988	0.999996	0.648832	0.0224523
TRIM32 human tf ARCHS4 coexpression	0.965988	0.999996	0.648832	0.0224523
RNF114 human tf ARCHS4 coexpression	0.965988	0.999996	0.648832	0.0224523
MACF1 human tf ARCHS4 coexpression	0.965988	0.999996	0.648832	0.0224523
UNK human tf ARCHS4 coexpression	0.965988	0.999996	0.648832	0.0224523
RNF113B human tf ARCHS4 coexpression	0.965988	0.999996	0.648832	0.0224523
POGZ human tf ARCHS4 coexpression	0.965988	0.999996	0.648832	0.0224523
TUT1 human tf ARCHS4 coexpression	0.965988	0.999996	0.648832	0.0224523
GATAD2A human tf ARCHS4 coexpression	0.965988	0.999996	0.648832	0.0224523
GTF2IRD2 human tf ARCHS4 coexpression	0.965988	0.999996	0.648832	0.0224523
HELZ human tf ARCHS4 coexpression	0.965988	0.999996	0.648832	0.0224523
RHOXF2B human tf ARCHS4 coexpression	0.965988	0.999996	0.648832	0.0224523
PKHD1L1 human tf ARCHS4 coexpression	0.965988	0.999996	0.648832	0.0224523
HOXA11 human tf ARCHS4 coexpression	0.981202	0.999996	0.603012	0.0114436
MZF1 human tf ARCHS4 coexpression	0.981202	0.999996	0.603012	0.0114436
SP4 human tf ARCHS4 coexpression	0.981202	0.999996	0.603012	0.0114436
HOXA6 human tf ARCHS4 coexpression	0.981202	0.999996	0.603012	0.0114436
HES1 human tf ARCHS4 coexpression	0.981202	0.999996	0.603012	0.0114436
HOXB3 human tf ARCHS4 coexpression	0.981202	0.999996	0.603012	0.0114436
TBX4 human tf ARCHS4 coexpression	0.981202	0.999996	0.603012	0.0114436
CDX4 human tf ARCHS4 coexpression	0.981202	0.999996	0.603012	0.0114436
DMRT1 human tf ARCHS4 coexpression	0.981202	0.999996	0.603012	0.0114436
GABPA human tf ARCHS4 coexpression	0.981202	0.999996	0.603012	0.0114436
HOXB13 human tf ARCHS4 coexpression	0.981202	0.999996	0.603012	0.0114436
GMEB1 human tf ARCHS4 coexpression	0.981202	0.999996	0.603012	0.0114436
SMAD3 human tf ARCHS4 coexpression	0.981202	0.999996	0.603012	0.0114436
NKX3-1 human tf ARCHS4 coexpression	0.981202	0.999996	0.603012	0.0114436
E4F1 human tf ARCHS4 coexpression	0.981202	0.999996	0.603012	0.0114436
GSX1 human tf ARCHS4 coexpression	0.981202	0.999996	0.603012	0.0114436
ATOH7 human tf ARCHS4 coexpression	0.981202	0.999996	0.603012	0.0114436
LCOR human tf ARCHS4 coexpression	0.981202	0.999996	0.603012	0.0114436
ESRRG human tf ARCHS4 coexpression	0.981202	0.999996	0.603012	0.0114436
ZNF263 human tf ARCHS4 coexpression	0.981202	0.999996	0.603012	0.0114436
ZNF582 human tf ARCHS4 coexpression	0.981202	0.999996	0.603012	0.0114436
ZNF302 human tf ARCHS4 coexpression	0.981202	0.999996	0.603012	0.0114436
ZBTB25 human tf ARCHS4 coexpression	0.981202	0.999996	0.603012	0.0114436
GZF1 human tf ARCHS4 coexpression	0.981202	0.999996	0.603012	0.0114436
ZNF337 human tf ARCHS4 coexpression	0.981202	0.999996	0.603012	0.0114436
ZNF331 human tf ARCHS4 coexpression	0.981202	0.999996	0.603012	0.0114436
CIZ1 human tf ARCHS4 coexpression	0.981202	0.999996	0.603012	0.0114436
ZSCAN12 human tf ARCHS4 coexpression	0.981202	0.999996	0.603012	0.0114436
SP8 human tf ARCHS4 coexpression	0.981202	0.999996	0.603012	0.0114436
ZNF415 human tf ARCHS4 coexpression	0.981202	0.999996	0.603012	0.0114436
ZNF80 human tf ARCHS4 coexpression	0.981202	0.999996	0.603012	0.0114436
DRAP1 human tf ARCHS4 coexpression	0.981202	0.999996	0.603012	0.0114436
FOXR1 human tf ARCHS4 coexpression	0.981202	0.999996	0.603012	0.0114436
ZBTB41 human tf ARCHS4 coexpression	0.981202	0.999996	0.603012	0.0114436
ZNF354C human tf ARCHS4 coexpression	0.981202	0.999996	0.603012	0.0114436
ZNF114 human tf ARCHS4 coexpression	0.981202	0.999996	0.603012	0.0114436
ZNF571 human tf ARCHS4 coexpression	0.981202	0.999996	0.603012	0.0114436
ZSCAN22 human tf ARCHS4 coexpression	0.981202	0.999996	0.603012	0.0114436
TSHZ2 human tf ARCHS4 coexpression	0.981202	0.999996	0.603012	0.0114436
ZNF320 human tf ARCHS4 coexpression	0.981202	0.999996	0.603012	0.0114436
TFDP3 human tf ARCHS4 coexpression	0.981202	0.999996	0.603012	0.0114436
ZNF529 human tf ARCHS4 coexpression	0.981202	0.999996	0.603012	0.0114436
TAL2 human tf ARCHS4 coexpression	0.981202	0.999996	0.603012	0.0114436
ZNF555 human tf ARCHS4 coexpression	0.981202	0.999996	0.603012	0.0114436
ZKSCAN4 human tf ARCHS4 coexpression	0.981202	0.999996	0.603012	0.0114436
ZNF383 human tf ARCHS4 coexpression	0.981202	0.999996	0.603012	0.0114436
ZNF292 human tf ARCHS4 coexpression	0.981202	0.999996	0.603012	0.0114436
ZNF100 human tf ARCHS4 coexpression	0.981202	0.999996	0.603012	0.0114436
ZNF347 human tf ARCHS4 coexpression	0.981202	0.999996	0.603012	0.0114436
ZNF71 human tf ARCHS4 coexpression	0.981202	0.999996	0.603012	0.0114436
ZNF69 human tf ARCHS4 coexpression	0.981202	0.999996	0.603012	0.0114436
ZNF277 human tf ARCHS4 coexpression	0.981202	0.999996	0.603012	0.0114436
DUXA human tf ARCHS4 coexpression	0.981202	0.999996	0.603012	0.0114436
HOMEZ human tf ARCHS4 coexpression	0.981202	0.999996	0.603012	0.0114436
ARID5B human tf ARCHS4 coexpression	0.981202	0.999996	0.603012	0.0114436
ZNF837 human tf ARCHS4 coexpression	0.981202	0.999996	0.603012	0.0114436
ZNF768 human tf ARCHS4 coexpression	0.981202	0.999996	0.603012	0.0114436
ZNF791 human tf ARCHS4 coexpression	0.981202	0.999996	0.603012	0.0114436
THAP6 human tf ARCHS4 coexpression	0.981202	0.999996	0.603012	0.0114436
ZNF793 human tf ARCHS4 coexpression	0.981202	0.999996	0.603012	0.0114436
ZNF775 human tf ARCHS4 coexpression	0.981202	0.999996	0.603012	0.0114436
ZNF808 human tf ARCHS4 coexpression	0.981202	0.999996	0.603012	0.0114436
RBM5 human tf ARCHS4 coexpression	0.981202	0.999996	0.603012	0.0114436
YBX2 human tf ARCHS4 coexpression	0.981202	0.999996	0.603012	0.0114436
SRCAP human tf ARCHS4 coexpression	0.981202	0.999996	0.603012	0.0114436
RGS9 human tf ARCHS4 coexpression	0.981202	0.999996	0.603012	0.0114436
EXOC2 human tf ARCHS4 coexpression	0.981202	0.999996	0.603012	0.0114436
CHD6 human tf ARCHS4 coexpression	0.981202	0.999996	0.603012	0.0114436
NCOA2 human tf ARCHS4 coexpression	0.981202	0.999996	0.603012	0.0114436
BDP1 human tf ARCHS4 coexpression	0.981202	0.999996	0.603012	0.0114436
DZIP1L human tf ARCHS4 coexpression	0.981202	0.999996	0.603012	0.0114436
CUL4B human tf ARCHS4 coexpression	0.981202	0.999996	0.603012	0.0114436
PKHD1 human tf ARCHS4 coexpression	0.981202	0.999996	0.603012	0.0114436
ZNF674 human tf ARCHS4 coexpression	0.981202	0.999996	0.603012	0.0114436
EP400 human tf ARCHS4 coexpression	0.981202	0.999996	0.603012	0.0114436
HES2 human tf ARCHS4 coexpression	0.990337	0.999996	0.557576	0.00541379
RFX2 human tf ARCHS4 coexpression	0.990337	0.999996	0.557576	0.00541379
CRX human tf ARCHS4 coexpression	0.990337	0.999996	0.557576	0.00541379
ZNF175 human tf ARCHS4 coexpression	0.990337	0.999996	0.557576	0.00541379
HOXA3 human tf ARCHS4 coexpression	0.990337	0.999996	0.557576	0.00541379
GLI3 human tf ARCHS4 coexpression	0.990337	0.999996	0.557576	0.00541379
LHX3 human tf ARCHS4 coexpression	0.990337	0.999996	0.557576	0.00541379
OTX1 human tf ARCHS4 coexpression	0.990337	0.999996	0.557576	0.00541379
SMAD9 human tf ARCHS4 coexpression	0.990337	0.999996	0.557576	0.00541379
ZNF644 human tf ARCHS4 coexpression	0.990337	0.999996	0.557576	0.00541379
FOXA2 human tf ARCHS4 coexpression	0.990337	0.999996	0.557576	0.00541379
ZNF384 human tf ARCHS4 coexpression	0.990337	0.999996	0.557576	0.00541379
HOXD9 human tf ARCHS4 coexpression	0.990337	0.999996	0.557576	0.00541379
RBAK human tf ARCHS4 coexpression	0.990337	0.999996	0.557576	0.00541379
SKI human tf ARCHS4 coexpression	0.990337	0.999996	0.557576	0.00541379
PKNOX1 human tf ARCHS4 coexpression	0.990337	0.999996	0.557576	0.00541379
MSX1 human tf ARCHS4 coexpression	0.990337	0.999996	0.557576	0.00541379
EOMES human tf ARCHS4 coexpression	0.990337	0.999996	0.557576	0.00541379
ZHX1 human tf ARCHS4 coexpression	0.990337	0.999996	0.557576	0.00541379
SPIC human tf ARCHS4 coexpression	0.990337	0.999996	0.557576	0.00541379
ZNF16 human tf ARCHS4 coexpression	0.990337	0.999996	0.557576	0.00541379
FOXB1 human tf ARCHS4 coexpression	0.990337	0.999996	0.557576	0.00541379
RELA human tf ARCHS4 coexpression	0.990337	0.999996	0.557576	0.00541379
DDIT3 human tf ARCHS4 coexpression	0.990337	0.999996	0.557576	0.00541379
HOXD8 human tf ARCHS4 coexpression	0.990337	0.999996	0.557576	0.00541379
ZNF181 human tf ARCHS4 coexpression	0.990337	0.999996	0.557576	0.00541379
YY2 human tf ARCHS4 coexpression	0.990337	0.999996	0.557576	0.00541379
E2F4 human tf ARCHS4 coexpression	0.990337	0.999996	0.557576	0.00541379
ZNF90 human tf ARCHS4 coexpression	0.990337	0.999996	0.557576	0.00541379
RFX4 human tf ARCHS4 coexpression	0.990337	0.999996	0.557576	0.00541379
IKZF4 human tf ARCHS4 coexpression	0.990337	0.999996	0.557576	0.00541379
ZNF576 human tf ARCHS4 coexpression	0.990337	0.999996	0.557576	0.00541379
MLLT1 human tf ARCHS4 coexpression	0.990337	0.999996	0.557576	0.00541379
ZSCAN5A human tf ARCHS4 coexpression	0.990337	0.999996	0.557576	0.00541379
ZNF750 human tf ARCHS4 coexpression	0.990337	0.999996	0.557576	0.00541379
DMRTC2 human tf ARCHS4 coexpression	0.990337	0.999996	0.557576	0.00541379
ZNF268 human tf ARCHS4 coexpression	0.990337	0.999996	0.557576	0.00541379
ZNF225 human tf ARCHS4 coexpression	0.990337	0.999996	0.557576	0.00541379
ZNF474 human tf ARCHS4 coexpression	0.990337	0.999996	0.557576	0.00541379
ZNF226 human tf ARCHS4 coexpression	0.990337	0.999996	0.557576	0.00541379
ZNF354A human tf ARCHS4 coexpression	0.990337	0.999996	0.557576	0.00541379
ZNF280A human tf ARCHS4 coexpression	0.990337	0.999996	0.557576	0.00541379
ZNF581 human tf ARCHS4 coexpression	0.990337	0.999996	0.557576	0.00541379
ZNF613 human tf ARCHS4 coexpression	0.990337	0.999996	0.557576	0.00541379
ZNF283 human tf ARCHS4 coexpression	0.990337	0.999996	0.557576	0.00541379
ZNF491 human tf ARCHS4 coexpression	0.990337	0.999996	0.557576	0.00541379
HKR1 human tf ARCHS4 coexpression	0.990337	0.999996	0.557576	0.00541379
ZBTB3 human tf ARCHS4 coexpression	0.990337	0.999996	0.557576	0.00541379
ZNF573 human tf ARCHS4 coexpression	0.990337	0.999996	0.557576	0.00541379
ZNF600 human tf ARCHS4 coexpression	0.990337	0.999996	0.557576	0.00541379
ZNF124 human tf ARCHS4 coexpression	0.990337	0.999996	0.557576	0.00541379
ZNF165 human tf ARCHS4 coexpression	0.990337	0.999996	0.557576	0.00541379
ZXDA human tf ARCHS4 coexpression	0.990337	0.999996	0.557576	0.00541379
ZNF568 human tf ARCHS4 coexpression	0.990337	0.999996	0.557576	0.00541379
ZNF652 human tf ARCHS4 coexpression	0.990337	0.999996	0.557576	0.00541379
ZNF521 human tf ARCHS4 coexpression	0.990337	0.999996	0.557576	0.00541379
ZNF407 human tf ARCHS4 coexpression	0.990337	0.999996	0.557576	0.00541379
CENPT human tf ARCHS4 coexpression	0.990337	0.999996	0.557576	0.00541379
ZNF780B human tf ARCHS4 coexpression	0.990337	0.999996	0.557576	0.00541379
ZNF787 human tf ARCHS4 coexpression	0.990337	0.999996	0.557576	0.00541379
MESP1 human tf ARCHS4 coexpression	0.990337	0.999996	0.557576	0.00541379
DNAJC21 human tf ARCHS4 coexpression	0.990337	0.999996	0.557576	0.00541379
ZNF764 human tf ARCHS4 coexpression	0.990337	0.999996	0.557576	0.00541379
ZNF778 human tf ARCHS4 coexpression	0.990337	0.999996	0.557576	0.00541379
ZNF716 human tf ARCHS4 coexpression	0.990337	0.999996	0.557576	0.00541379
ZNF766 human tf ARCHS4 coexpression	0.990337	0.999996	0.557576	0.00541379
ZNF786 human tf ARCHS4 coexpression	0.990337	0.999996	0.557576	0.00541379
ZNF790 human tf ARCHS4 coexpression	0.990337	0.999996	0.557576	0.00541379
ZFR2 human tf ARCHS4 coexpression	0.990337	0.999996	0.557576	0.00541379
UBR4 human tf ARCHS4 coexpression	0.990337	0.999996	0.557576	0.00541379
MINK1 human tf ARCHS4 coexpression	0.990337	0.999996	0.557576	0.00541379
SETDB1 human tf ARCHS4 coexpression	0.990337	0.999996	0.557576	0.00541379
KIN human tf ARCHS4 coexpression	0.990337	0.999996	0.557576	0.00541379
U2AF1L4 human tf ARCHS4 coexpression	0.990337	0.999996	0.557576	0.00541379
TIGD6 human tf ARCHS4 coexpression	0.990337	0.999996	0.557576	0.00541379
TIGD2 human tf ARCHS4 coexpression	0.990337	0.999996	0.557576	0.00541379
MTA1 human tf ARCHS4 coexpression	0.990337	0.999996	0.557576	0.00541379
ARID2 human tf ARCHS4 coexpression	0.990337	0.999996	0.557576	0.00541379
HLA-DQB2 human tf ARCHS4 coexpression	0.990337	0.999996	0.557576	0.00541379
NFYA human tf ARCHS4 coexpression	0.99541	0.999996	0.512519	0.00235775
ZFX human tf ARCHS4 coexpression	0.99541	0.999996	0.512519	0.00235775
ZNF76 human tf ARCHS4 coexpression	0.99541	0.999996	0.512519	0.00235775
FOXJ2 human tf ARCHS4 coexpression	0.99541	0.999996	0.512519	0.00235775
HIF1A human tf ARCHS4 coexpression	0.99541	0.999996	0.512519	0.00235775
TFAP2E human tf ARCHS4 coexpression	0.99541	0.999996	0.512519	0.00235775
CREB1 human tf ARCHS4 coexpression	0.99541	0.999996	0.512519	0.00235775
HOXB5 human tf ARCHS4 coexpression	0.99541	0.999996	0.512519	0.00235775
HOXB7 human tf ARCHS4 coexpression	0.99541	0.999996	0.512519	0.00235775
NR2C1 human tf ARCHS4 coexpression	0.99541	0.999996	0.512519	0.00235775
MXD4 human tf ARCHS4 coexpression	0.99541	0.999996	0.512519	0.00235775
HOXD1 human tf ARCHS4 coexpression	0.99541	0.999996	0.512519	0.00235775
RAX human tf ARCHS4 coexpression	0.99541	0.999996	0.512519	0.00235775
SOX3 human tf ARCHS4 coexpression	0.99541	0.999996	0.512519	0.00235775
CREBZF human tf ARCHS4 coexpression	0.99541	0.999996	0.512519	0.00235775
ZNF7 human tf ARCHS4 coexpression	0.99541	0.999996	0.512519	0.00235775
VAX1 human tf ARCHS4 coexpression	0.99541	0.999996	0.512519	0.00235775
AIRE human tf ARCHS4 coexpression	0.99541	0.999996	0.512519	0.00235775
SHOX2 human tf ARCHS4 coexpression	0.99541	0.999996	0.512519	0.00235775
ZNF160 human tf ARCHS4 coexpression	0.99541	0.999996	0.512519	0.00235775
HOXB2 human tf ARCHS4 coexpression	0.99541	0.999996	0.512519	0.00235775
ZSCAN2 human tf ARCHS4 coexpression	0.99541	0.999996	0.512519	0.00235775
CREB3L2 human tf ARCHS4 coexpression	0.99541	0.999996	0.512519	0.00235775
ZNF273 human tf ARCHS4 coexpression	0.99541	0.999996	0.512519	0.00235775
MIER1 human tf ARCHS4 coexpression	0.99541	0.999996	0.512519	0.00235775
NOTO human tf ARCHS4 coexpression	0.99541	0.999996	0.512519	0.00235775
ZNF510 human tf ARCHS4 coexpression	0.99541	0.999996	0.512519	0.00235775
ZNF500 human tf ARCHS4 coexpression	0.99541	0.999996	0.512519	0.00235775
ZNF419 human tf ARCHS4 coexpression	0.99541	0.999996	0.512519	0.00235775
ZNF557 human tf ARCHS4 coexpression	0.99541	0.999996	0.512519	0.00235775
ZNF141 human tf ARCHS4 coexpression	0.99541	0.999996	0.512519	0.00235775
ZNF20 human tf ARCHS4 coexpression	0.99541	0.999996	0.512519	0.00235775
VEZF1 human tf ARCHS4 coexpression	0.99541	0.999996	0.512519	0.00235775
ZIM3 human tf ARCHS4 coexpression	0.99541	0.999996	0.512519	0.00235775
DMRTA2 human tf ARCHS4 coexpression	0.99541	0.999996	0.512519	0.00235775
ZNF514 human tf ARCHS4 coexpression	0.99541	0.999996	0.512519	0.00235775
ZNF214 human tf ARCHS4 coexpression	0.99541	0.999996	0.512519	0.00235775
ZNF526 human tf ARCHS4 coexpression	0.99541	0.999996	0.512519	0.00235775
ZNF558 human tf ARCHS4 coexpression	0.99541	0.999996	0.512519	0.00235775
INSM2 human tf ARCHS4 coexpression	0.99541	0.999996	0.512519	0.00235775
ZBTB5 human tf ARCHS4 coexpression	0.99541	0.999996	0.512519	0.00235775
ZBTB43 human tf ARCHS4 coexpression	0.99541	0.999996	0.512519	0.00235775
ZNF212 human tf ARCHS4 coexpression	0.99541	0.999996	0.512519	0.00235775
ZNF131 human tf ARCHS4 coexpression	0.99541	0.999996	0.512519	0.00235775
EVX2 human tf ARCHS4 coexpression	0.99541	0.999996	0.512519	0.00235775
ZNF497 human tf ARCHS4 coexpression	0.99541	0.999996	0.512519	0.00235775
KLF14 human tf ARCHS4 coexpression	0.99541	0.999996	0.512519	0.00235775
ZNF683 human tf ARCHS4 coexpression	0.99541	0.999996	0.512519	0.00235775
ZNF543 human tf ARCHS4 coexpression	0.99541	0.999996	0.512519	0.00235775
ZNF223 human tf ARCHS4 coexpression	0.99541	0.999996	0.512519	0.00235775
ZNF154 human tf ARCHS4 coexpression	0.99541	0.999996	0.512519	0.00235775
ZNF662 human tf ARCHS4 coexpression	0.99541	0.999996	0.512519	0.00235775
ZBTB37 human tf ARCHS4 coexpression	0.99541	0.999996	0.512519	0.00235775
ZNF70 human tf ARCHS4 coexpression	0.99541	0.999996	0.512519	0.00235775
ZNF490 human tf ARCHS4 coexpression	0.99541	0.999996	0.512519	0.00235775
ZNF567 human tf ARCHS4 coexpression	0.99541	0.999996	0.512519	0.00235775
ZKSCAN3 human tf ARCHS4 coexpression	0.99541	0.999996	0.512519	0.00235775
ZNF709 human tf ARCHS4 coexpression	0.99541	0.999996	0.512519	0.00235775
ZNF420 human tf ARCHS4 coexpression	0.99541	0.999996	0.512519	0.00235775
ZNF517 human tf ARCHS4 coexpression	0.99541	0.999996	0.512519	0.00235775
ZNF665 human tf ARCHS4 coexpression	0.99541	0.999996	0.512519	0.00235775
ZNF251 human tf ARCHS4 coexpression	0.99541	0.999996	0.512519	0.00235775
ZNF512 human tf ARCHS4 coexpression	0.99541	0.999996	0.512519	0.00235775
ZNF511 human tf ARCHS4 coexpression	0.99541	0.999996	0.512519	0.00235775
ZNF830 human tf ARCHS4 coexpression	0.99541	0.999996	0.512519	0.00235775
ZNF616 human tf ARCHS4 coexpression	0.99541	0.999996	0.512519	0.00235775
ZFP57 human tf ARCHS4 coexpression	0.99541	0.999996	0.512519	0.00235775
FOXD4L6 human tf ARCHS4 coexpression	0.99541	0.999996	0.512519	0.00235775
AFF4 human tf ARCHS4 coexpression	0.99541	0.999996	0.512519	0.00235775
ZNF776 human tf ARCHS4 coexpression	0.99541	0.999996	0.512519	0.00235775
AFF1 human tf ARCHS4 coexpression	0.99541	0.999996	0.512519	0.00235775
BOLA1 human tf ARCHS4 coexpression	0.99541	0.999996	0.512519	0.00235775
ZNF385C human tf ARCHS4 coexpression	0.99541	0.999996	0.512519	0.00235775
ZNF676 human tf ARCHS4 coexpression	0.99541	0.999996	0.512519	0.00235775
ZNF774 human tf ARCHS4 coexpression	0.99541	0.999996	0.512519	0.00235775
ZNF429 human tf ARCHS4 coexpression	0.99541	0.999996	0.512519	0.00235775
ZNF720 human tf ARCHS4 coexpression	0.99541	0.999996	0.512519	0.00235775
CUL2 human tf ARCHS4 coexpression	0.99541	0.999996	0.512519	0.00235775
BAZ2B human tf ARCHS4 coexpression	0.99541	0.999996	0.512519	0.00235775
DNAJC1 human tf ARCHS4 coexpression	0.99541	0.999996	0.512519	0.00235775
SMARCC2 human tf ARCHS4 coexpression	0.99541	0.999996	0.512519	0.00235775
ADAMTS17 human tf ARCHS4 coexpression	0.99541	0.999996	0.512519	0.00235775
DHX57 human tf ARCHS4 coexpression	0.99541	0.999996	0.512519	0.00235775
POLR2L human tf ARCHS4 coexpression	0.99541	0.999996	0.512519	0.00235775
CPSF4L human tf ARCHS4 coexpression	0.99541	0.999996	0.512519	0.00235775
H1F0 human tf ARCHS4 coexpression	0.99541	0.999996	0.512519	0.00235775
ZNF512B human tf ARCHS4 coexpression	0.99541	0.999996	0.512519	0.00235775
ZNF765 human tf ARCHS4 coexpression	0.99541	0.999996	0.512519	0.00235775
INF2 human tf ARCHS4 coexpression	0.99541	0.999996	0.512519	0.00235775
ZNF578 human tf ARCHS4 coexpression	0.99541	0.999996	0.512519	0.00235775
VSX1 human tf ARCHS4 coexpression	0.997999	0.999996	0.467837	0.000936912
ZNF174 human tf ARCHS4 coexpression	0.997999	0.999996	0.467837	0.000936912
UBTF human tf ARCHS4 coexpression	0.997999	0.999996	0.467837	0.000936912
FOXN1 human tf ARCHS4 coexpression	0.997999	0.999996	0.467837	0.000936912
ZNF451 human tf ARCHS4 coexpression	0.997999	0.999996	0.467837	0.000936912
ASH1L human tf ARCHS4 coexpression	0.997999	0.999996	0.467837	0.000936912
MEF2D human tf ARCHS4 coexpression	0.997999	0.999996	0.467837	0.000936912
ZNF410 human tf ARCHS4 coexpression	0.997999	0.999996	0.467837	0.000936912
DPF2 human tf ARCHS4 coexpression	0.997999	0.999996	0.467837	0.000936912
NR1I3 human tf ARCHS4 coexpression	0.997999	0.999996	0.467837	0.000936912
TBX6 human tf ARCHS4 coexpression	0.997999	0.999996	0.467837	0.000936912
ALX3 human tf ARCHS4 coexpression	0.997999	0.999996	0.467837	0.000936912
ZNF2 human tf ARCHS4 coexpression	0.997999	0.999996	0.467837	0.000936912
MIXL1 human tf ARCHS4 coexpression	0.997999	0.999996	0.467837	0.000936912
MAFK human tf ARCHS4 coexpression	0.997999	0.999996	0.467837	0.000936912
RXRB human tf ARCHS4 coexpression	0.997999	0.999996	0.467837	0.000936912
WIZ human tf ARCHS4 coexpression	0.997999	0.999996	0.467837	0.000936912
ZZZ3 human tf ARCHS4 coexpression	0.997999	0.999996	0.467837	0.000936912
ZNF446 human tf ARCHS4 coexpression	0.997999	0.999996	0.467837	0.000936912
ZNF684 human tf ARCHS4 coexpression	0.997999	0.999996	0.467837	0.000936912
ZSCAN20 human tf ARCHS4 coexpression	0.997999	0.999996	0.467837	0.000936912
ZNF341 human tf ARCHS4 coexpression	0.997999	0.999996	0.467837	0.000936912
ZNF304 human tf ARCHS4 coexpression	0.997999	0.999996	0.467837	0.000936912
RERE human tf ARCHS4 coexpression	0.997999	0.999996	0.467837	0.000936912
ZNF547 human tf ARCHS4 coexpression	0.997999	0.999996	0.467837	0.000936912
ZNF233 human tf ARCHS4 coexpression	0.997999	0.999996	0.467837	0.000936912
ZNF486 human tf ARCHS4 coexpression	0.997999	0.999996	0.467837	0.000936912
ZNF653 human tf ARCHS4 coexpression	0.997999	0.999996	0.467837	0.000936912
ZNF592 human tf ARCHS4 coexpression	0.997999	0.999996	0.467837	0.000936912
ZNF229 human tf ARCHS4 coexpression	0.997999	0.999996	0.467837	0.000936912
ZNF701 human tf ARCHS4 coexpression	0.997999	0.999996	0.467837	0.000936912
ZNF57 human tf ARCHS4 coexpression	0.997999	0.999996	0.467837	0.000936912
ZNF169 human tf ARCHS4 coexpression	0.997999	0.999996	0.467837	0.000936912
ZNF664 human tf ARCHS4 coexpression	0.997999	0.999996	0.467837	0.000936912
LBX2 human tf ARCHS4 coexpression	0.997999	0.999996	0.467837	0.000936912
ZNF771 human tf ARCHS4 coexpression	0.997999	0.999996	0.467837	0.000936912
ZNF329 human tf ARCHS4 coexpression	0.997999	0.999996	0.467837	0.000936912
ZNF527 human tf ARCHS4 coexpression	0.997999	0.999996	0.467837	0.000936912
ZNF33A human tf ARCHS4 coexpression	0.997999	0.999996	0.467837	0.000936912
ZNF699 human tf ARCHS4 coexpression	0.997999	0.999996	0.467837	0.000936912
ZNF605 human tf ARCHS4 coexpression	0.997999	0.999996	0.467837	0.000936912
ZFP62 human tf ARCHS4 coexpression	0.997999	0.999996	0.467837	0.000936912
ZSCAN16 human tf ARCHS4 coexpression	0.997999	0.999996	0.467837	0.000936912
ZNF624 human tf ARCHS4 coexpression	0.997999	0.999996	0.467837	0.000936912
ZNF81 human tf ARCHS4 coexpression	0.997999	0.999996	0.467837	0.000936912
ZBTB22 human tf ARCHS4 coexpression	0.997999	0.999996	0.467837	0.000936912
DPRX human tf ARCHS4 coexpression	0.997999	0.999996	0.467837	0.000936912
ZNF705D human tf ARCHS4 coexpression	0.997999	0.999996	0.467837	0.000936912
TCF20 human tf ARCHS4 coexpression	0.997999	0.999996	0.467837	0.000936912
ZC3H11A human tf ARCHS4 coexpression	0.997999	0.999996	0.467837	0.000936912
ZCCHC11 human tf ARCHS4 coexpression	0.997999	0.999996	0.467837	0.000936912
MYSM1 human tf ARCHS4 coexpression	0.997999	0.999996	0.467837	0.000936912
BOLA3 human tf ARCHS4 coexpression	0.997999	0.999996	0.467837	0.000936912
TCF23 human tf ARCHS4 coexpression	0.997999	0.999996	0.467837	0.000936912
ZNF487 human tf ARCHS4 coexpression	0.997999	0.999996	0.467837	0.000936912
ZNF829 human tf ARCHS4 coexpression	0.997999	0.999996	0.467837	0.000936912
ZNF316 human tf ARCHS4 coexpression	0.997999	0.999996	0.467837	0.000936912
RBM6 human tf ARCHS4 coexpression	0.997999	0.999996	0.467837	0.000936912
ZMAT5 human tf ARCHS4 coexpression	0.997999	0.999996	0.467837	0.000936912
ZC3H7B human tf ARCHS4 coexpression	0.997999	0.999996	0.467837	0.000936912
AKAP8 human tf ARCHS4 coexpression	0.997999	0.999996	0.467837	0.000936912
CENPB human tf ARCHS4 coexpression	0.997999	0.999996	0.467837	0.000936912
TIGD7 human tf ARCHS4 coexpression	0.997999	0.999996	0.467837	0.000936912
ZC3H18 human tf ARCHS4 coexpression	0.997999	0.999996	0.467837	0.000936912
ATMIN human tf ARCHS4 coexpression	0.997999	0.999996	0.467837	0.000936912
OTOP3 human tf ARCHS4 coexpression	0.997999	0.999996	0.467837	0.000936912
HILS1 human tf ARCHS4 coexpression	0.997999	0.999996	0.467837	0.000936912
RPA4 human tf ARCHS4 coexpression	0.997999	0.999996	0.467837	0.000936912
NR2E3 human tf ARCHS4 coexpression	0.999206	0.999996	0.423527	0.00033657
SOX30 human tf ARCHS4 coexpression	0.999206	0.999996	0.423527	0.00033657
ETV2 human tf ARCHS4 coexpression	0.999206	0.999996	0.423527	0.00033657
HOXA2 human tf ARCHS4 coexpression	0.999206	0.999996	0.423527	0.00033657
PAX4 human tf ARCHS4 coexpression	0.999206	0.999996	0.423527	0.00033657
SRF human tf ARCHS4 coexpression	0.999206	0.999996	0.423527	0.00033657
ID2 human tf ARCHS4 coexpression	0.999206	0.999996	0.423527	0.00033657
HOXC12 human tf ARCHS4 coexpression	0.999206	0.999996	0.423527	0.00033657
HIF3A human tf ARCHS4 coexpression	0.999206	0.999996	0.423527	0.00033657
ELK1 human tf ARCHS4 coexpression	0.999206	0.999996	0.423527	0.00033657
GRHL1 human tf ARCHS4 coexpression	0.999206	0.999996	0.423527	0.00033657
DMTF1 human tf ARCHS4 coexpression	0.999206	0.999996	0.423527	0.00033657
TFCP2 human tf ARCHS4 coexpression	0.999206	0.999996	0.423527	0.00033657
LMX1B human tf ARCHS4 coexpression	0.999206	0.999996	0.423527	0.00033657
SIX3 human tf ARCHS4 coexpression	0.999206	0.999996	0.423527	0.00033657
MEIS1 human tf ARCHS4 coexpression	0.999206	0.999996	0.423527	0.00033657
ZNF157 human tf ARCHS4 coexpression	0.999206	0.999996	0.423527	0.00033657
ZNF19 human tf ARCHS4 coexpression	0.999206	0.999996	0.423527	0.00033657
ZNF3 human tf ARCHS4 coexpression	0.999206	0.999996	0.423527	0.00033657
SP3 human tf ARCHS4 coexpression	0.999206	0.999996	0.423527	0.00033657
HSF5 human tf ARCHS4 coexpression	0.999206	0.999996	0.423527	0.00033657
HSF1 human tf ARCHS4 coexpression	0.999206	0.999996	0.423527	0.00033657
SREBF2 human tf ARCHS4 coexpression	0.999206	0.999996	0.423527	0.00033657
ZNF839 human tf ARCHS4 coexpression	0.999206	0.999996	0.423527	0.00033657
ZBTB11 human tf ARCHS4 coexpression	0.999206	0.999996	0.423527	0.00033657
ZFAT human tf ARCHS4 coexpression	0.999206	0.999996	0.423527	0.00033657
ZNF586 human tf ARCHS4 coexpression	0.999206	0.999996	0.423527	0.00033657
EVX1 human tf ARCHS4 coexpression	0.999206	0.999996	0.423527	0.00033657
ZBTB45 human tf ARCHS4 coexpression	0.999206	0.999996	0.423527	0.00033657
TBX22 human tf ARCHS4 coexpression	0.999206	0.999996	0.423527	0.00033657
ZNF133 human tf ARCHS4 coexpression	0.999206	0.999996	0.423527	0.00033657
PRDM12 human tf ARCHS4 coexpression	0.999206	0.999996	0.423527	0.00033657
ZFP14 human tf ARCHS4 coexpression	0.999206	0.999996	0.423527	0.00033657
ZNF599 human tf ARCHS4 coexpression	0.999206	0.999996	0.423527	0.00033657
ZNF222 human tf ARCHS4 coexpression	0.999206	0.999996	0.423527	0.00033657
ZNF513 human tf ARCHS4 coexpression	0.999206	0.999996	0.423527	0.00033657
ZNF668 human tf ARCHS4 coexpression	0.999206	0.999996	0.423527	0.00033657
ZNF610 human tf ARCHS4 coexpression	0.999206	0.999996	0.423527	0.00033657
FOXD4 human tf ARCHS4 coexpression	0.999206	0.999996	0.423527	0.00033657
ZNF584 human tf ARCHS4 coexpression	0.999206	0.999996	0.423527	0.00033657
ZNF570 human tf ARCHS4 coexpression	0.999206	0.999996	0.423527	0.00033657
RAX2 human tf ARCHS4 coexpression	0.999206	0.999996	0.423527	0.00033657
ZNF408 human tf ARCHS4 coexpression	0.999206	0.999996	0.423527	0.00033657
ZNF77 human tf ARCHS4 coexpression	0.999206	0.999996	0.423527	0.00033657
ZNF135 human tf ARCHS4 coexpression	0.999206	0.999996	0.423527	0.00033657
DMRTA1 human tf ARCHS4 coexpression	0.999206	0.999996	0.423527	0.00033657
ZNF575 human tf ARCHS4 coexpression	0.999206	0.999996	0.423527	0.00033657
ZNF518A human tf ARCHS4 coexpression	0.999206	0.999996	0.423527	0.00033657
ZNF566 human tf ARCHS4 coexpression	0.999206	0.999996	0.423527	0.00033657
ZNF33B human tf ARCHS4 coexpression	0.999206	0.999996	0.423527	0.00033657
ZNF682 human tf ARCHS4 coexpression	0.999206	0.999996	0.423527	0.00033657
ZNF628 human tf ARCHS4 coexpression	0.999206	0.999996	0.423527	0.00033657
ZNF460 human tf ARCHS4 coexpression	0.999206	0.999996	0.423527	0.00033657
ZNF461 human tf ARCHS4 coexpression	0.999206	0.999996	0.423527	0.00033657
ZIM2 human tf ARCHS4 coexpression	0.999206	0.999996	0.423527	0.00033657
ZNF658 human tf ARCHS4 coexpression	0.999206	0.999996	0.423527	0.00033657
ZNF564 human tf ARCHS4 coexpression	0.999206	0.999996	0.423527	0.00033657
THAP3 human tf ARCHS4 coexpression	0.999206	0.999996	0.423527	0.00033657
TAX1BP1 human tf ARCHS4 coexpression	0.999206	0.999996	0.423527	0.00033657
ZNF835 human tf ARCHS4 coexpression	0.999206	0.999996	0.423527	0.00033657
FEZF2 human tf ARCHS4 coexpression	0.999206	0.999996	0.423527	0.00033657
ZUFSP human tf ARCHS4 coexpression	0.999206	0.999996	0.423527	0.00033657
ZNF518B human tf ARCHS4 coexpression	0.999206	0.999996	0.423527	0.00033657
TCF24 human tf ARCHS4 coexpression	0.999206	0.999996	0.423527	0.00033657
ZNF846 human tf ARCHS4 coexpression	0.999206	0.999996	0.423527	0.00033657
CBLL1 human tf ARCHS4 coexpression	0.999206	0.999996	0.423527	0.00033657
GRM6 human tf ARCHS4 coexpression	0.999206	0.999996	0.423527	0.00033657
POLE4 human tf ARCHS4 coexpression	0.999206	0.999996	0.423527	0.00033657
ZC3H7A human tf ARCHS4 coexpression	0.999206	0.999996	0.423527	0.00033657
RNF113A human tf ARCHS4 coexpression	0.999206	0.999996	0.423527	0.00033657
ZC3H8 human tf ARCHS4 coexpression	0.999206	0.999996	0.423527	0.00033657
ZDHHC19 human tf ARCHS4 coexpression	0.999206	0.999996	0.423527	0.00033657
ZMAT1 human tf ARCHS4 coexpression	0.999206	0.999996	0.423527	0.00033657
KAT5 human tf ARCHS4 coexpression	0.999206	0.999996	0.423527	0.00033657
HMGB4 human tf ARCHS4 coexpression	0.999206	0.999996	0.423527	0.00033657
CCDC71 human tf ARCHS4 coexpression	0.999206	0.999996	0.423527	0.00033657
JRKL human tf ARCHS4 coexpression	0.999206	0.999996	0.423527	0.00033657
GPATCH8 human tf ARCHS4 coexpression	0.999206	0.999996	0.423527	0.00033657
FOXO6 human tf ARCHS4 coexpression	0.999206	0.999996	0.423527	0.00033657
REPIN1 human tf ARCHS4 coexpression	0.999206	0.999996	0.423527	0.00033657
PAX7 human tf ARCHS4 coexpression	0.999714	0.999996	0.379584	0.000108419
ZNF14 human tf ARCHS4 coexpression	0.999714	0.999996	0.379584	0.000108419
ELF2 human tf ARCHS4 coexpression	0.999714	0.999996	0.379584	0.000108419
PLAGL1 human tf ARCHS4 coexpression	0.999714	0.999996	0.379584	0.000108419
KLF16 human tf ARCHS4 coexpression	0.999714	0.999996	0.379584	0.000108419
SOX14 human tf ARCHS4 coexpression	0.999714	0.999996	0.379584	0.000108419
ZNF85 human tf ARCHS4 coexpression	0.999714	0.999996	0.379584	0.000108419
ZNF541 human tf ARCHS4 coexpression	0.999714	0.999996	0.379584	0.000108419
ZNF687 human tf ARCHS4 coexpression	0.999714	0.999996	0.379584	0.000108419
CUX1 human tf ARCHS4 coexpression	0.999714	0.999996	0.379584	0.000108419
ZNF577 human tf ARCHS4 coexpression	0.999714	0.999996	0.379584	0.000108419
HDX human tf ARCHS4 coexpression	0.999714	0.999996	0.379584	0.000108419
ZNF672 human tf ARCHS4 coexpression	0.999714	0.999996	0.379584	0.000108419
ZFP41 human tf ARCHS4 coexpression	0.999714	0.999996	0.379584	0.000108419
FOXD4L1 human tf ARCHS4 coexpression	0.999714	0.999996	0.379584	0.000108419
ZFP91 human tf ARCHS4 coexpression	0.999714	0.999996	0.379584	0.000108419
ZNF669 human tf ARCHS4 coexpression	0.999714	0.999996	0.379584	0.000108419
RFXANK human tf ARCHS4 coexpression	0.999714	0.999996	0.379584	0.000108419
ZNF594 human tf ARCHS4 coexpression	0.999714	0.999996	0.379584	0.000108419
ZNF841 human tf ARCHS4 coexpression	0.999714	0.999996	0.379584	0.000108419
CUL3 human tf ARCHS4 coexpression	0.999714	0.999996	0.379584	0.000108419
RIOK2 human tf ARCHS4 coexpression	0.999714	0.999996	0.379584	0.000108419
EEA1 human tf ARCHS4 coexpression	0.999714	0.999996	0.379584	0.000108419
ZC3H10 human tf ARCHS4 coexpression	0.999714	0.999996	0.379584	0.000108419
COPS4 human tf ARCHS4 coexpression	0.999714	0.999996	0.379584	0.000108419
DVL3 human tf ARCHS4 coexpression	0.999714	0.999996	0.379584	0.000108419
DEPDC4 human tf ARCHS4 coexpression	0.999714	0.999996	0.379584	0.000108419
ZRSR2 human tf ARCHS4 coexpression	0.999714	0.999996	0.379584	0.000108419
NCOR2 human tf ARCHS4 coexpression	0.999714	0.999996	0.379584	0.000108419
PPP1R10 human tf ARCHS4 coexpression	0.999714	0.999996	0.379584	0.000108419
ZRSR1 human tf ARCHS4 coexpression	0.999714	0.999996	0.379584	0.000108419
GMEB2 human tf ARCHS4 coexpression	0.999907	0.999996	0.336004	3.13353e-05
ERF human tf ARCHS4 coexpression	0.999907	0.999996	0.336004	3.13353e-05
PROX2 human tf ARCHS4 coexpression	0.999907	0.999996	0.336004	3.13353e-05
NEUROG3 human tf ARCHS4 coexpression	0.999907	0.999996	0.336004	3.13353e-05
HOXD3 human tf ARCHS4 coexpression	0.999907	0.999996	0.336004	3.13353e-05
ZNF236 human tf ARCHS4 coexpression	0.999907	0.999996	0.336004	3.13353e-05
RFX1 human tf ARCHS4 coexpression	0.999907	0.999996	0.336004	3.13353e-05
TBX19 human tf ARCHS4 coexpression	0.999907	0.999996	0.336004	3.13353e-05
ATF7 human tf ARCHS4 coexpression	0.999907	0.999996	0.336004	3.13353e-05
ZNF24 human tf ARCHS4 coexpression	0.999907	0.999996	0.336004	3.13353e-05
ZNF622 human tf ARCHS4 coexpression	0.999907	0.999996	0.336004	3.13353e-05
ZNF396 human tf ARCHS4 coexpression	0.999907	0.999996	0.336004	3.13353e-05
ZNF221 human tf ARCHS4 coexpression	0.999907	0.999996	0.336004	3.13353e-05
MYNN human tf ARCHS4 coexpression	0.999907	0.999996	0.336004	3.13353e-05
ZSCAN29 human tf ARCHS4 coexpression	0.999907	0.999996	0.336004	3.13353e-05
ZNF432 human tf ARCHS4 coexpression	0.999907	0.999996	0.336004	3.13353e-05
ZNF646 human tf ARCHS4 coexpression	0.999907	0.999996	0.336004	3.13353e-05
ZNF747 human tf ARCHS4 coexpression	0.999907	0.999996	0.336004	3.13353e-05
ZNF654 human tf ARCHS4 coexpression	0.999907	0.999996	0.336004	3.13353e-05
FIZ1 human tf ARCHS4 coexpression	0.999907	0.999996	0.336004	3.13353e-05
ZNF479 human tf ARCHS4 coexpression	0.999907	0.999996	0.336004	3.13353e-05
ZNF17 human tf ARCHS4 coexpression	0.999907	0.999996	0.336004	3.13353e-05
ZNF626 human tf ARCHS4 coexpression	0.999907	0.999996	0.336004	3.13353e-05
HES4 human tf ARCHS4 coexpression	0.999907	0.999996	0.336004	3.13353e-05
ZNF559 human tf ARCHS4 coexpression	0.999907	0.999996	0.336004	3.13353e-05
TSC22D2 human tf ARCHS4 coexpression	0.999907	0.999996	0.336004	3.13353e-05
ZNF777 human tf ARCHS4 coexpression	0.999907	0.999996	0.336004	3.13353e-05
ZNF502 human tf ARCHS4 coexpression	0.999907	0.999996	0.336004	3.13353e-05
ZNF705A human tf ARCHS4 coexpression	0.999907	0.999996	0.336004	3.13353e-05
HES5 human tf ARCHS4 coexpression	0.999907	0.999996	0.336004	3.13353e-05
ZNF468 human tf ARCHS4 coexpression	0.999907	0.999996	0.336004	3.13353e-05
ZNF425 human tf ARCHS4 coexpression	0.999907	0.999996	0.336004	3.13353e-05
ZNF580 human tf ARCHS4 coexpression	0.999907	0.999996	0.336004	3.13353e-05
RC3H2 human tf ARCHS4 coexpression	0.999907	0.999996	0.336004	3.13353e-05
ZMAT2 human tf ARCHS4 coexpression	0.999907	0.999996	0.336004	3.13353e-05
THAP5 human tf ARCHS4 coexpression	0.999907	0.999996	0.336004	3.13353e-05
ZFP92 human tf ARCHS4 coexpression	0.999907	0.999996	0.336004	3.13353e-05
ZNF763 human tf ARCHS4 coexpression	0.999907	0.999996	0.336004	3.13353e-05
EDF1 human tf ARCHS4 coexpression	0.999907	0.999996	0.336004	3.13353e-05
NUPL2 human tf ARCHS4 coexpression	0.999907	0.999996	0.336004	3.13353e-05
XPA human tf ARCHS4 coexpression	0.999907	0.999996	0.336004	3.13353e-05
APTX human tf ARCHS4 coexpression	0.999907	0.999996	0.336004	3.13353e-05
HES6 human tf ARCHS4 coexpression	0.999907	0.999996	0.336004	3.13353e-05
HOPX human tf ARCHS4 coexpression	0.999907	0.999996	0.336004	3.13353e-05
ANAPC2 human tf ARCHS4 coexpression	0.999907	0.999996	0.336004	3.13353e-05
LENG9 human tf ARCHS4 coexpression	0.999907	0.999996	0.336004	3.13353e-05
H1FX human tf ARCHS4 coexpression	0.999907	0.999996	0.336004	3.13353e-05
KRTAP5-1 human tf ARCHS4 coexpression	0.999907	0.999996	0.336004	3.13353e-05
ZFY human tf ARCHS4 coexpression	0.999971	0.999996	0.292784	8.46019e-06
PAX2 human tf ARCHS4 coexpression	0.999971	0.999996	0.292784	8.46019e-06
CIC human tf ARCHS4 coexpression	0.999971	0.999996	0.292784	8.46019e-06
CREB3 human tf ARCHS4 coexpression	0.999971	0.999996	0.292784	8.46019e-06
IRX4 human tf ARCHS4 coexpression	0.999971	0.999996	0.292784	8.46019e-06
NR2C2 human tf ARCHS4 coexpression	0.999971	0.999996	0.292784	8.46019e-06
ZNF671 human tf ARCHS4 coexpression	0.999971	0.999996	0.292784	8.46019e-06
ZNF416 human tf ARCHS4 coexpression	0.999971	0.999996	0.292784	8.46019e-06
BBX human tf ARCHS4 coexpression	0.999971	0.999996	0.292784	8.46019e-06
RLF human tf ARCHS4 coexpression	0.999971	0.999996	0.292784	8.46019e-06
ZNF706 human tf ARCHS4 coexpression	0.999971	0.999996	0.292784	8.46019e-06
ESX1 human tf ARCHS4 coexpression	0.999971	0.999996	0.292784	8.46019e-06
ZNF18 human tf ARCHS4 coexpression	0.999971	0.999996	0.292784	8.46019e-06
ZNF235 human tf ARCHS4 coexpression	0.999971	0.999996	0.292784	8.46019e-06
ZNF648 human tf ARCHS4 coexpression	0.999971	0.999996	0.292784	8.46019e-06
ZNF284 human tf ARCHS4 coexpression	0.999971	0.999996	0.292784	8.46019e-06
ZNF501 human tf ARCHS4 coexpression	0.999971	0.999996	0.292784	8.46019e-06
ZNF700 human tf ARCHS4 coexpression	0.999971	0.999996	0.292784	8.46019e-06
ZNF257 human tf ARCHS4 coexpression	0.999971	0.999996	0.292784	8.46019e-06
ZXDB human tf ARCHS4 coexpression	0.999971	0.999996	0.292784	8.46019e-06
ZNF579 human tf ARCHS4 coexpression	0.999971	0.999996	0.292784	8.46019e-06
AKAP8L human tf ARCHS4 coexpression	0.999971	0.999996	0.292784	8.46019e-06
BAZ2A human tf ARCHS4 coexpression	0.999971	0.999996	0.292784	8.46019e-06
ZNF805 human tf ARCHS4 coexpression	0.999971	0.999996	0.292784	8.46019e-06
PRDM4 human tf ARCHS4 coexpression	0.99999	0.999996	0.24992	2.53148e-06
ESRRB human tf ARCHS4 coexpression	0.99999	0.999996	0.24992	2.53148e-06
GCM2 human tf ARCHS4 coexpression	0.99999	0.999996	0.24992	2.53148e-06
SMAD4 human tf ARCHS4 coexpression	0.99999	0.999996	0.24992	2.53148e-06
SP7 human tf ARCHS4 coexpression	0.99999	0.999996	0.24992	2.53148e-06
SRY human tf ARCHS4 coexpression	0.99999	0.999996	0.24992	2.53148e-06
MESP2 human tf ARCHS4 coexpression	0.99999	0.999996	0.24992	2.53148e-06
ZNF550 human tf ARCHS4 coexpression	0.99999	0.999996	0.24992	2.53148e-06
PRDM9 human tf ARCHS4 coexpression	0.99999	0.999996	0.24992	2.53148e-06
ZNF596 human tf ARCHS4 coexpression	0.99999	0.999996	0.24992	2.53148e-06
ZNF417 human tf ARCHS4 coexpression	0.99999	0.999996	0.24992	2.53148e-06
ZNF609 human tf ARCHS4 coexpression	0.99999	0.999996	0.24992	2.53148e-06
ZNF75D human tf ARCHS4 coexpression	0.99999	0.999996	0.24992	2.53148e-06
FOXJ3 human tf ARCHS4 coexpression	0.99999	0.999996	0.24992	2.53148e-06
PREB human tf ARCHS4 coexpression	0.99999	0.999996	0.24992	2.53148e-06
GTF2F1 human tf ARCHS4 coexpression	0.99999	0.999996	0.24992	2.53148e-06
PRR12 human tf ARCHS4 coexpression	0.99999	0.999996	0.24992	2.53148e-06
MBD4 human tf ARCHS4 coexpression	0.99999	0.999996	0.24992	2.53148e-06
MBD1 human tf ARCHS4 coexpression	0.99999	0.999996	0.24992	2.53148e-06
KRTAP5-9 human tf ARCHS4 coexpression	0.99999	0.999996	0.24992	2.53148e-06
LHX2 human tf ARCHS4 coexpression	0.999995	0.999996	0.207408	1.13208e-06
UBP1 human tf ARCHS4 coexpression	0.999995	0.999996	0.207408	1.13208e-06
ZNF213 human tf ARCHS4 coexpression	0.999995	0.999996	0.207408	1.13208e-06
ZNF740 human tf ARCHS4 coexpression	0.999995	0.999996	0.207408	1.13208e-06
ZNF625 human tf ARCHS4 coexpression	0.999995	0.999996	0.207408	1.13208e-06
EIF3K human tf ARCHS4 coexpression	0.999995	0.999996	0.207408	1.13208e-06
ZNF230 human tf ARCHS4 coexpression	0.999996	0.999996	0.165244	7.42507e-07
PRDM16 human tf ARCHS4 coexpression	0.999996	0.999996	0.165244	7.42507e-07
ZNF804B human tf ARCHS4 coexpression	0.999996	0.999996	0.165244	7.42507e-07
ZNF211 human tf ARCHS4 coexpression	0.999996	0.999996	0.123425	5.34999e-07
DRGX human tf ARCHS4 coexpression	0.999996	0.999996	0.123425	5.34999e-07
ZNF707 human tf ARCHS4 coexpression	0.999996	0.999996	0.123425	5.34999e-07
ZFP2 human tf ARCHS4 coexpression	0.999996	0.999996	0.123425	5.34999e-07
ZNF843 human tf ARCHS4 coexpression	0.999996	0.999996	0.123425	5.34999e-07
MGMT human tf ARCHS4 coexpression	0.999996	0.999996	0.123425	5.34999e-07
