# Supplementary material for: Exploiting the fibroblast growth factor receptor-1 vulnerability to therapeutically restrict the MYC-EZH2-CDKN1C axis-driven proliferation in Mantle cell lymphoma
Source: Leukemia. 2023 Aug 19;37(10):2094–106. doi: 10.1038/s41375-023-02006-8 (PMC10539170; doi:10.1038/s41375-023-02006-8)
Supplement: Supplementary file 3 — Supplementary Table 1 [file 41375_2023_2006_MOESM3_ESM.xlsx]

## Sheet: Diff Expression_BM_vs_MCL
name	description	log2FoldChange	pvalue
MX1	MX1	2.8846	7.81495e-175
BDKRB2	BDKRB2	3.6943	3.93785e-129
IGJ	IGJ	-2.36302	1.84858e-96
STAT1	STAT1	1.43313	1.75162e-81
IFITM1	IFITM1	2.23565	2.57372e-79
NR4A3	NR4A3	2.2587	9.5017e-73
MTSS1	MTSS1	1.73639	6.70519e-69
CPNE5	CPNE5	-1.61405	1.07417e-62
RGS2	RGS2	1.75427	1.5405e-62
RAMP1	RAMP1	3.197	2.58834e-61
SRGN	SRGN	1.71234	5.46505e-60
CTSZ	CTSZ	1.19163	1.63548e-59
EMILIN2	EMILIN2	3.11775	1.27378e-51
CD86	CD86	1.57347	1.50904e-49
NFKB1	NFKB1	1.19193	4.48338e-49
TFDP2	TFDP2	-1.07478	6.46687e-48
IFI44L	IFI44L	4.00987	3.04284e-46
NAB2	NAB2	1.34403	4.3888e-46
DFNB31	DFNB31	2.22533	4.51593e-45
HERPUD1	HERPUD1	0.972423	1.3161e-43
EPSTI1	EPSTI1	2.29155	2.94364e-43
CCL22	CCL22	7.2817	3.19503e-43
HVCN1	HVCN1	1.59404	7.38044e-43
RFTN1	RFTN1	1.6523	2.49201e-42
WARS	WARS	0.919906	5.53825e-42
PTPN6	PTPN6	1.11231	8.63898e-41
OAS2	OAS2	1.46133	2.90736e-39
LRRC32	LRRC32	4.02791	1.43465e-38
RILPL2	RILPL2	1.29399	7.94951e-38
CCR7	CCR7	1.56993	9.53348e-36
VAV2	VAV2	1.0868	1.74752e-34
EIF2AK2	EIF2AK2	1.07683	2.99154e-34
SIRPA	SIRPA	2.56871	9.05819e-34
REL	REL	1.09963	1.53246e-32
ANKRD33B	ANKRD33B	1.129	4.86609e-32
PDCD1	PDCD1	2.08277	1.2458e-31
IL10RA	IL10RA	1.47466	5.53511e-31
IL21R	IL21R	2.75215	7.44719e-31
NFKB2	NFKB2	1.07995	4.88984e-30
HELZ2	HELZ2	2.69201	1.74083e-29
ARHGAP25	ARHGAP25	1.0551	2.03934e-29
VGF	VGF	5.85098	2.64105e-29
NFKBIE	NFKBIE	1.20981	4.36797e-29
RGS1	RGS1	3.34361	6.18672e-29
SYNGR2	SYNGR2	1.44338	3.9614e-28
SLC1A4	SLC1A4	0.971218	5.71553e-28
KIAA1217	KIAA1217	1.73683	1.92244e-27
TNFRSF1B	TNFRSF1B	1.86595	5.03319e-27
XAF1	XAF1	2.8816	2.62002e-26
LILRB4	LILRB4	1.17981	4.66251e-26
LPCAT1	LPCAT1	0.783954	6.16105e-25
OAS1	OAS1	1.68425	9.71623e-25
PIGR	PIGR	2.03122	1.30214e-24
LY9	LY9	2.47287	2.00486e-24
COL4A2	COL4A2	3.20246	3.12016e-24
FAIM3	FAIM3	1.19482	4.96865e-24
THEMIS2	THEMIS2	1.48745	1.11684e-23
PDE4D	PDE4D	1.15538	1.47104e-23
HLA-DRB1	HLA-DRB1	0.642182	2.39808e-23
LGMN	LGMN	1.31383	2.60885e-23
KIAA0226	KIAA0226	0.803991	3.76675e-23
NR4A1	NR4A1	1.19555	4.34551e-23
NEK6	NEK6	1.03401	8.18824e-23
CD70	CD70	0.904572	1.01482e-22
IRF7	IRF7	1.46775	1.22223e-22
KIAA0922	KIAA0922	-0.61083	3.85524e-22
TCL1B	TCL1B	-0.616138	4.43156e-22
GCSAM	GCSAM	-0.927256	5.05933e-22
BCL2A1	BCL2A1	2.89784	1.44147e-21
ETS1	ETS1	-0.64001	2.167e-21
ICOSLG	ICOSLG	1.44839	2.82191e-21
OAS3	OAS3	2.54206	2.88227e-21
ECE1	ECE1	0.972036	1.34452e-20
TCL1A	TCL1A	-0.463532	1.20161e-19
IRF9	IRF9	1.3244	1.60917e-19
FCRL5	FCRL5	0.915604	1.67472e-19
CD1C	CD1C	3.30603	1.72783e-19
CABLES1	CABLES1	0.78166	2.17753e-19
PDZD2	PDZD2	-1.12457	2.68063e-19
CCL4	CCL4	2.31961	3.40253e-19
LDB3	LDB3	-0.778356	3.74224e-19
ATXN1	ATXN1	0.809063	6.06788e-19
TRIM25	TRIM25	0.605512	7.70199e-19
CHL1	CHL1	2.18283	9.40908e-19
RNF144B	RNF144B	-0.76202	1.33467e-18
IL2RG	IL2RG	0.919503	2.14189e-18
WFDC21P	WFDC21P	2.45466	2.53178e-18
TP53I11	TP53I11	0.858583	3.95956e-18
LRMP	LRMP	-0.49991	4.42682e-18
SH2B3	SH2B3	0.672228	8.57696e-18
STMN1	STMN1	-0.518133	1.13184e-17
SEL1L3	SEL1L3	0.727496	1.47222e-17
APBB2	APBB2	0.735673	1.53441e-17
LAP3	LAP3	0.555879	1.7448e-17
SQSTM1	SQSTM1	0.695648	2.06804e-17
CMPK2	CMPK2	3.5856	2.15657e-17
PLEK	PLEK	1.23145	2.89343e-17
TMSB4X	TMSB4X	0.435713	3.33256e-17
INF2	INF2	0.812393	4.42358e-17
CDHR3	CDHR3	-0.689033	5.62422e-17
GALNT2	GALNT2	0.803161	7.36036e-17
IKZF1	IKZF1	-0.437124	7.78681e-17
RASSF6	RASSF6	-0.679629	1.14072e-16
MAPKAPK2	MAPKAPK2	0.636897	1.23687e-16
GAB1	GAB1	-0.642755	1.2417e-16
CD40	CD40	1.11532	1.26779e-16
UBE2J1	UBE2J1	-0.667332	2.09095e-16
ZMIZ1	ZMIZ1	0.556257	2.73974e-16
AKNA	AKNA	0.631085	2.84059e-16
CD19	CD19	0.741296	2.9106e-16
RALGPS2	RALGPS2	-0.580826	2.96219e-16
TRAF1	TRAF1	1.42633	2.98331e-16
HDAC9	HDAC9	-0.581459	3.72065e-16
MS4A1	MS4A1	0.534226	4.3707e-16
ALDH5A1	ALDH5A1	-0.594126	4.67553e-16
EGR3	EGR3	4.08927	6.16018e-16
BST2	BST2	1.14163	6.45517e-16
RAB11FIP1	RAB11FIP1	1.13435	6.91352e-16
RIN3	RIN3	1.79374	8.44785e-16
KIF26B	KIF26B	2.04697	9.2108e-16
PARP14	PARP14	1.0241	1.1547e-15
IL21R-AS1	IL21R-AS1	2.95099	1.69554e-15
MYO1E	MYO1E	1.14045	2.30268e-15
CHST15	CHST15	-0.782627	2.65467e-15
SLC7A11	SLC7A11	1.15042	3.19367e-15
CD83	CD83	1.63833	4.03787e-15
CD52	CD52	1.04154	6.22148e-15
EEF1A2	EEF1A2	0.671972	6.68825e-15
FYTTD1	FYTTD1	0.638524	6.89408e-15
NRROS	NRROS	0.825167	7.63577e-15
CCDC85C	CCDC85C	0.609346	1.00875e-14
BMP3	BMP3	-0.914349	1.04975e-14
PDXK	PDXK	0.742605	1.05221e-14
TBL1X	TBL1X	0.680265	1.29193e-14
PCDH9	PCDH9	-0.827225	1.46782e-14
ADRBK2	ADRBK2	0.721021	1.7715e-14
IL32	IL32	1.61246	2.49544e-14
HIPK2	HIPK2	0.681111	3.3653e-14
GLA	GLA	0.803805	3.78116e-14
SLC7A5	SLC7A5	0.51473	3.84461e-14
STAT6	STAT6	0.48102	4.41677e-14
MAP1A	MAP1A	-0.630381	5.02815e-14
PIK3C2B	PIK3C2B	-0.498254	5.35456e-14
NREP	NREP	-0.55608	5.80992e-14
USP18	USP18	1.5357	6.46468e-14
B4GALT1	B4GALT1	0.6645	6.9996e-14
TOX2	TOX2	1.08808	7.66355e-14
CBX5	CBX5	-0.447784	7.9516e-14
SNX8	SNX8	0.827468	9.10091e-14
BTBD6	BTBD6	-0.588527	1.10898e-13
CD79A	CD79A	0.478242	1.47416e-13
CREG1	CREG1	0.653325	1.5269e-13
TOP2A	TOP2A	-0.447559	1.9175e-13
CD151	CD151	1.14423	2.10546e-13
MYRF	MYRF	0.786995	4.65902e-13
SEMA7A	SEMA7A	1.61681	4.90977e-13
TCTN1	TCTN1	1.43893	5.52442e-13
DUSP5	DUSP5	1.27063	6.75865e-13
E2F7	E2F7	-0.624475	6.81841e-13
PTPRE	PTPRE	0.994634	7.67473e-13
CFLAR	CFLAR	0.823988	9.469e-13
ABLIM1	ABLIM1	-0.546065	9.53869e-13
SLC39A8	SLC39A8	0.611317	1.05083e-12
LIX1	LIX1	-2.89647	1.23406e-12
CXCR5	CXCR5	1.21837	1.65914e-12
S1PR2	S1PR2	-1.22892	1.67576e-12
ST8SIA4	ST8SIA4	0.929583	2.21745e-12
GNG4	GNG4	2.01085	2.26498e-12
SLC43A3	SLC43A3	0.528999	2.49822e-12
ABAT	ABAT	0.992886	2.74385e-12
STRBP	STRBP	-0.395462	2.75436e-12
FAM111A	FAM111A	-0.638014	2.84425e-12
NOL4	NOL4	-1.07854	3.02006e-12
ICAM1	ICAM1	1.12681	3.07665e-12
TNFRSF18	TNFRSF18	2.9885	3.96339e-12
TTYH3	TTYH3	0.964165	4.10507e-12
PRKD2	PRKD2	0.871331	5.6487e-12
BIRC3	BIRC3	0.655812	6.00215e-12
FAM65B	FAM65B	-0.690744	6.37881e-12
NUSAP1	NUSAP1	-0.461925	7.01541e-12
POU2F1	POU2F1	-0.487874	7.21491e-12
ITGB2	ITGB2	2.10782	7.49238e-12
IRF5	IRF5	1.11449	8.10428e-12
SNAPC4	SNAPC4	0.717914	8.76655e-12
ST6GAL1	ST6GAL1	0.439045	1.14166e-11
RDX	RDX	-0.41373	1.61665e-11
GGA2	GGA2	-0.381257	1.93214e-11
SERPINE2	SERPINE2	1.26814	2.05381e-11
CD82	CD82	1.93987	2.1875e-11
ESPNL	ESPNL	1.24028	2.32282e-11
ZCCHC2	ZCCHC2	0.789	2.75404e-11
RNGTT	RNGTT	-0.613722	3.12587e-11
PIK3CG	PIK3CG	0.778273	3.89017e-11
SIK1	SIK1	1.86803	4.04219e-11
SPRED2	SPRED2	1.45491	4.266e-11
KLHL24	KLHL24	-0.808454	4.83121e-11
MOB1B	MOB1B	0.74441	5.27081e-11
PMEL	PMEL	2.80343	5.93038e-11
MSN	MSN	0.335587	6.61071e-11
AKAP2	AKAP2	-0.427191	6.69597e-11
BACH2	BACH2	-0.641769	7.05583e-11
PALM2-AKAP2	PALM2-AKAP2	-0.426314	7.51967e-11
UBALD2	UBALD2	0.847815	7.75475e-11
SRP68	SRP68	0.477527	7.95504e-11
PDPN	PDPN	0.708813	8.41422e-11
MTMR14	MTMR14	0.617506	9.04452e-11
PDE3B	PDE3B	0.541574	1.08964e-10
PARVB	PARVB	0.635363	1.27991e-10
NSF	NSF	0.588001	1.30185e-10
ETS2	ETS2	0.73126	1.38594e-10
HMGB2	HMGB2	-0.38099	1.40936e-10
TPI1	TPI1	0.349539	1.44959e-10
CD48	CD48	1.19149	1.56731e-10
TESC	TESC	1.07201	1.99634e-10
PHB2	PHB2	0.361524	2.2476e-10
CLMN	CLMN	-0.56375	2.53031e-10
SLC12A3	SLC12A3	2.12463	2.68085e-10
GAS7	GAS7	0.69246	2.7556e-10
DENND5B	DENND5B	-0.498364	3.01022e-10
PKM	PKM	0.32852	3.26313e-10
IFIT3	IFIT3	2.88649	4.70186e-10
IFI30	IFI30	0.718191	5.61869e-10
MYO1C	MYO1C	0.800359	5.74475e-10
OASL	OASL	2.8006	5.82614e-10
PSAP	PSAP	0.330131	5.88922e-10
DMD	DMD	0.416148	5.96581e-10
ZNF107	ZNF107	-0.427559	6.07903e-10
SLC38A5	SLC38A5	0.538344	6.68248e-10
STAG3	STAG3	0.992145	7.3909e-10
TNFSF9	TNFSF9	0.885119	8.04727e-10
CADM1	CADM1	0.746436	8.14618e-10
BCAR3	BCAR3	1.46154	8.25659e-10
NR3C1	NR3C1	0.561833	8.28457e-10
KIAA0226L	KIAA0226L	-0.487279	8.60715e-10
ATP1A3	ATP1A3	0.524986	9.60015e-10
CLEC2D	CLEC2D	0.902847	1.13379e-09
SSBP2	SSBP2	-0.608586	1.22604e-09
GPER1	GPER1	-0.566394	1.28992e-09
LCP1	LCP1	0.298788	1.2947e-09
ACSL1	ACSL1	0.570116	1.50438e-09
FAM167A	FAM167A	1.29124	1.55848e-09
NINJ1	NINJ1	0.75652	1.61464e-09
TRIM38	TRIM38	-0.824989	1.73263e-09
SYVN1	SYVN1	-0.489374	1.75166e-09
ZC3H12C	ZC3H12C	1.18215	1.82002e-09
APLP2	APLP2	0.433894	1.91541e-09
ZNF106	ZNF106	-0.410625	1.92733e-09
IKZF2	IKZF2	0.518631	2.09805e-09
SLC16A6	SLC16A6	1.17627	2.10512e-09
E2F2	E2F2	-0.501777	2.20137e-09
SMAD1	SMAD1	-0.567546	2.43233e-09
NCOA1	NCOA1	0.476649	2.46783e-09
BSG	BSG	0.396968	2.57505e-09
STARD4-AS1	STARD4-AS1	-0.596358	2.61292e-09
SIAH2	SIAH2	0.7899	2.68308e-09
CD276	CD276	3.75553	2.82901e-09
KCNN3	KCNN3	-1.36836	2.92518e-09
TMC8	TMC8	1.2238	3.0141e-09
MAN2B1	MAN2B1	0.459226	3.05902e-09
ARHGEF4	ARHGEF4	2.02964	3.24243e-09
IL4R	IL4R	0.905877	3.25045e-09
MEX3C	MEX3C	-0.358385	3.57385e-09
DUSP2	DUSP2	0.863275	3.80928e-09
FMNL3	FMNL3	0.757907	3.87172e-09
POLH	POLH	-0.544924	4.06829e-09
SCAMP5	SCAMP5	-0.495817	4.55809e-09
VPREB3	VPREB3	-1.0865	4.88042e-09
ABI1	ABI1	-0.426986	5.00127e-09
IFITM2	IFITM2	1.0771	5.63873e-09
BRIP1	BRIP1	-0.585845	6.09728e-09
RIMS3	RIMS3	-0.506125	6.23105e-09
MYO7A	MYO7A	7.08203	7.08315e-09
HIVEP3	HIVEP3	0.63041	7.20702e-09
FIGF	FIGF	7.28016	7.39105e-09
CTLA4	CTLA4	7.24991	7.56853e-09
PELI2	PELI2	-0.605567	7.59314e-09
GPR56	GPR56	-1.08558	7.78857e-09
CTCFL	CTCFL	-0.34956	7.89357e-09
IFIH1	IFIH1	0.964811	8.75191e-09
RHOQ	RHOQ	-0.541714	9.38796e-09
GRINA	GRINA	0.96239	1.18651e-08
CDC25B	CDC25B	-0.401249	1.19723e-08
BID	BID	0.533073	1.24709e-08
NFATC1	NFATC1	0.588857	1.28706e-08
EHD4	EHD4	0.652266	1.30502e-08
PLSCR1	PLSCR1	3.234	1.33785e-08
GOLGA7B	GOLGA7B	-1.23482	1.41256e-08
BCL3	BCL3	0.938359	1.46098e-08
ADAR	ADAR	0.313709	1.49231e-08
DNMBP	DNMBP	-0.487509	1.52094e-08
PREX1	PREX1	0.364254	1.56558e-08
BUB1	BUB1	-0.410766	1.62673e-08
MGAT4B	MGAT4B	0.611113	1.67202e-08
HSP90AB1	HSP90AB1	0.293486	1.68026e-08
MDM2	MDM2	-0.443797	1.6823e-08
PTCH1	PTCH1	0.398592	1.68546e-08
VIM	VIM	0.360423	1.69612e-08
TJP2	TJP2	-0.67926	1.7028e-08
ITGAL	ITGAL	2.02395	1.75562e-08
LINC00152	LINC00152	2.4356	1.99806e-08
FAM46C	FAM46C	1.85643	2.05107e-08
CD63	CD63	0.472259	2.38211e-08
TMC6	TMC6	0.805503	2.77725e-08
ENO3	ENO3	0.589725	2.89362e-08
CCRL2	CCRL2	2.57627	2.95458e-08
COL9A3	COL9A3	0.534971	3.10405e-08
DMXL2	DMXL2	-0.379314	3.11263e-08
DGKH	DGKH	0.698262	3.11737e-08
BLM	BLM	-0.408665	3.29916e-08
BAHCC1	BAHCC1	1.02465	3.5835e-08
ISG15	ISG15	0.910591	3.6992e-08
TXNDC5	TXNDC5	0.44073	3.72903e-08
NAV1	NAV1	-0.622372	3.78002e-08
CSRP2	CSRP2	-0.510806	4.07227e-08
SLAMF7	SLAMF7	4.20594	4.31871e-08
GLCCI1	GLCCI1	-0.493912	4.59234e-08
SCN3A	SCN3A	-0.659637	4.63255e-08
RRP12	RRP12	0.38019	4.80567e-08
IRF8	IRF8	-0.353859	4.9479e-08
HSH2D	HSH2D	1.21294	5.1359e-08
PARP9	PARP9	0.567704	5.1613e-08
MPEG1	MPEG1	0.822661	5.56958e-08
SQLE	SQLE	0.343899	5.62082e-08
LITAF	LITAF	0.454014	5.91615e-08
SNED1	SNED1	0.869016	6.00215e-08
MKNK2	MKNK2	0.426269	6.45598e-08
PLCB4	PLCB4	-1.14223	6.76982e-08
TRIM22	TRIM22	0.644526	7.35283e-08
ZNF469	ZNF469	2.42823	7.38087e-08
PNMA2	PNMA2	-0.518316	8.03682e-08
AEBP1	AEBP1	-0.466009	8.71834e-08
ERBB4	ERBB4	-0.705419	9.11012e-08
ALOX5	ALOX5	-0.494087	9.15838e-08
MIR600HG	MIR600HG	-0.553526	9.20806e-08
TNFRSF21	TNFRSF21	0.493327	9.36135e-08
FAM214A	FAM214A	-0.701474	9.50013e-08
ATP1A1	ATP1A1	0.33499	9.60266e-08
FAM177B	FAM177B	-1.11877	1.06505e-07
FABP5	FABP5	0.474213	1.1183e-07
FERMT3	FERMT3	0.480933	1.18838e-07
RAG1	RAG1	-0.553111	1.20439e-07
JAG1	JAG1	1.07648	1.22336e-07
HSP90B1	HSP90B1	0.278525	1.25724e-07
IFI6	IFI6	2.67209	1.27443e-07
LINC00540	LINC00540	2.23895	1.2806e-07
CTSH	CTSH	0.712135	1.33648e-07
MTMR1	MTMR1	-0.487643	1.4812e-07
WSB1	WSB1	0.484798	1.53886e-07
FGR	FGR	-1.28628	1.55524e-07
CD24	CD24	-0.437315	1.59304e-07
BLOC1S5-TXNDC5	BLOC1S5-TXNDC5	0.413149	1.76276e-07
SLC38A1	SLC38A1	0.276773	1.76585e-07
S100PBP	S100PBP	-0.552	1.8018e-07
ITGB3	ITGB3	2.17011	1.89653e-07
WBSCR22	WBSCR22	0.412873	1.9584e-07
STAT4	STAT4	6.70765	2.04974e-07
NPW	NPW	1.97147	2.10639e-07
RAB30	RAB30	0.352518	2.10704e-07
ABRACL	ABRACL	1.38181	2.14311e-07
DHFR	DHFR	-0.321776	2.26045e-07
PITPNM2	PITPNM2	-0.449221	2.3127e-07
KIF21B	KIF21B	-0.413989	2.32187e-07
PNPT1	PNPT1	0.35109	2.50573e-07
UNC93B1	UNC93B1	0.56077	2.61516e-07
LOC286367	LOC286367	-0.612209	2.6284e-07
SLC17A9	SLC17A9	0.520557	2.62948e-07
HNRNPH2	HNRNPH2	-0.443029	2.67603e-07
CHST11	CHST11	0.950397	2.7676e-07
DNMT3B	DNMT3B	-0.747447	2.77059e-07
STK4	STK4	0.342187	2.88265e-07
CACNA1A	CACNA1A	-1.2251	3.14787e-07
IFI44	IFI44	3.60968	3.26216e-07
SH3BP2	SH3BP2	0.820001	3.27214e-07
PON2	PON2	1.15188	3.28508e-07
IDH3A	IDH3A	0.419512	3.29484e-07
LTBP1	LTBP1	-0.70959	3.37657e-07
CTSC	CTSC	0.332483	3.47479e-07
USP36	USP36	0.449471	3.61838e-07
CD58	CD58	1.89432	3.63412e-07
STS	STS	-0.466809	3.88265e-07
VASP	VASP	0.619795	3.89957e-07
DDN	DDN	0.672127	3.93621e-07
SOS1	SOS1	-0.386986	4.06744e-07
APBB1IP	APBB1IP	-0.314778	4.21038e-07
CCDC69	CCDC69	-0.322012	4.23573e-07
PSME2	PSME2	0.39476	4.35776e-07
TPD52	TPD52	-0.458739	4.41869e-07
ENDOD1	ENDOD1	-0.437127	4.90895e-07
C10orf71	C10orf71	-0.692695	4.96027e-07
PDE4B	PDE4B	0.486554	5.01059e-07
MAP2K3	MAP2K3	0.56515	5.30714e-07
TNIP1	TNIP1	0.402521	5.41369e-07
NIPSNAP3B	NIPSNAP3B	-0.62279	5.63381e-07
CSTB	CSTB	1.09006	5.81025e-07
AGPAT3	AGPAT3	0.680384	6.0649e-07
GCNT2	GCNT2	0.767519	6.28774e-07
LY6E	LY6E	1.27376	6.29648e-07
LIMD2	LIMD2	0.443822	6.56449e-07
EML6	EML6	-0.595742	6.64014e-07
IL16	IL16	0.47416	6.73638e-07
CARD11	CARD11	0.358975	6.96926e-07
GPM6A	GPM6A	-0.364891	7.47316e-07
ATF5	ATF5	0.474909	8.06628e-07
CCL3	CCL3	1.66006	8.10814e-07
TAGLN2	TAGLN2	0.300216	8.2783e-07
NCOA3	NCOA3	-0.361883	8.30275e-07
TNFRSF9	TNFRSF9	6.47116	8.72683e-07
PPAN	PPAN	0.477364	8.80402e-07
VIM-AS1	VIM-AS1	0.510234	1.00089e-06
RAB11FIP4	RAB11FIP4	-0.676479	1.06518e-06
RAB20	RAB20	1.125	1.07438e-06
MOB3A	MOB3A	0.794472	1.0821e-06
RNF144A	RNF144A	-0.866613	1.09574e-06
CDK14	CDK14	0.486409	1.19365e-06
IQGAP1	IQGAP1	-0.305682	1.24172e-06
ARPC1B	ARPC1B	0.339387	1.25013e-06
SH2D2A	SH2D2A	0.881453	1.25792e-06
FAM65A	FAM65A	-0.382648	1.26136e-06
C21orf58	C21orf58	-0.554727	1.27048e-06
FOXN3	FOXN3	-0.338483	1.27555e-06
MGAT1	MGAT1	0.385861	1.29641e-06
AP3B1	AP3B1	-0.353959	1.30705e-06
LEMD3	LEMD3	-0.377751	1.30999e-06
SLC2A3	SLC2A3	2.198	1.31443e-06
C17orf96	C17orf96	0.54852	1.33022e-06
ADAM15	ADAM15	0.640875	1.33502e-06
POLD4	POLD4	-0.621169	1.33779e-06
CDC42BPB	CDC42BPB	-0.485625	1.4077e-06
AP1S3	AP1S3	1.45874	1.46251e-06
LRRFIP1	LRRFIP1	0.338557	1.49311e-06
C19orf66	C19orf66	0.754315	1.50864e-06
PDGFRB	PDGFRB	2.21834	1.5608e-06
NAMPT	NAMPT	0.433973	1.56286e-06
PBRM1	PBRM1	-0.321246	1.58272e-06
GPX4	GPX4	0.447396	1.59288e-06
TUBA1A	TUBA1A	-0.32035	1.74473e-06
LRRK1	LRRK1	-0.405284	1.83586e-06
PCDHGC3	PCDHGC3	0.588816	1.84193e-06
LOC100506844	LOC100506844	-0.610673	1.93675e-06
PDLIM1	PDLIM1	-0.288704	1.95499e-06
BCL2	BCL2	0.329175	2.01816e-06
IPO4	IPO4	0.338815	2.05602e-06
LGALS1	LGALS1	0.526806	2.06863e-06
MAML2	MAML2	2.46159	2.12794e-06
SLC1A5	SLC1A5	0.327061	2.13561e-06
LGALS3BP	LGALS3BP	1.34859	2.17621e-06
MACC1	MACC1	0.537252	2.18476e-06
NFKBID	NFKBID	1.19177	2.20577e-06
ABCA6	ABCA6	0.840447	2.21361e-06
NOMO1	NOMO1	0.411017	2.28018e-06
KLHL14	KLHL14	-0.504785	2.30462e-06
BATF	BATF	1.0331	2.4407e-06
SLC35B2	SLC35B2	0.439383	2.44368e-06
RCBTB1	RCBTB1	-0.393085	2.45859e-06
NAT8L	NAT8L	1.47435	2.47405e-06
EGR1	EGR1	1.24377	2.667e-06
SLC35F2	SLC35F2	0.412801	2.7392e-06
SLC25A19	SLC25A19	0.520818	2.9561e-06
MIAT	MIAT	-0.558086	2.96259e-06
VPS9D1-AS1	VPS9D1-AS1	0.555723	3.00197e-06
SIDT2	SIDT2	0.643118	3.09721e-06
LAMP1	LAMP1	0.313132	3.18877e-06
RACGAP1	RACGAP1	-0.347136	3.39347e-06
DERL3	DERL3	-1.18572	3.5772e-06
SLCO4A1	SLCO4A1	0.576618	3.66434e-06
RELB	RELB	0.581833	3.74117e-06
SMAD3	SMAD3	-0.365664	3.79737e-06
DPYSL2	DPYSL2	-0.454596	3.83102e-06
MSI2	MSI2	-0.334475	3.89946e-06
RBM47	RBM47	1.18678	4.10665e-06
EPB41	EPB41	-0.277223	4.32528e-06
MAP2K5	MAP2K5	-0.583435	4.42132e-06
BCL7A	BCL7A	-0.310886	4.59133e-06
SLC3A2	SLC3A2	0.364365	4.61215e-06
RHOG	RHOG	0.535373	4.64954e-06
CXCR4	CXCR4	-0.251383	4.95284e-06
IDS	IDS	0.391988	5.17072e-06
STOM	STOM	0.671814	5.37436e-06
RRP1	RRP1	0.385059	5.44661e-06
ELF3	ELF3	2.13106	5.58892e-06
HADHB	HADHB	0.352188	5.71589e-06
PRKCD	PRKCD	0.554951	5.78653e-06
ITFG1	ITFG1	0.457445	5.86127e-06
SMARCB1	SMARCB1	-0.327661	5.96168e-06
BUB1B	BUB1B	-0.332651	6.07576e-06
IER5	IER5	0.466396	6.0881e-06
PIGF	PIGF	-0.535791	6.26739e-06
TAPT1	TAPT1	-0.446385	6.27132e-06
B2M	B2M	0.270049	6.33743e-06
CKAP2L	CKAP2L	-0.447618	6.36058e-06
DDX21	DDX21	0.255612	6.45196e-06
EZR	EZR	0.309919	6.63363e-06
ASPM	ASPM	-0.274857	6.63841e-06
KIAA2013	KIAA2013	0.462161	6.9752e-06
MME	MME	-0.496857	7.10418e-06
UBXN11	UBXN11	0.572369	7.10699e-06
GAPDH	GAPDH	0.237484	7.15476e-06
ID2	ID2	0.463114	7.34746e-06
RASA3	RASA3	0.506855	7.64085e-06
TRMT1	TRMT1	0.417977	7.72493e-06
ACOT9	ACOT9	0.685414	8.05361e-06
NT5C2	NT5C2	-0.289877	8.08775e-06
ZBTB21	ZBTB21	-0.496889	8.20382e-06
RRM1	RRM1	-0.260914	8.37749e-06
SLC5A6	SLC5A6	0.360686	8.37902e-06
UMODL1	UMODL1	-0.463678	8.64324e-06
SKIL	SKIL	-0.435174	8.77145e-06
GPATCH11	GPATCH11	-0.378381	8.84434e-06
IFIT1	IFIT1	3.91734	8.96889e-06
P2RX1	P2RX1	1.45743	9.01453e-06
GRK6	GRK6	0.586678	9.16046e-06
SPTBN1	SPTBN1	-0.31225	9.3261e-06
FAM111B	FAM111B	-0.405425	9.62967e-06
SP1	SP1	-0.318053	9.75016e-06
AMFR	AMFR	0.337896	9.76483e-06
SRC	SRC	1.72596	9.89705e-06
ADAM17	ADAM17	-0.382728	1.00142e-05
STARD9	STARD9	-0.442089	1.03749e-05
SAMD12	SAMD12	-0.884658	1.047e-05
ANXA7	ANXA7	0.314341	1.05894e-05
ADAM19	ADAM19	-0.386835	1.09922e-05
PTPRC	PTPRC	0.344961	1.11589e-05
SUB1	SUB1	-0.30041	1.12092e-05
ACADVL	ACADVL	0.409345	1.12134e-05
LZTS1	LZTS1	-0.987562	1.13502e-05
SGSM3	SGSM3	-0.402944	1.1521e-05
FANCI	FANCI	-0.269274	1.1558e-05
HDAC5	HDAC5	-0.474575	1.16765e-05
FDX1	FDX1	0.432972	1.16999e-05
TTC24	TTC24	1.0533	1.1748e-05
HLA-B	HLA-B	0.387589	1.19166e-05
GM2A	GM2A	0.251715	1.19178e-05
TPM2	TPM2	0.484973	1.2623e-05
PEA15	PEA15	0.438165	1.26393e-05
MCL1	MCL1	-0.268917	1.26396e-05
WIPF1	WIPF1	0.355299	1.28987e-05
FAM117A	FAM117A	-0.502619	1.31297e-05
MRPS27	MRPS27	-0.315168	1.33072e-05
MAPKAPK3	MAPKAPK3	0.515706	1.36981e-05
PYHIN1	PYHIN1	-0.966729	1.40692e-05
HSPA9	HSPA9	0.218043	1.4512e-05
CAMKK1	CAMKK1	2.25314	1.46543e-05
DESI2	DESI2	-0.308331	1.48571e-05
TRAM1	TRAM1	-0.412609	1.58406e-05
ACSS1	ACSS1	-0.335695	1.58853e-05
CDK2	CDK2	0.326718	1.602e-05
GAB2	GAB2	0.707819	1.64137e-05
PPP2R5C	PPP2R5C	-0.29808	1.64833e-05
PIM3	PIM3	0.561598	1.78894e-05
IGF2R	IGF2R	0.393391	1.79291e-05
NACC2	NACC2	-0.675907	1.80595e-05
TNS3	TNS3	0.344396	1.81083e-05
SETX	SETX	-0.296972	1.86647e-05
TNFRSF14	TNFRSF14	1.21768	1.89415e-05
IRF4	IRF4	0.286129	1.91759e-05
HEATR5B	HEATR5B	-0.383521	1.92409e-05
IL7R	IL7R	-0.431401	1.93077e-05
CHST2	CHST2	0.401594	1.9525e-05
TNFRSF17	TNFRSF17	-0.85323	1.97747e-05
SPRED1	SPRED1	1.13277	1.98756e-05
HERC6	HERC6	2.17512	1.98936e-05
DUSP10	DUSP10	1.1609	2.09016e-05
SNTB1	SNTB1	-0.582363	2.10752e-05
SOX4	SOX4	-0.36306	2.13136e-05
FTH1	FTH1	0.286771	2.22372e-05
FOXM1	FOXM1	-0.28309	2.25354e-05
SPRY2	SPRY2	1.41427	2.35493e-05
TOR3A	TOR3A	0.393565	2.43472e-05
CAPN1	CAPN1	-0.374768	2.43768e-05
SLC29A1	SLC29A1	0.332378	2.53066e-05
ENTPD1	ENTPD1	0.436479	2.55044e-05
HN1L	HN1L	-0.286709	2.60465e-05
PLEKHA2	PLEKHA2	-0.332164	2.62451e-05
TFRC	TFRC	0.30553	2.67109e-05
ATP13A3	ATP13A3	0.271731	2.69229e-05
ADA	ADA	-0.658084	2.77727e-05
CD79B	CD79B	-0.258503	2.84003e-05
AES	AES	-0.323663	2.85198e-05
TUBB3	TUBB3	-0.41139	2.88646e-05
MYO18A	MYO18A	-0.474484	2.98156e-05
SLC39A14	SLC39A14	0.421673	3.00049e-05
TNFSF8	TNFSF8	-0.724044	3.05779e-05
PHF19	PHF19	0.359308	3.12925e-05
FANCD2	FANCD2	-0.310464	3.14441e-05
CKAP2	CKAP2	-0.32128	3.15916e-05
CD28	CD28	2.07927	3.16522e-05
ENPP2	ENPP2	0.621747	3.23094e-05
RCN1	RCN1	0.917907	3.24652e-05
NDFIP2	NDFIP2	1.40901	3.34428e-05
ANKRD36BP2	ANKRD36BP2	-0.487668	3.39455e-05
SYNPO	SYNPO	-1.17834	3.66889e-05
RUNX3	RUNX3	0.421377	3.67851e-05
CHPF2	CHPF2	0.425519	3.70691e-05
TPX2	TPX2	-0.262487	3.71216e-05
SEC61B	SEC61B	0.288623	3.72644e-05
SLC44A1	SLC44A1	-0.316157	3.7428e-05
RGS13	RGS13	2.06789	3.7472e-05
HSD17B12	HSD17B12	0.426177	3.81441e-05
FZD1	FZD1	0.621725	3.83536e-05
TAX1BP3	TAX1BP3	-0.677998	3.88471e-05
CNPPD1	CNPPD1	0.333898	3.89331e-05
DMXL1	DMXL1	-0.398723	3.94434e-05
EPHB2	EPHB2	0.520456	3.96056e-05
FTL	FTL	0.260615	3.9893e-05
RTKN2	RTKN2	-0.525038	3.99741e-05
KCNC2	KCNC2	-1.10058	4.00394e-05
SMAD4	SMAD4	-0.337063	4.02431e-05
SLC7A1	SLC7A1	0.315361	4.05988e-05
UCP2	UCP2	-0.263396	4.1045e-05
HIP1	HIP1	-0.299745	4.16791e-05
HMOX1	HMOX1	1.76387	4.22099e-05
PMM2	PMM2	0.398388	4.24292e-05
PIM2	PIM2	0.370156	4.32545e-05
CLIP2	CLIP2	0.708137	4.39552e-05
CCDC28B	CCDC28B	0.720724	4.50729e-05
ODC1	ODC1	0.207807	4.51229e-05
GRIK3	GRIK3	-0.621185	4.53331e-05
KNTC1	KNTC1	-0.30102	4.57205e-05
CD84	CD84	-0.762132	4.60499e-05
H2AFV	H2AFV	-0.259056	4.64913e-05
CLECL1	CLECL1	0.383331	4.73431e-05
KLF13	KLF13	-0.268327	4.76795e-05
BLNK	BLNK	-0.314443	4.97474e-05
CLSPN	CLSPN	-0.297647	5.05389e-05
C12orf57	C12orf57	0.610698	5.05613e-05
CASP3	CASP3	0.358677	5.15536e-05
LAT2	LAT2	0.898223	5.21898e-05
ALCAM	ALCAM	0.495323	5.22368e-05
MPZL1	MPZL1	-0.282226	5.35635e-05
TXN	TXN	0.306646	5.43468e-05
HIVEP1	HIVEP1	0.343436	5.46527e-05
TYMS	TYMS	-0.251022	5.47183e-05
ENOSF1	ENOSF1	-0.300589	5.49257e-05
DUSP16	DUSP16	0.964965	5.62631e-05
RGS10	RGS10	0.567456	5.64641e-05
ASCC1	ASCC1	0.383278	5.65816e-05
GADD45B	GADD45B	0.953199	5.72679e-05
FYN	FYN	1.21257	5.78643e-05
NEURL1B	NEURL1B	-0.503762	5.97824e-05
LPXN	LPXN	0.262594	5.99767e-05
SIRPB1	SIRPB1	2.52687	6.08761e-05
TBC1D5	TBC1D5	-0.376858	6.09104e-05
TPCN2	TPCN2	0.662651	6.14288e-05
WHSC1	WHSC1	-0.223538	6.24466e-05
MEF2C	MEF2C	0.7269	6.29809e-05
CD248	CD248	1.29034	6.30048e-05
GRB2	GRB2	0.241177	6.31289e-05
PPAN-P2RY11	PPAN-P2RY11	0.385841	6.3287e-05
CD164	CD164	0.341446	6.34712e-05
VDAC1	VDAC1	0.221165	6.38631e-05
PRC1	PRC1	-0.272283	6.42349e-05
PRDM15	PRDM15	-0.415573	6.49597e-05
CMIP	CMIP	0.3692	6.59061e-05
WDHD1	WDHD1	-0.308374	6.72171e-05
SLC4A3	SLC4A3	3.11732	6.78232e-05
SSBP3	SSBP3	-0.453694	6.88621e-05
SLC25A29	SLC25A29	0.633096	6.89351e-05
NFE2L2	NFE2L2	0.331707	7.10541e-05
OAZ1	OAZ1	0.230647	7.30065e-05
CUX1	CUX1	-0.295031	7.70277e-05
C5	C5	-0.626352	7.72982e-05
SMS	SMS	0.342643	7.81602e-05
NIP7	NIP7	0.315335	8.03954e-05
TNKS	TNKS	-0.370857	8.08099e-05
PTPN1	PTPN1	0.240941	8.14897e-05
ESCO2	ESCO2	-0.536244	8.29691e-05
DNPEP	DNPEP	0.391711	8.35437e-05
CLUH	CLUH	0.32214	8.37769e-05
ANXA6	ANXA6	0.451921	8.4542e-05
DCTD	DCTD	0.324233	8.45618e-05
UBE2E1	UBE2E1	-0.299727	8.62605e-05
METTL1	METTL1	0.345268	8.62875e-05
CASC5	CASC5	-0.326817	8.78713e-05
MELK	MELK	-0.346339	8.82182e-05
CIT	CIT	-0.352884	8.89284e-05
PTGER4	PTGER4	0.509875	8.90915e-05
GPATCH4	GPATCH4	0.335723	8.92731e-05
PEAK1	PEAK1	0.364708	8.9362e-05
POU2AF1	POU2AF1	-0.270026	8.95742e-05
DAAM1	DAAM1	-0.506641	9.11612e-05
DCAF12	DCAF12	0.310402	9.1967e-05
LINC00996	LINC00996	0.37214	9.21292e-05
AP5B1	AP5B1	0.421256	9.32503e-05
ERC1	ERC1	-0.322403	9.59745e-05
DSTN	DSTN	-0.373164	9.61148e-05
R3HDM2	R3HDM2	-0.35607	9.61645e-05
KANSL3	KANSL3	-0.294865	9.78257e-05
PIK3AP1	PIK3AP1	-0.225366	9.79838e-05
FCRL2	FCRL2	-0.917727	9.81245e-05
IGFLR1	IGFLR1	0.906992	9.82651e-05
UBE4B	UBE4B	-0.315184	9.87672e-05
EIF4EBP2	EIF4EBP2	-0.231618	9.8771e-05
PDIA6	PDIA6	0.229485	9.97383e-05
CCDC88A	CCDC88A	-0.285022	9.9868e-05
CRELD2	CRELD2	0.739852	0.000101128
ST3GAL1	ST3GAL1	0.710496	0.000102617
PTPN7	PTPN7	0.292621	0.000102927
KANSL1L	KANSL1L	-0.509259	0.000103118
HMMR	HMMR	-0.382045	0.000103229
PPM1K	PPM1K	-0.4057	0.000103791
ALMS1	ALMS1	-0.275251	0.000104719
UBXN7	UBXN7	-0.383287	0.000105075
SCN4A	SCN4A	-0.762285	0.00010819
ATP1B3	ATP1B3	0.291125	0.000108831
ST3GAL2	ST3GAL2	0.423999	0.000109363
SAT1	SAT1	0.387129	0.000109996
NUMA1	NUMA1	-0.237757	0.000111963
DCK	DCK	-0.369645	0.000114825
GRAMD4	GRAMD4	0.478149	0.000115948
PLXND1	PLXND1	-0.433344	0.000117929
NOP16	NOP16	0.348656	0.000118199
RAB7A	RAB7A	0.257814	0.000119525
MYD88	MYD88	0.33117	0.000121186
KIF15	KIF15	-0.347298	0.000121562
RRP9	RRP9	0.383606	0.000124175
MIR4751	MIR4751	0.648353	0.000127445
INSR	INSR	-0.366176	0.000128277
MBNL3	MBNL3	-0.389935	0.000129506
PDE4A	PDE4A	0.368836	0.000130658
BSPRY	BSPRY	1.10917	0.000131105
DLG2	DLG2	-0.88526	0.000132638
OPTN	OPTN	0.436358	0.000133871
KREMEN1	KREMEN1	-0.72486	0.000134116
CENPF	CENPF	-0.217192	0.000135372
MIR155HG	MIR155HG	0.764206	0.000136639
TNFRSF4	TNFRSF4	1.89476	0.000139329
C1QBP	C1QBP	0.250145	0.000141661
DHTKD1	DHTKD1	-0.383968	0.00014213
POLR1C	POLR1C	0.363608	0.000142169
TMPRSS3	TMPRSS3	0.503801	0.000148473
NFKBIB	NFKBIB	0.447805	0.000149015
TUBA4A	TUBA4A	0.310176	0.000152019
SRXN1	SRXN1	0.461655	0.000152105
SERPINB9	SERPINB9	0.291858	0.000152148
CEP170B	CEP170B	1.05004	0.000152881
HCST	HCST	1.12986	0.000154145
CUL4B	CUL4B	-0.308265	0.000154958
JUP	JUP	0.674246	0.000155453
NDC80	NDC80	-0.320026	0.000155689
FAM107B	FAM107B	0.253846	0.000156804
HLA-A	HLA-A	0.877012	0.000158299
KLF7	KLF7	-0.490586	0.000159231
NCLN	NCLN	0.302421	0.000159492
SENP1	SENP1	-0.298793	0.000160486
UBN2	UBN2	-0.507707	0.000160551
EBLN3	EBLN3	-0.282878	0.000161371
RNASEH2B	RNASEH2B	-0.235549	0.000164526
CRTC3	CRTC3	-0.355322	0.000165605
SKP2	SKP2	-0.350182	0.000165934
LOC115110	LOC115110	1.32591	0.000166075
ADD3	ADD3	-0.455304	0.000166084
LOC730101	LOC730101	-0.744637	0.000167345
LMO4	LMO4	-0.36902	0.000167381
FLT1	FLT1	-0.698094	0.000167961
LAG3	LAG3	2.23968	0.00016822
SSUH2	SSUH2	-1.45141	0.000168407
PRKAR1A	PRKAR1A	0.232625	0.000170045
PRMT1	PRMT1	0.266463	0.000171416
MYBBP1A	MYBBP1A	0.301015	0.000173946
ZC3H8	ZC3H8	0.392485	0.000173958
DNMT1	DNMT1	-0.19106	0.000174137
ASRGL1	ASRGL1	-0.591035	0.000175259
SCARB1	SCARB1	0.355175	0.000177008
TNFRSF13B	TNFRSF13B	0.57818	0.00017715
CD59	CD59	0.746064	0.000177633
PLCL2	PLCL2	-0.284915	0.000177816
ADM	ADM	2.2352	0.000177826
LOC100129034	LOC100129034	0.243822	0.000180005
KIF11	KIF11	-0.276508	0.000180859
RHBDF2	RHBDF2	-0.397497	0.00018116
BRWD1	BRWD1	-0.371358	0.000181378
NCR3LG1	NCR3LG1	0.633475	0.000181582
VPS9D1	VPS9D1	0.508922	0.00018169
N4BP3	N4BP3	0.377346	0.000182736
PHEX	PHEX	1.52347	0.000182945
MTA3	MTA3	-0.406329	0.000182979
GATS	GATS	0.503072	0.000186708
SLC19A1	SLC19A1	0.487079	0.000190204
FBP1	FBP1	1.26254	0.000192223
GYPC	GYPC	0.491385	0.000192498
ARID2	ARID2	-0.265677	0.000195084
LAMA2	LAMA2	-0.479204	0.000198801
CNOT6L	CNOT6L	-0.344573	0.000202332
IFIT5	IFIT5	1.74554	0.000202717
UCHL5	UCHL5	0.284337	0.000204855
UST	UST	1.06855	0.000204978
ARHGEF12	ARHGEF12	0.435073	0.000207418
TGFB1	TGFB1	0.739066	0.000210189
CYB561A3	CYB561A3	0.346106	0.00021353
MAN1A1	MAN1A1	0.281773	0.000215729
IL24	IL24	1.16845	0.000217394
C19orf10	C19orf10	0.379485	0.000219632
TOMM40	TOMM40	0.235005	0.000223515
HPS4	HPS4	-0.25651	0.000224592
ARHGAP5	ARHGAP5	0.895306	0.000224898
TSC1	TSC1	-0.334993	0.000225773
FAM63B	FAM63B	-0.551375	0.000226573
IDH2	IDH2	-0.246015	0.000227002
MIR3917	MIR3917	-0.317189	0.000231187
CAV1	CAV1	-1.4304	0.000231224
PES1	PES1	0.266482	0.000233383
LDLRAP1	LDLRAP1	-0.368293	0.000237927
VOPP1	VOPP1	0.26478	0.000239199
SORL1	SORL1	0.462515	0.000247928
TRPM4	TRPM4	0.409151	0.00024796
SMARCC2	SMARCC2	-0.27401	0.000248745
TTC7A	TTC7A	-0.286058	0.000248821
ADORA2A	ADORA2A	0.540862	0.000248964
PPIF	PPIF	0.231312	0.000250415
MYLK3	MYLK3	0.56645	0.000255518
IL4I1	IL4I1	0.555968	0.000258659
RASGRF1	RASGRF1	0.943443	0.000259546
SOCS3	SOCS3	4.35264	0.000259689
KDM5A	KDM5A	-0.256359	0.000260669
KLHL6	KLHL6	-0.45022	0.000261231
ARHGEF18	ARHGEF18	-0.314481	0.000261368
MAP3K1	MAP3K1	-0.273462	0.000273061
C11orf31	C11orf31	0.351262	0.000274363
CHD3	CHD3	-0.281201	0.000276742
RBBP4	RBBP4	-0.215904	0.000278158
CKAP5	CKAP5	-0.206895	0.000278912
CLASP2	CLASP2	-0.258636	0.000281911
C2CD3	C2CD3	-0.329213	0.000281961
ZNF101	ZNF101	-0.414663	0.000284931
EIF5A	EIF5A	0.22312	0.000286394
POU2F2	POU2F2	-0.236877	0.000288534
PLK3	PLK3	0.967738	0.000290516
KSR1	KSR1	0.932135	0.000290656
TMED9	TMED9	0.288651	0.000295718
ARHGAP44	ARHGAP44	0.965582	0.000296499
PALD1	PALD1	1.24183	0.000296713
PLCB1	PLCB1	-0.338513	0.000299259
STX4	STX4	0.592185	0.0003006
ASF1B	ASF1B	-0.281102	0.000301113
MKI67	MKI67	-0.231982	0.00030373
ARMC7	ARMC7	0.663198	0.000305562
PI4K2A	PI4K2A	0.362989	0.000311443
JAK3	JAK3	0.937755	0.000311476
NOS1	NOS1	4.89443	0.000315067
ZWINT	ZWINT	-0.221254	0.000316926
DCP2	DCP2	-0.282465	0.000321147
ERAP2	ERAP2	-0.458575	0.000322164
S100A11	S100A11	0.861446	0.000322885
SLFN11	SLFN11	-0.345498	0.000328191
MLF2	MLF2	0.263049	0.000328871
SYNE3	SYNE3	0.899061	0.000331822
WDFY4	WDFY4	0.231452	0.000336385
OIP5-AS1	OIP5-AS1	-0.318974	0.00033639
SLC16A1	SLC16A1	0.258628	0.000337523
NFKBIZ	NFKBIZ	0.616114	0.000338992
PHLDA1	PHLDA1	2.27459	0.000339036
GOLIM4	GOLIM4	0.410852	0.000340311
CDC25C	CDC25C	-0.594694	0.000340367
MAPKAPK5	MAPKAPK5	0.364478	0.000340757
BRF1	BRF1	-0.328699	0.000343442
ZBED6CL	ZBED6CL	0.421354	0.000345639
NR4A2	NR4A2	1.48097	0.000346715
SLC12A9	SLC12A9	0.46316	0.000349533
ITPRIPL2	ITPRIPL2	0.569148	0.000350241
LOC101928163	LOC101928163	-0.825973	0.000350564
CELSR2	CELSR2	-0.356443	0.000354018
NCAPG	NCAPG	-0.266414	0.000354711
PRICKLE1	PRICKLE1	-0.452797	0.000356986
GEM	GEM	1.85202	0.000358117
TBL1XR1	TBL1XR1	-0.24989	0.000358986
TYMP	TYMP	1.43803	0.000359239
VNN2	VNN2	-0.758162	0.00036392
EBNA1BP2	EBNA1BP2	0.310078	0.000368818
VEGFA	VEGFA	0.59881	0.000370176
ATN1	ATN1	0.662349	0.000374071
CIPC	CIPC	-0.306784	0.000379233
NME1	NME1	0.245636	0.000383667
KLHDC3	KLHDC3	-0.27674	0.00038421
POR	POR	0.404203	0.000391295
KIF23	KIF23	-0.280556	0.000395778
MGA	MGA	-0.332242	0.000398924
AKAP9	AKAP9	-0.378013	0.000404374
SIPA1L1	SIPA1L1	0.415436	0.000405783
DOCK8	DOCK8	-0.306731	0.000406382
TMEM156	TMEM156	-0.560841	0.000408208
SNHG7	SNHG7	0.33983	0.000423309
CARHSP1	CARHSP1	-0.297139	0.000424154
KIAA0368	KIAA0368	0.210342	0.000424661
GALR2	GALR2	2.3125	0.000424824
CBX1	CBX1	-0.275277	0.000426631
PCED1B	PCED1B	0.473608	0.000428999
SMC1A	SMC1A	-0.204473	0.000433715
TNFAIP3	TNFAIP3	0.629224	0.000436697
DTX4	DTX4	0.478883	0.000439566
LAPTM5	LAPTM5	-0.220295	0.000440951
P4HB	P4HB	0.244364	0.000442649
WDR43	WDR43	0.202268	0.00044462
PGD	PGD	0.198105	0.000445267
DCUN1D5	DCUN1D5	0.286081	0.000446292
MIS18BP1	MIS18BP1	-0.290296	0.000459251
EPB41L1	EPB41L1	0.477632	0.000459398
CST7	CST7	1.39857	0.000468145
SETD7	SETD7	0.31865	0.00047123
RGS16	RGS16	0.377194	0.000472171
ELK1	ELK1	0.371875	0.00047369
MBOAT2	MBOAT2	-0.464338	0.000476165
ABHD14A-ACY1	ABHD14A-ACY1	0.565047	0.000481481
TUFM	TUFM	0.21454	0.000482061
PFKM	PFKM	0.273498	0.000482925
NIPSNAP3A	NIPSNAP3A	-0.371743	0.000483638
MDM4	MDM4	-0.307043	0.000487266
GALNT1	GALNT1	0.307642	0.000487642
TOP1	TOP1	-0.187282	0.0004914
TCF12	TCF12	-0.234465	0.000493823
ELL3	ELL3	-0.400754	0.00049567
KIF14	KIF14	-0.326265	0.000499458
CAND2	CAND2	-0.994798	0.000506032
SPNS1	SPNS1	0.451751	0.00050668
STOML2	STOML2	0.243878	0.00050828
NCL	NCL	0.208069	0.000510982
ARHGAP17	ARHGAP17	-0.246184	0.000511349
ZNF395	ZNF395	-0.292289	0.000511678
KIAA1377	KIAA1377	-0.621218	0.000511719
IFRD2	IFRD2	0.330859	0.000519204
AKAP13	AKAP13	-0.297639	0.000519869
PTPN2	PTPN2	-0.303743	0.000521401
FJX1	FJX1	0.726894	0.000521605
LRBA	LRBA	-0.273718	0.000528053
NR2C2	NR2C2	-0.297504	0.00053118
WDR76	WDR76	-0.261146	0.000536011
KCNN4	KCNN4	1.85989	0.000537906
NCF2	NCF2	1.17941	0.000539843
ATP1A1-AS1	ATP1A1-AS1	0.309904	0.000551459
CLN6	CLN6	0.353162	0.000553451
THAP4	THAP4	0.363508	0.000569391
BRD3	BRD3	-0.293437	0.0005725
PLVAP	PLVAP	2.85909	0.00057854
EIF3B	EIF3B	0.180271	0.000580073
LINC00649	LINC00649	-0.847526	0.000581349
TRA2A	TRA2A	-0.348498	0.000582605
SORT1	SORT1	-0.443008	0.00058647
PSMD14	PSMD14	0.243027	0.000605389
CASP7	CASP7	0.516314	0.000606793
TBC1D9	TBC1D9	0.366245	0.000608047
PRIM1	PRIM1	-0.313113	0.00061081
COTL1	COTL1	0.247218	0.000611014
PAX5	PAX5	-0.173796	0.000617131
EMP3	EMP3	1.0216	0.000619029
MZB1	MZB1	-0.33668	0.000619739
MYLK	MYLK	-0.813645	0.000625227
LMO2	LMO2	1.33366	0.00063177
GPR133	GPR133	-0.480837	0.00063354
TP53INP1	TP53INP1	-0.670908	0.000635918
NCAPD2	NCAPD2	-0.180346	0.000636899
ACY1	ACY1	0.595607	0.000637951
COL7A1	COL7A1	1.73448	0.000640077
DPP7	DPP7	0.321865	0.000640254
PRELID1	PRELID1	0.253606	0.000640828
2023-09-06	2023-09-06	-0.189453	0.000647275
ABCB6	ABCB6	0.39583	0.000648333
APP	APP	0.275256	0.000648612
PAPSS1	PAPSS1	-0.262471	0.000650865
HNF1B	HNF1B	5.10307	0.000651021
LMNA	LMNA	0.498961	0.000656366
KCNH2	KCNH2	-0.575446	0.000660408
TRIP10	TRIP10	0.487156	0.000672
AFF1	AFF1	-0.226185	0.000675541
JAM2	JAM2	0.698423	0.000681928
SLC15A3	SLC15A3	0.695357	0.000684689
MAP3K14	MAP3K14	0.376372	0.000685147
ABCB9	ABCB9	-1.08665	0.000686105
G2E3	G2E3	-0.397979	0.000689415
CCP110	CCP110	-0.304832	0.000691546
FGD4	FGD4	-0.7558	0.000698257
GFOD1	GFOD1	0.628397	0.00070374
LOC100287042	LOC100287042	0.51047	0.000705678
MKL1	MKL1	-0.276737	0.000705923
AMOTL1	AMOTL1	-0.302348	0.000708282
OSBPL10	OSBPL10	-0.541035	0.000715638
AXL	AXL	2.75448	0.000716529
GCN1L1	GCN1L1	-0.210073	0.000723278
PFKL	PFKL	0.314329	0.000725688
THRIL	THRIL	-0.311306	0.000729793
ZBTB20	ZBTB20	-0.961312	0.000768924
CFLAR-AS1	CFLAR-AS1	0.989091	0.000774972
ABHD12	ABHD12	0.39995	0.000775383
PHTF2	PHTF2	-0.277989	0.000776555
SNHG8	SNHG8	0.34463	0.000776688
PA2G4	PA2G4	0.201304	0.00077744
ZCCHC6	ZCCHC6	-0.348022	0.000785578
SMAD9	SMAD9	-0.522113	0.000790881
SEC11C	SEC11C	0.380656	0.000793881
SH2D5	SH2D5	1.55441	0.000798437
NEIL3	NEIL3	-0.50223	0.0008076
SLC6A17	SLC6A17	0.8487	0.000813809
PPP6R1	PPP6R1	0.260636	0.000819999
CCR2	CCR2	-0.624942	0.000821391
STK38	STK38	-0.394855	0.000821781
ANLN	ANLN	-0.284308	0.000828253
BACE2	BACE2	2.01216	0.000835655
KIAA1257	KIAA1257	-0.627485	0.00083922
PCM1	PCM1	-0.191768	0.000841442
BCR	BCR	-0.280373	0.000842726
ACTG1	ACTG1	0.180879	0.000852533
DLG3	DLG3	-0.520977	0.000854883
CPNE3	CPNE3	0.41378	0.000858947
NOLC1	NOLC1	0.185053	0.000862986
PARP2	PARP2	-0.389238	0.000867597
SCAF4	SCAF4	-0.247514	0.000877521
DUSP4	DUSP4	5.0298	0.000877819
LYAR	LYAR	0.338444	0.000879026
CELF2	CELF2	0.232079	0.000880031
BTBD3	BTBD3	-0.488302	0.000881793
ASAH1	ASAH1	0.35144	0.000888253
RBM20	RBM20	-0.291886	0.000890781
GABARAP	GABARAP	-0.328622	0.000897308
PLBD2	PLBD2	0.606543	0.000901782
CEP70	CEP70	-0.368677	0.000904349
NOL7	NOL7	0.289383	0.000910313
LOC100128494	LOC100128494	-0.239755	0.000911586
NPM3	NPM3	0.311877	0.00091582
PDE9A	PDE9A	0.436804	0.000920057
DDX17	DDX17	-0.216382	0.000923113
M6PR	M6PR	0.306758	0.000924239
ENO1	ENO1	0.165431	0.000928732
CHD2	CHD2	-0.228893	0.000931011
PCDHGA10	PCDHGA10	0.499744	0.000935536
MTFP1	MTFP1	0.402667	0.000937703
ESRRA	ESRRA	0.333081	0.000945383
GSE1	GSE1	-0.260593	0.000951192
CTTN	CTTN	1.44764	0.000958109
KLRC4-KLRK1	KLRC4-KLRK1	-0.541665	0.000959149
NUF2	NUF2	-0.308432	0.000970481
C18orf54	C18orf54	-0.474306	0.000974731
ANKRD11	ANKRD11	0.240197	0.000976976
DDRGK1	DDRGK1	0.479815	0.000985128
GPR183	GPR183	0.304757	0.000992791
NME1-NME2	NME1-NME2	0.191517	0.00101204
ETFDH	ETFDH	-0.492236	0.00101475
CRIM1	CRIM1	0.704282	0.00102663
NUMBL	NUMBL	0.701008	0.00102695
PNMAL1	PNMAL1	0.425082	0.00102923
TMEM178B	TMEM178B	0.687525	0.00103024
ATAD2	ATAD2	-0.234215	0.00105648
UBE2C	UBE2C	-0.249509	0.00105779
VCL	VCL	-0.375335	0.00105873
PUS7	PUS7	0.2863	0.00106367
GOLM1	GOLM1	0.433491	0.00106543
SEMA4A	SEMA4A	1.373	0.00107186
ACVR2B	ACVR2B	-0.353618	0.00107537
C5orf42	C5orf42	-0.454248	0.00107789
IPO9	IPO9	-0.196668	0.00108231
NSL1	NSL1	-0.290139	0.0010887
GIT1	GIT1	0.275981	0.00112207
ESPL1	ESPL1	-0.270544	0.00112477
OR13A1	OR13A1	-0.562242	0.00113093
RFC1	RFC1	-0.242052	0.00113148
MFSD12	MFSD12	0.369908	0.001133
NCAPG2	NCAPG2	-0.217722	0.0011379
LY75	LY75	0.3989	0.00113833
ZNF706	ZNF706	0.369344	0.00114192
NOP2	NOP2	0.20264	0.00115736
SIDT1	SIDT1	0.59226	0.00116161
ZNFX1	ZNFX1	0.30961	0.00116924
MIR3652	MIR3652	0.390127	0.00117284
GNB5	GNB5	-0.444482	0.00117724
BROX	BROX	-0.337826	0.00118533
BAK1	BAK1	0.369929	0.00119177
TMED4	TMED4	0.342255	0.00119497
CIRH1A	CIRH1A	0.207154	0.00119558
RUFY1	RUFY1	-0.297283	0.00119898
SNX29P2	SNX29P2	0.85579	0.00120619
SH3PXD2A	SH3PXD2A	0.271326	0.0012143
CASP2	CASP2	-0.230525	0.00121772
VCP	VCP	0.167374	0.00124128
SMARCA2	SMARCA2	-0.383192	0.00124887
SYNC	SYNC	-0.267622	0.00126547
SLFN5	SLFN5	1.11552	0.00126608
NQO1	NQO1	0.687982	0.00127578
PSME1	PSME1	0.249279	0.00129149
TICRR	TICRR	-0.293848	0.00129364
YBX1	YBX1	0.172982	0.00129942
TSPAN33	TSPAN33	0.549163	0.00131176
ID3	ID3	-0.429744	0.00131783
ARNT	ARNT	-0.30566	0.00133092
BICD2	BICD2	-0.254478	0.00133212
MYO9B	MYO9B	-0.316058	0.00133857
STIM1	STIM1	0.333035	0.00134202
CENPJ	CENPJ	-0.305903	0.00134865
LIG1	LIG1	-0.256626	0.00135103
MACF1	MACF1	-0.313082	0.00136024
LYSMD3	LYSMD3	-0.421015	0.00137258
FRYL	FRYL	-0.278495	0.00138648
TET1	TET1	-0.431281	0.00138863
CCNG1	CCNG1	-0.313639	0.00140574
CHD7	CHD7	0.29223	0.0014142
BARD1	BARD1	-0.324747	0.00142067
LPAR4	LPAR4	-1.38292	0.0014235
TMEM65	TMEM65	-0.411002	0.00143313
LINC00963	LINC00963	0.830655	0.00143357
SRMS	SRMS	4.4964	0.0014578
GJC1	GJC1	-0.357071	0.00145993
SPOCK2	SPOCK2	0.553746	0.0014621
CMTM6	CMTM6	0.313008	0.00146232
MIR1292	MIR1292	0.548085	0.00146244
SPG7	SPG7	0.282874	0.00147022
MNS1	MNS1	-0.626481	0.00147328
ATM	ATM	-0.260876	0.00148043
DLGAP5	DLGAP5	-0.306895	0.00148397
DARS2	DARS2	-0.276724	0.00148881
PLXNA1	PLXNA1	0.428096	0.00149807
SLC39A6	SLC39A6	0.27243	0.00151852
ZNF184	ZNF184	-0.410927	0.00153098
CCDC47	CCDC47	0.248651	0.0015355
PISD	PISD	0.519569	0.00154248
VPS39	VPS39	-0.280994	0.00154373
TPR	TPR	-0.194014	0.00156044
COMMD3	COMMD3	-0.295463	0.00156766
RUFY3	RUFY3	-0.348044	0.00157827
TBC1D24	TBC1D24	-0.348024	0.00158598
CASP8AP2	CASP8AP2	-0.306265	0.00159132
HSPE1	HSPE1	0.216032	0.00159813
LRRC37A4P	LRRC37A4P	-0.435028	0.00160311
ETV4	ETV4	2.61197	0.00164794
GPR160	GPR160	-0.446405	0.00165356
IFITM3	IFITM3	1.39144	0.00166886
CEP97	CEP97	-0.413251	0.00167271
TMBIM6	TMBIM6	0.19076	0.00167595
GRSF1	GRSF1	0.243059	0.00167696
HDAC7	HDAC7	-0.332588	0.00168344
TYROBP	TYROBP	0.813443	0.00168594
UBE2H	UBE2H	-0.376207	0.00169417
IL2RB	IL2RB	3.90509	0.00170438
SPP1	SPP1	-0.335524	0.00171335
MMS22L	MMS22L	-0.331674	0.00173716
OPN3	OPN3	0.297843	0.00174115
UBE2E2	UBE2E2	-0.362703	0.00174734
DCAF4	DCAF4	0.384511	0.00175539
HERC5	HERC5	1.61776	0.00175607
CNOT1	CNOT1	-0.187799	0.00177199
CEP44	CEP44	-0.357993	0.00177336
C5orf51	C5orf51	-0.28643	0.00177437
HEG1	HEG1	0.557289	0.00177648
BCL6	BCL6	0.859746	0.00177863
XYLT1	XYLT1	-0.20448	0.00178932
HN1	HN1	0.275053	0.00180222
MESDC1	MESDC1	0.463866	0.00181605
HDAC4	HDAC4	0.50301	0.00181806
CPXM1	CPXM1	0.488971	0.00182506
CEP192	CEP192	-0.235609	0.00182859
ZCCHC12	ZCCHC12	1.92931	0.00183557
KIF27	KIF27	-0.661585	0.00183932
GPATCH2L	GPATCH2L	-0.272015	0.00185464
KLF6	KLF6	-0.393986	0.00185755
LSS	LSS	0.241771	0.00187222
ZNF804A	ZNF804A	-0.231685	0.00187733
SIRT1	SIRT1	-0.256003	0.00189011
U2AF1L4	U2AF1L4	0.653199	0.00190704
ATF7IP	ATF7IP	-0.224937	0.00191911
ASAP2	ASAP2	-0.47817	0.00192314
SMC2	SMC2	-0.19009	0.00193103
MSL3	MSL3	-0.263199	0.00194114
PRR11	PRR11	-0.21912	0.0019447
SPAG5	SPAG5	-0.23021	0.00196249
ZBTB44	ZBTB44	-0.261566	0.0019782
DIP2C	DIP2C	0.252019	0.00197902
EHD3	EHD3	0.692199	0.0019907
NR1D2	NR1D2	-0.389803	0.00200545
TNRC6B	TNRC6B	-0.248115	0.00200628
C6orf89	C6orf89	-0.207492	0.00202916
METRNL	METRNL	1.34699	0.00203489
NEDD4L	NEDD4L	-0.415299	0.00203565
NLRC5	NLRC5	0.25394	0.00203858
SKA2	SKA2	-0.296375	0.00204391
FGFR1	FGFR1	0.744991	0.00205292
CTNNBIP1	CTNNBIP1	-0.520343	0.00205751
KIF22	KIF22	-0.209424	0.00205766
SDF4	SDF4	0.338414	0.00206034
MSX1	MSX1	1.00183	0.00207088
CNPY3	CNPY3	0.230385	0.00208064
SLC25A5	SLC25A5	0.165869	0.00208364
LINC00473	LINC00473	2.59905	0.00208744
SLC25A22	SLC25A22	0.396299	0.00210825
ATP6V1C2	ATP6V1C2	0.243563	0.00210935
ZNF592	ZNF592	-0.211952	0.00211936
STIL	STIL	-0.334189	0.00212221
CENPE	CENPE	-0.240302	0.00212247
DDX60	DDX60	2.75366	0.0021438
TPM3	TPM3	0.15542	0.00214438
SGOL2	SGOL2	-0.26242	0.00214552
DTL	DTL	-0.252746	0.00214943
DHX40	DHX40	-0.284177	0.00215015
PRDX4	PRDX4	0.295603	0.0021749
HOMER1	HOMER1	0.390609	0.00217646
TFE3	TFE3	0.383697	0.00217652
BNIP3L	BNIP3L	-0.352267	0.00217899
BZRAP1	BZRAP1	0.822707	0.00217942
ARPC5L	ARPC5L	0.219815	0.00218721
FBXO5	FBXO5	-0.309408	0.00218739
EML4	EML4	-0.183215	0.00219596
TBC1D1	TBC1D1	-0.208285	0.00219911
ZNF439	ZNF439	-0.41415	0.00219926
ALDH18A1	ALDH18A1	0.199654	0.00221089
TM7SF2	TM7SF2	-0.422713	0.00223088
PDSS1	PDSS1	0.337965	0.00223842
BAI2	BAI2	-0.821377	0.00226155
TSPO	TSPO	0.557889	0.00227824
FBXO41	FBXO41	0.235219	0.00228581
ZBTB32	ZBTB32	0.58671	0.00229101
GNG7	GNG7	-0.374707	0.00229953
ECT2	ECT2	-0.255194	0.00232875
BEND4	BEND4	-0.264728	0.00233666
MPG	MPG	0.490903	0.00234636
TTBK2	TTBK2	-0.416963	0.00236311
TGFBR3	TGFBR3	1.06996	0.00238039
KIAA1143	KIAA1143	-0.29287	0.00238159
GPR157	GPR157	4.36061	0.00239571
RALGDS	RALGDS	0.286471	0.00241306
MIR922	MIR922	0.877847	0.0024145
HS1BP3	HS1BP3	-0.45019	0.00241678
ZNF703	ZNF703	1.66994	0.00242225
BCL9L	BCL9L	0.53147	0.00242807
COPS7A	COPS7A	0.404603	0.00242895
INCENP	INCENP	-0.221533	0.0024359
SNHG15	SNHG15	0.331142	0.00243658
SLC9A7	SLC9A7	-0.341716	0.00245887
FAM178A	FAM178A	-0.267412	0.00248457
LCP2	LCP2	4.84038	0.0024926
ADRM1	ADRM1	0.229263	0.00250952
LRIG1	LRIG1	-0.32767	0.00251264
CREM	CREM	0.475423	0.00253343
PPP2R4	PPP2R4	0.1989	0.00256487
SLC25A5-AS1	SLC25A5-AS1	0.248861	0.00259166
JOSD1	JOSD1	0.304235	0.00261701
PARVG	PARVG	0.666073	0.0026179
ITGA3	ITGA3	-1.08011	0.00262821
IL2RA	IL2RA	0.854548	0.00264602
STX7	STX7	-0.257608	0.00266539
SNTG2	SNTG2	-1.1658	0.00266952
CBX2	CBX2	-0.247048	0.00267502
TMEM109	TMEM109	0.252662	0.00267711
EIF4G2	EIF4G2	0.175848	0.00267816
C20orf24	C20orf24	0.271175	0.00269155
2023-03-08	2023-03-08	-0.430013	0.00269992
YEATS2	YEATS2	-0.254151	0.00270415
ARHGAP19-SLIT1	ARHGAP19-SLIT1	-0.316299	0.0027042
ZNF714	ZNF714	-0.295727	0.00272072
DHX58	DHX58	1.64461	0.00272249
SNN	SNN	0.302684	0.00272947
TMEFF1	TMEFF1	-0.559664	0.00273093
FLI1	FLI1	-0.274062	0.00273861
ATRX	ATRX	-0.214057	0.00275684
KCNA3	KCNA3	-0.676656	0.00276166
AP3D1	AP3D1	0.19394	0.00276438
MICAL1	MICAL1	0.341017	0.00277681
RMI1	RMI1	-0.263426	0.00279211
PIR-FIGF	PIR-FIGF	0.813373	0.0027954
TNKS1BP1	TNKS1BP1	0.381445	0.00280701
EIF3I	EIF3I	0.19228	0.00281438
PLK4	PLK4	-0.238355	0.00281594
ANKRD36	ANKRD36	-0.423268	0.00283012
PABPC4	PABPC4	0.224504	0.00285624
PCDHGA4	PCDHGA4	0.461475	0.00287135
ELOVL2	ELOVL2	-0.356923	0.0028752
ENTPD1-AS1	ENTPD1-AS1	0.755968	0.00288086
PRPF40B	PRPF40B	0.644341	0.00289346
MED20	MED20	-0.286492	0.00289351
NT5DC2	NT5DC2	-0.256325	0.00289894
RPN1	RPN1	0.220826	0.0029284
CCDC176	CCDC176	-0.822625	0.00293599
LINC00158	LINC00158	1.19674	0.00295914
ZFAS1	ZFAS1	0.268228	0.00298171
NUCKS1	NUCKS1	-0.187923	0.00300289
IL17RD	IL17RD	-1.77279	0.00300818
CLPTM1L	CLPTM1L	0.213017	0.00302244
NEIL2	NEIL2	0.422404	0.00302498
APOBEC2	APOBEC2	-0.568075	0.00302539
OTULIN	OTULIN	-0.261014	0.00302771
POGZ	POGZ	-0.228182	0.00303096
ARHGAP19	ARHGAP19	-0.226017	0.00303102
POLR1E	POLR1E	0.270591	0.00303296
ERI2	ERI2	-0.346948	0.00303491
ADAM10	ADAM10	-0.223294	0.00306155
DNAJC25-GNG10	DNAJC25-GNG10	0.50877	0.00311264
SCAMP3	SCAMP3	0.309018	0.00312762
CBFA2T2	CBFA2T2	-0.364185	0.00313019
PSMC4	PSMC4	0.247757	0.00313748
SDCBP	SDCBP	0.38918	0.00314227
LIN52	LIN52	-0.380727	0.00318335
NEU4	NEU4	2.13804	0.00318956
NDRG3	NDRG3	-0.326413	0.00320236
STAT5A	STAT5A	1.52859	0.00320734
CALR	CALR	0.162844	0.00323161
BTG2	BTG2	-0.223824	0.00324425
TUBA1B	TUBA1B	-0.15032	0.00326215
SIN3A	SIN3A	-0.193094	0.00326413
ZFC3H1	ZFC3H1	-0.25425	0.00327481
IRF2	IRF2	0.365815	0.00328012
SLC25A32	SLC25A32	0.321896	0.00328534
DMTF1	DMTF1	-0.235908	0.00329891
DDX23	DDX23	-0.174872	0.0032998
HSPD1	HSPD1	0.147932	0.00330353
MIR3184	MIR3184	4.66657	0.00332982
CDK5RAP2	CDK5RAP2	-0.189628	0.00333416
HERC2P2	HERC2P2	-0.282033	0.00334585
LRRC61	LRRC61	0.281849	0.00334855
G6PD	G6PD	0.302983	0.00335459
RRBP1	RRBP1	0.264873	0.00335718
HYAL2	HYAL2	0.520553	0.00335766
IER5L	IER5L	0.900523	0.00338094
CHID1	CHID1	0.29779	0.00338241
RAB40B	RAB40B	0.631281	0.0033861
PRPF4	PRPF4	0.194268	0.00338626
RBCK1	RBCK1	0.398634	0.00338844
COL4A2-AS1	COL4A2-AS1	4.31397	0.00338865
SPN	SPN	-0.205712	0.00343262
CEP68	CEP68	0.308677	0.00347003
CPTP	CPTP	-0.48779	0.00353126
ZFAND3	ZFAND3	0.234111	0.00354696
RAP1A	RAP1A	0.300525	0.0035633
RGS3	RGS3	0.971087	0.00358818
MRE11A	MRE11A	-0.230825	0.00359473
PPP1R12B	PPP1R12B	-0.320608	0.00360047
SLC7A3	SLC7A3	-0.578254	0.00367164
TNFRSF13C	TNFRSF13C	0.416212	0.00367252
DHCR7	DHCR7	0.261612	0.00367427
NOL6	NOL6	0.210508	0.00368428
SWT1	SWT1	-0.97134	0.00368789
SP4	SP4	-0.251748	0.00370336
FOXO1	FOXO1	-0.23347	0.00370562
CRNKL1	CRNKL1	-0.261316	0.0037236
AGK	AGK	0.532059	0.00372969
APMAP	APMAP	0.239023	0.00375723
AMIGO2	AMIGO2	0.919733	0.0037594
CD27	CD27	0.507215	0.00376368
WRNIP1	WRNIP1	0.308485	0.00376626
TRAF5	TRAF5	0.667384	0.00376745
QARS	QARS	-0.166889	0.00381126
TACC3	TACC3	-0.176531	0.00382507
KDM3B	KDM3B	-0.200368	0.00383549
LMNB1	LMNB1	-0.169031	0.00386033
LYL1	LYL1	0.415102	0.00388172
NIN	NIN	0.206406	0.00388423
MYO1G	MYO1G	-0.529638	0.00391092
INPP5B	INPP5B	-0.371312	0.0039203
EHMT1	EHMT1	0.214783	0.00393571
PHF14	PHF14	-0.18927	0.00394287
PCDHGA12	PCDHGA12	0.459581	0.00394751
STIM2	STIM2	0.266145	0.00399236
TMPO	TMPO	-0.181544	0.00402606
PXMP4	PXMP4	-0.701707	0.00404036
MIR7703	MIR7703	0.513776	0.00404165
PCDHGA5	PCDHGA5	0.452352	0.00405377
NEK3	NEK3	0.431182	0.00406674
NPM1	NPM1	0.168902	0.00406709
LY75-CD302	LY75-CD302	0.366323	0.00408156
KIF4A	KIF4A	-0.224088	0.00409131
ALG2	ALG2	0.279518	0.0041023
CEACAM1	CEACAM1	0.689112	0.00410939
TBX21	TBX21	1.40947	0.00411927
WASF2	WASF2	-0.177356	0.00412098
GABARAPL1	GABARAPL1	0.681725	0.00412556
KIAA1524	KIAA1524	-0.259753	0.00413132
MEF2B	MEF2B	-0.464257	0.00413675
CTCF	CTCF	-0.180435	0.00414309
RAD51AP1	RAD51AP1	-0.264058	0.00415326
HLA-C	HLA-C	0.246226	0.0041548
PCDHGB2	PCDHGB2	0.441	0.00415548
WIPI2	WIPI2	0.184233	0.004157
PCDHGA3	PCDHGA3	0.457121	0.00415965
CBX4	CBX4	0.337177	0.00419827
MAP2	MAP2	-0.368315	0.00420523
SKA3	SKA3	-0.275491	0.00421816
SIGMAR1	SIGMAR1	0.227592	0.0042405
PARP10	PARP10	0.560657	0.00424684
EXOSC7	EXOSC7	0.321294	0.00425321
FBXL19	FBXL19	0.369944	0.00425557
PCDHGB3	PCDHGB3	0.442349	0.00427925
C1orf220	C1orf220	-0.726578	0.00428494
AMER1	AMER1	0.268343	0.00430985
H3F3B	H3F3B	0.174155	0.00431291
ACVR1C	ACVR1C	-4.58189	0.00432335
DOK7	DOK7	2.49728	0.00437193
ZEB2	ZEB2	-0.246967	0.00438112
PLEC	PLEC	0.452791	0.00438407
RDH10	RDH10	0.479436	0.00446511
PCDHGA8	PCDHGA8	0.453274	0.00446811
FAN1	FAN1	0.227916	0.00448008
SRP9	SRP9	-0.224588	0.00448235
CD207	CD207	1.04487	0.00448335
PRDX1	PRDX1	0.179819	0.00449744
ARHGAP6	ARHGAP6	-1.49893	0.00451373
ZBTB40	ZBTB40	-0.246346	0.00458134
PCDHGA9	PCDHGA9	0.452385	0.00459043
CGGBP1	CGGBP1	-0.244847	0.00459225
IGLL5	IGLL5	-0.229796	0.00459867
IARS2	IARS2	0.203494	0.00459962
RBM19	RBM19	0.265081	0.00460355
SSR4	SSR4	0.319217	0.00460466
HIRIP3	HIRIP3	-0.305812	0.00462155
SP100	SP100	0.601933	0.00463749
ZNF91	ZNF91	-0.342251	0.00465161
C19orf24	C19orf24	0.412934	0.00469106
NUB1	NUB1	-0.389248	0.0047034
CCDC90B	CCDC90B	-0.259127	0.00473485
ZNF117	ZNF117	-0.386778	0.00474291
ANGPTL6	ANGPTL6	0.626384	0.00474971
TNFSF14	TNFSF14	2.01964	0.0047528
RHOBTB2	RHOBTB2	-0.213065	0.00485232
CYBB	CYBB	-0.281598	0.00486159
PGM3	PGM3	-0.385862	0.00487141
PCDHGB6	PCDHGB6	0.450555	0.00487358
SSC5D	SSC5D	1.65752	0.00487428
KIF18B	KIF18B	-0.30567	0.00488406
POLQ	POLQ	-0.219989	0.00489045
MUM1	MUM1	-0.329327	0.00489246
SAE1	SAE1	-0.157418	0.00490071
PHF11	PHF11	0.385032	0.00490141
TIMELESS	TIMELESS	-0.188331	0.0049089
PCDHGB4	PCDHGB4	0.448851	0.00490954
LFNG	LFNG	0.486476	0.00493746
RNF31	RNF31	0.309246	0.00494928
PCDHGB5	PCDHGB5	0.448065	0.00495491
RAD21	RAD21	-0.175184	0.00496304
MSR1	MSR1	0.526042	0.00496537
EMG1	EMG1	0.2568	0.00499519
PAFAH2	PAFAH2	-0.517644	0.00500873
ATAD3B	ATAD3B	0.358681	0.00501004
PPA1	PPA1	0.207277	0.00503614
SYK	SYK	-0.14048	0.00503681
IGF2BP3	IGF2BP3	-0.211166	0.00505012
LOC728743	LOC728743	0.31865	0.00505128
PNOC	PNOC	-0.57129	0.00506123
CCT7	CCT7	0.138092	0.00508416
STRN	STRN	-0.226461	0.00509413
ALG5	ALG5	0.329844	0.00510808
CDK1	CDK1	-0.239072	0.00511477
HK2	HK2	0.189723	0.00513523
GDA	GDA	-0.245215	0.00513987
C1orf122	C1orf122	0.45064	0.00515778
CCNG2	CCNG2	-0.413162	0.00517332
KHNYN	KHNYN	-0.207751	0.0051829
HSD17B4	HSD17B4	-0.236835	0.00518965
HPDL	HPDL	0.35898	0.00520047
LMAN2	LMAN2	0.240043	0.00520302
CRYM	CRYM	1.26489	0.00521832
CCND1	CCND1	-0.197563	0.00529939
SLC27A4	SLC27A4	0.304345	0.00530148
NDFIP1	NDFIP1	0.376876	0.00533773
TKT	TKT	0.17888	0.00533868
PRKACB	PRKACB	-0.297836	0.00535455
KIAA0020	KIAA0020	0.250505	0.00537482
ITM2C	ITM2C	0.2116	0.00539189
PCDHGA7	PCDHGA7	0.442091	0.00539619
SLC48A1	SLC48A1	-0.424287	0.00547918
MCM8	MCM8	-0.210502	0.00548107
PIAS1	PIAS1	-0.311138	0.00548186
RPIA	RPIA	0.207269	0.00549277
WBSCR16	WBSCR16	0.303705	0.00554304
ASXL2	ASXL2	-0.244185	0.00554432
PCDHGA11	PCDHGA11	0.440956	0.00558895
CYTH1	CYTH1	-0.213242	0.00558947
APPL1	APPL1	-0.233635	0.00559155
PLCG1-AS1	PLCG1-AS1	-0.203348	0.00559174
STK10	STK10	0.264187	0.00559675
CEP350	CEP350	-0.22541	0.0055994
HS2ST1	HS2ST1	-0.240661	0.00561331
NUP160	NUP160	-0.174511	0.00562896
IDH1	IDH1	-0.265637	0.00565746
MFGE8	MFGE8	-0.534642	0.00567917
ITPR1	ITPR1	0.585425	0.00568287
ZC3H15	ZC3H15	0.180246	0.00569779
BCL2L1	BCL2L1	0.306212	0.00569903
PPARGC1B	PPARGC1B	0.291288	0.0057148
FKBP1A-SDCBP2	FKBP1A-SDCBP2	0.396077	0.00573357
FOSL2	FOSL2	4.50151	0.00573896
SNX15	SNX15	-0.346174	0.00573939
ALDH6A1	ALDH6A1	-0.443668	0.00574355
AGO4	AGO4	-0.350464	0.00575311
CSNK1D	CSNK1D	0.219851	0.00575558
AFG3L2	AFG3L2	0.17349	0.00576431
SMC3	SMC3	-0.173712	0.00577147
USP28	USP28	-0.269251	0.00577785
VWA5A	VWA5A	-0.813708	0.00579154
DNAJC2	DNAJC2	0.20494	0.00584703
PAQR3	PAQR3	-0.320992	0.00586574
UBE2L6	UBE2L6	0.360237	0.00586752
ARID1B	ARID1B	-0.246265	0.00587302
KDM7A	KDM7A	-0.472556	0.0059089
OSGIN1	OSGIN1	2.14878	0.00591398
NRCAM	NRCAM	0.89768	0.00594021
ADPRHL1	ADPRHL1	-0.471734	0.00595058
SDHD	SDHD	0.193833	0.00595178
AMPD2	AMPD2	0.255857	0.00598561
STAT3	STAT3	0.316455	0.0059918
SNX12	SNX12	0.252652	0.00600009
VPS13C	VPS13C	-0.227438	0.00604499
ETF1	ETF1	0.172004	0.00604814
CNOT6	CNOT6	-0.224197	0.00606586
MYB	MYB	-0.219229	0.00607734
SYPL1	SYPL1	0.285958	0.00608086
RALGPS1	RALGPS1	-0.442031	0.00609289
MVB12B	MVB12B	0.375412	0.00610563
HADH	HADH	-0.177727	0.00611596
LRIF1	LRIF1	-0.261544	0.00612171
PCDHGB7	PCDHGB7	0.434061	0.00612325
FKBP3	FKBP3	-0.239617	0.0061323
LRCH1	LRCH1	0.350364	0.00613837
NUMB	NUMB	-0.281815	0.00615209
GPSM2	GPSM2	-0.309652	0.00617652
GSTCD	GSTCD	-0.29632	0.0061813
SPATA5L1	SPATA5L1	0.372666	0.00618176
TMEM259	TMEM259	0.250074	0.00623829
PCDHGA1	PCDHGA1	0.433375	0.00627267
TTI1	TTI1	-0.237493	0.00630415
CECR2	CECR2	-0.39613	0.0063179
ZNF33B	ZNF33B	-0.317235	0.00635054
BRWD3	BRWD3	-0.251841	0.00636228
ACSL5	ACSL5	0.316874	0.00637165
DCAF16	DCAF16	-0.21142	0.00638791
CCNF	CCNF	-0.244279	0.00641241
IKZF3	IKZF3	-0.170985	0.00643097
RCSD1	RCSD1	0.15416	0.00644982
TAF1A	TAF1A	-0.428273	0.00645867
AK2	AK2	0.162302	0.00647231
PHYHD1	PHYHD1	-0.436073	0.00649573
NOP58	NOP58	0.171809	0.00651468
SPRY1	SPRY1	0.800395	0.00653795
E2F8	E2F8	-0.249697	0.00654424
STON2	STON2	1.43243	0.00659228
TMEM147	TMEM147	0.495236	0.00660614
PCDHGA2	PCDHGA2	0.430365	0.00661621
GPI	GPI	0.163212	0.00664126
PARP12	PARP12	0.477883	0.00664866
GSR	GSR	0.213423	0.00665361
OFD1	OFD1	-0.295887	0.00665405
CYC1	CYC1	0.253429	0.00669883
ZNF33A	ZNF33A	-0.237546	0.00670538
ANK3	ANK3	-0.73944	0.00673521
LAMP2	LAMP2	0.231247	0.00675044
NCOA2	NCOA2	-0.342156	0.00676684
GALNT14	GALNT14	0.36534	0.00678811
SDHA	SDHA	-0.192843	0.00679166
LAMP5	LAMP5	-0.244843	0.00680289
MADD	MADD	-0.210289	0.00682744
NSMAF	NSMAF	0.326939	0.00683243
RALBP1	RALBP1	-0.223333	0.00687556
SPIN1	SPIN1	-0.222358	0.00687591
HUNK	HUNK	-0.4668	0.00688233
BMP7	BMP7	-0.221151	0.00690814
NCS1	NCS1	2.74398	0.00697321
PTPRJ	PTPRJ	0.178137	0.00697455
CD44	CD44	0.410218	0.00699233
SPTBN2	SPTBN2	-0.291836	0.00701192
RASSF5	RASSF5	0.261302	0.00701862
PRR14L	PRR14L	-0.249062	0.00708671
AARS	AARS	-0.20234	0.00711575
ACSF3	ACSF3	-0.318883	0.00712746
KLHL9	KLHL9	-0.35672	0.00713079
BEST3	BEST3	-1.48761	0.00717353
NIPA2	NIPA2	0.181899	0.00719983
NMRK1	NMRK1	-0.612086	0.00720906
MORF4L1	MORF4L1	-0.184941	0.00722465
C1orf112	C1orf112	-0.382448	0.00725759
WNT3	WNT3	-0.935771	0.00726029
ATXN7L1	ATXN7L1	-0.407064	0.00727801
SAMD7	SAMD7	-0.677843	0.00735595
DEGS1	DEGS1	0.281688	0.00739727
NFATC4	NFATC4	-0.281115	0.0075159
STX11	STX11	2.57109	0.00757442
THAP5	THAP5	-0.35528	0.00763079
DIAPH3	DIAPH3	-0.249661	0.00765157
AFAP1	AFAP1	-0.241943	0.00768357
EZR-AS1	EZR-AS1	0.535294	0.00768382
TPM4	TPM4	0.186137	0.00769998
PCDHGA6	PCDHGA6	0.422303	0.00774113
PAPPA	PAPPA	2.17852	0.00778213
ABLIM2	ABLIM2	0.504862	0.00778889
ZNF638	ZNF638	-0.185182	0.00779768
LOC100506159	LOC100506159	0.631082	0.00781394
CTSD	CTSD	0.241826	0.00782109
SFPQ	SFPQ	0.164563	0.00782265
XRCC1	XRCC1	-0.23909	0.00784521
NOXA1	NOXA1	-0.810177	0.00785793
ALDH1B1	ALDH1B1	0.295481	0.0078623
UHRF2	UHRF2	-0.275687	0.00786562
SLC39A10	SLC39A10	-0.240824	0.00786766
LDOC1L	LDOC1L	0.265557	0.00788076
RBL2	RBL2	-0.25694	0.0079045
LPCAT3	LPCAT3	0.284017	0.00790712
SPC25	SPC25	-0.327383	0.00796962
SRM	SRM	0.191867	0.00798668
P2RX5	P2RX5	-0.264788	0.00799199
STK38L	STK38L	-0.288094	0.00800022
ITGA4	ITGA4	-0.218123	0.00800109
KLRK1	KLRK1	-0.473588	0.00801909
KANK2	KANK2	-0.49944	0.00803568
UBE2O	UBE2O	-0.210878	0.00813127
SFXN4	SFXN4	0.246922	0.00813179
TIMM13	TIMM13	0.195708	0.00814051
ZFHX3	ZFHX3	-0.288325	0.0081572
CREB1	CREB1	-0.22221	0.00816095
HARS	HARS	0.214087	0.00817057
PTAR1	PTAR1	-0.261545	0.00822766
EXOSC6	EXOSC6	0.331588	0.00823867
RRP1B	RRP1B	0.186729	0.00827339
PCDHGC5	PCDHGC5	0.420116	0.00830349
DEXI	DEXI	0.409265	0.00830993
SIK2	SIK2	0.227258	0.00831099
SPATA2L	SPATA2L	0.617401	0.00833195
MAPK6	MAPK6	0.245089	0.00833252
ENTPD4	ENTPD4	-0.309678	0.00838141
SIPA1	SIPA1	0.265712	0.00839092
JUND	JUND	0.703119	0.00842937
ADRBK1	ADRBK1	-0.174441	0.00844028
PPP2R5A	PPP2R5A	0.264708	0.00848081
USP37	USP37	-0.252067	0.00850066
ARL3	ARL3	-0.256582	0.00850918
TMEM129	TMEM129	0.327983	0.00854454
FAM208B	FAM208B	-0.179559	0.00855397
PBK	PBK	-0.27055	0.00855794
CUEDC1	CUEDC1	4.37071	0.00855975
GHITM	GHITM	0.168132	0.00857725
MIR4721	MIR4721	0.312999	0.00858241
PAPD7	PAPD7	0.314882	0.00861554
ITGAE	ITGAE	-0.440922	0.00864408
TPT1	TPT1	-0.134365	0.00870009
UBASH3B	UBASH3B	0.403188	0.00870716
STAT2	STAT2	0.21421	0.00871626
RPL22L1	RPL22L1	0.374853	0.00871999
AKT3	AKT3	-0.239942	0.00876727
NMT2	NMT2	0.285156	0.00877815
IFI27	IFI27	1.68915	0.00877996
LOC729867	LOC729867	0.828521	0.00878432
GSPT1	GSPT1	0.176762	0.00879569
ACP5	ACP5	1.42788	0.00880734
NSUN2	NSUN2	0.192478	0.00882264
ITGB8	ITGB8	1.6652	0.00884697
ZGRF1	ZGRF1	-0.277362	0.00884947
APOBR	APOBR	1.1147	0.00885407
ZKSCAN1	ZKSCAN1	-0.24642	0.00888545
EAF2	EAF2	-0.525318	0.0088948
AHNAK	AHNAK	0.604011	0.00895132
TPGS2	TPGS2	-0.207024	0.00897721
FERMT1	FERMT1	1.24657	0.00903403
LUZP6	LUZP6	-0.2068	0.00904874
MTPN	MTPN	-0.2068	0.00904874
RAC2	RAC2	0.315859	0.00907012
TCTN3	TCTN3	0.300686	0.00909039
PCMTD2	PCMTD2	-0.24223	0.00913471
DOCK10	DOCK10	0.207255	0.00916458
MMD	MMD	-0.263819	0.00921674
KIAA1731	KIAA1731	-0.201715	0.00927506
EHBP1L1	EHBP1L1	-0.229497	0.00929978
CD74	CD74	0.160324	0.009326
SBF1	SBF1	-0.207225	0.00933574
GPT2	GPT2	-0.232717	0.00934353
MND1	MND1	-0.278366	0.00935376
DBNDD2	DBNDD2	0.921346	0.00939143
HSPA5	HSPA5	0.132953	0.00941632
P2RX5-TAX1BP3	P2RX5-TAX1BP3	-0.236026	0.00943311
N4BP2L2	N4BP2L2	-0.247567	0.00944927
YBX2	YBX2	-0.419723	0.00945861
WSB2	WSB2	0.298443	0.00950561
SLC52A2	SLC52A2	0.430829	0.00957357
HEXIM1	HEXIM1	0.327544	0.00959251
FGFRL1	FGFRL1	0.395739	0.00959913
ZC3H7B	ZC3H7B	0.182751	0.00959978
SLC37A2	SLC37A2	1.71151	0.00963248
LAMC1	LAMC1	0.251534	0.00964849
PNO1	PNO1	0.215068	0.00966616
DEK	DEK	-0.18145	0.0097071
CREB3L1	CREB3L1	1.74775	0.00981994
CCBL1	CCBL1	-0.367577	0.00983908
TBC1D7	TBC1D7	-0.280253	0.00990068
MRPL4	MRPL4	0.195745	0.00995747
UCK2	UCK2	0.184033	0.0100101
SPIN4	SPIN4	-0.313201	0.0100211
TSKU	TSKU	0.919747	0.0100423
C22orf46	C22orf46	-0.465808	0.0100505
CTSA	CTSA	0.276282	0.010056
KIAA0586	KIAA0586	-0.30923	0.0100785
IQGAP2	IQGAP2	-0.176291	0.0101324
TMEM120B	TMEM120B	0.287251	0.01014
GMPR	GMPR	1.6768	0.0101402
TRMT61A	TRMT61A	0.266454	0.0101468
MIR3614	MIR3614	0.659235	0.0101569
PDE4DIP	PDE4DIP	-0.325381	0.0101581
ZNF138	ZNF138	-0.329044	0.0101659
LOC389641	LOC389641	0.720711	0.0102446
SDC3	SDC3	0.714618	0.0102602
C12orf36	C12orf36	-1.12899	0.010269
PAG1	PAG1	0.310629	0.0102792
BIRC5	BIRC5	-0.176767	0.0102885
PRNP	PRNP	0.519487	0.0103276
ZFYVE16	ZFYVE16	0.272916	0.0103594
RNF121	RNF121	0.309356	0.010374
LONRF1	LONRF1	-0.241354	0.0104003
UGCG	UGCG	0.385065	0.0104621
HMGN2	HMGN2	-0.13542	0.010475
NUP88	NUP88	-0.195182	0.0105093
RGL1	RGL1	0.60843	0.0105814
ZBTB34	ZBTB34	-0.300589	0.0105887
BRD8	BRD8	-0.224186	0.0106106
GEMIN5	GEMIN5	0.239939	0.0106298
SBDSP1	SBDSP1	0.339867	0.0106303
EIF3J	EIF3J	0.173844	0.0106375
NCOR2	NCOR2	0.209798	0.0106392
HIST1H2BK	HIST1H2BK	0.136953	0.0106514
KAZALD1	KAZALD1	0.902369	0.0106986
USP48	USP48	-0.205025	0.010716
PUS10	PUS10	0.486354	0.0107193
CHSY1	CHSY1	0.27197	0.0107375
DDOST	DDOST	0.221245	0.0107497
KIAA0754	KIAA0754	-0.360638	0.0107639
STAU2	STAU2	-0.312517	0.0108215
RNF175	RNF175	-1.41456	0.0109303
IPO5P1	IPO5P1	-0.420141	0.010931
CBLL1	CBLL1	-0.198012	0.0109497
C21orf91	C21orf91	-0.28322	0.0109536
DUS1L	DUS1L	0.195661	0.0109857
MACROD2	MACROD2	1.08442	0.0110553
GABPA	GABPA	-0.236035	0.0110823
APOL6	APOL6	1.25364	0.0110876
TMEM205	TMEM205	0.355097	0.0111029
UGT8	UGT8	0.24715	0.0111077
DOLK	DOLK	0.382188	0.0111304
ADAM28	ADAM28	-0.695803	0.0111504
RPS3A	RPS3A	-0.145053	0.0111601
PSIP1	PSIP1	-0.1993	0.0111647
PWP2	PWP2	0.224265	0.0111687
CEP57L1	CEP57L1	-0.590166	0.0111721
PRKCB	PRKCB	-0.171656	0.0112365
SNAP29	SNAP29	-0.232304	0.0112971
ZFP36	ZFP36	-0.441341	0.0113005
EEPD1	EEPD1	0.494	0.0113221
EIF6	EIF6	0.194515	0.0113292
LONP1	LONP1	0.171223	0.011353
PDS5B	PDS5B	-0.179346	0.011358
UBN1	UBN1	-0.280163	0.0113747
BAG1	BAG1	0.196486	0.0113768
NFATC3	NFATC3	0.170597	0.0114721
CENPC	CENPC	-0.261257	0.0114804
RHNO1	RHNO1	-0.289233	0.0115249
CEACAM21	CEACAM21	-0.546685	0.0115503
KCTD7	KCTD7	-0.333233	0.0115948
ESRP2	ESRP2	0.487424	0.0116774
EBI3	EBI3	2.36705	0.0116779
MANEAL	MANEAL	0.268474	0.0117343
COG4	COG4	-0.264817	0.0117451
JMJD1C	JMJD1C	-0.19548	0.0117559
FAM43A	FAM43A	0.453271	0.0117646
ZNF24	ZNF24	-0.194633	0.0117676
PAN2	PAN2	-0.262366	0.0117984
TAF10	TAF10	0.334243	0.0118147
PLXNC1	PLXNC1	0.384982	0.0118335
GTSE1	GTSE1	-0.247233	0.0118411
GLRX3	GLRX3	0.188077	0.0118636
TXNL1	TXNL1	0.193352	0.0119713
ZBTB26	ZBTB26	-0.410165	0.0119935
PCDHGB1	PCDHGB1	0.389943	0.012006
C4orf48	C4orf48	1.37394	0.0120364
DYNC1I2	DYNC1I2	-0.232497	0.012046
MBNL1	MBNL1	0.163238	0.0120633
MED14	MED14	-0.187065	0.0120752
MAT2B	MAT2B	-0.224926	0.0121334
CRAMP1L	CRAMP1L	-0.23756	0.0121478
SLC12A2	SLC12A2	0.231933	0.0121676
MVB12A	MVB12A	-0.55234	0.0121991
DNM1	DNM1	-2.55418	0.0122056
DNAJC1	DNAJC1	0.335969	0.0122257
SYNRG	SYNRG	-0.283089	0.012244
KBTBD8	KBTBD8	0.275218	0.0122458
APAF1	APAF1	-0.323859	0.0122533
ATP10A	ATP10A	1.50793	0.012308
IL6R	IL6R	1.61211	0.0123169
REPIN1	REPIN1	0.205243	0.0123224
SNORA19	SNORA19	4.27321	0.0123254
BDH2	BDH2	-0.422509	0.0123474
PSMC5	PSMC5	0.157852	0.0123944
RASSF2	RASSF2	0.193642	0.0124169
SEPHS1	SEPHS1	-0.164767	0.0124613
CEP128	CEP128	-0.336241	0.0125021
UBA6	UBA6	-0.226951	0.012544
ZNF615	ZNF615	-1.01217	0.012561
NXT2	NXT2	-0.223581	0.0125652
ABCC1	ABCC1	0.202695	0.0125763
ZNF644	ZNF644	-0.224616	0.0125855
RHBDL3	RHBDL3	3.85835	0.0126423
ECEL1	ECEL1	0.781594	0.0127128
PRKDC	PRKDC	-0.173398	0.0127808
SERPINH1	SERPINH1	0.542629	0.0128149
FAM86B3P	FAM86B3P	0.346673	0.0128155
FOXP1	FOXP1	-0.183109	0.0128176
IRF2BP1	IRF2BP1	0.313105	0.0128461
FABP3	FABP3	1.08249	0.0128563
TMX2	TMX2	0.180117	0.0128647
TRAM2	TRAM2	-0.293593	0.0128789
ZNF92	ZNF92	-0.26857	0.0129518
RGS12	RGS12	0.37886	0.0129596
DRAM1	DRAM1	2.56928	0.0129805
MIR423	MIR423	3.80541	0.0129982
FAM195A	FAM195A	0.705086	0.0130201
PRR5	PRR5	0.49579	0.0130327
HLTF	HLTF	-0.213796	0.0130827
KIAA1841	KIAA1841	-0.544144	0.0131066
ZFP90	ZFP90	-0.350851	0.0131175
LINC00342	LINC00342	-0.44743	0.0131483
UHRF1	UHRF1	-0.204059	0.013151
OPLAH	OPLAH	0.988438	0.0131694
EIF5	EIF5	0.136712	0.0132555
CYSLTR2	CYSLTR2	3.32733	0.0132756
CHL1-AS1	CHL1-AS1	1.90432	0.0132801
CHST12	CHST12	0.532422	0.0132902
TEX261	TEX261	0.17956	0.0133177
GLYATL2	GLYATL2	-0.368911	0.013347
ZMYM2	ZMYM2	-0.194366	0.0134321
GINS1	GINS1	-0.202063	0.0134404
MEF2D	MEF2D	0.195682	0.0134639
CYFIP2	CYFIP2	-0.13185	0.013496
TMUB1	TMUB1	0.33987	0.0135079
VANGL2	VANGL2	-0.51597	0.0135212
ZCCHC7	ZCCHC7	-0.218662	0.0135416
RABAC1	RABAC1	0.300774	0.0135425
ACTR10	ACTR10	-0.338581	0.0135518
CNPY2	CNPY2	0.255024	0.0136222
CDC42EP3	CDC42EP3	-0.370231	0.0136348
LINC00886	LINC00886	-1.91787	0.0136483
LOC100507346	LOC100507346	0.319957	0.0136677
CTPS2	CTPS2	-0.343308	0.0136914
TRIM24	TRIM24	-0.284223	0.0137072
FES	FES	-0.27453	0.0137846
PDCD5	PDCD5	0.297269	0.0138255
CDCA4	CDCA4	-0.194993	0.0138463
P2RY6	P2RY6	3.29837	0.0138807
XPO7	XPO7	-0.179398	0.0140093
ERGIC1	ERGIC1	0.211691	0.014059
WSCD2	WSCD2	0.374439	0.0140875
SETD2	SETD2	-0.152314	0.0141009
PSME3	PSME3	0.1515	0.0141075
KIF5B	KIF5B	-0.155357	0.014147
TACC1	TACC1	0.264199	0.0141841
ACOT7	ACOT7	-0.21083	0.0142103
ABCA1	ABCA1	-0.175279	0.014218
MYO10	MYO10	-0.659241	0.0143145
DNA2	DNA2	-0.217138	0.0143384
RASGEF1A	RASGEF1A	0.66616	0.0143949
NFIX	NFIX	0.435303	0.0144145
APH1A	APH1A	0.161652	0.0144216
XPNPEP1	XPNPEP1	-0.205527	0.0144265
HSPA8	HSPA8	0.118183	0.0144516
ACACB	ACACB	-0.485388	0.0144708
APOLD1	APOLD1	-0.626809	0.0144849
CCDC167	CCDC167	-0.21464	0.0145099
PTDSS1	PTDSS1	0.204056	0.0145499
EPN3	EPN3	3.75528	0.014588
IRF2BPL	IRF2BPL	-0.314397	0.0145937
ADAP2	ADAP2	1.84678	0.0146282
EI24	EI24	0.198278	0.0146946
PDAP1	PDAP1	0.168104	0.0146952
SMPD1	SMPD1	0.685706	0.0147008
USPL1	USPL1	-0.240525	0.014706
DNMBP-AS1	DNMBP-AS1	-0.443446	0.0147175
SH2D3C	SH2D3C	-0.370359	0.0147354
LOC102723824	LOC102723824	-0.82698	0.0147389
TBL3	TBL3	0.242157	0.0147411
BMF	BMF	-0.396508	0.0147954
VAMP1	VAMP1	0.305137	0.0148004
AFF3	AFF3	-0.199896	0.0148257
ARHGEF2	ARHGEF2	-0.183827	0.0149997
SBK1	SBK1	0.752634	0.0150936
RAN	RAN	0.115918	0.0151062
SLC25A40	SLC25A40	-0.271212	0.0151127
BEND3	BEND3	-0.278901	0.015177
LBR	LBR	-0.167767	0.0152708
SLC43A2	SLC43A2	0.333358	0.0152753
PCNT	PCNT	-0.21583	0.0152962
TVP23A	TVP23A	0.418832	0.0152964
PCDHGC4	PCDHGC4	0.370253	0.0153576
SAMD9L	SAMD9L	1.30307	0.0153583
MT2A	MT2A	0.871222	0.015404
ANKLE1	ANKLE1	0.302028	0.0154387
TRIM8	TRIM8	0.319123	0.0154886
ST3GAL5	ST3GAL5	-0.269407	0.0155369
DCTN4	DCTN4	-0.180453	0.0155412
RTP5	RTP5	1.42296	0.015669
LLGL1	LLGL1	-0.430508	0.0156717
LCK	LCK	0.637938	0.0156887
MYL12B	MYL12B	-0.16609	0.0156928
EFCAB12	EFCAB12	-4.14332	0.0157261
TCF3	TCF3	-0.159172	0.0157472
EMC7	EMC7	0.327206	0.0157535
PQLC1	PQLC1	0.300715	0.0157721
PDCD4	PDCD4	0.144441	0.0157794
GLB1	GLB1	0.371864	0.0157906
NUBP1	NUBP1	0.267004	0.0158978
ALPK1	ALPK1	-0.441165	0.0160318
APOC4-APOC2	APOC4-APOC2	0.429767	0.0160871
HNRNPAB	HNRNPAB	0.149041	0.0161224
EPM2A	EPM2A	-0.43236	0.0161249
TNPO2	TNPO2	0.168292	0.0161363
IZUMO4	IZUMO4	1.13894	0.0161548
ATHL1	ATHL1	0.307782	0.0161769
QSOX1	QSOX1	0.307277	0.016195
PSMD11	PSMD11	0.164423	0.0162482
SLC9B2	SLC9B2	0.261284	0.0162981
SLC39A1	SLC39A1	0.202106	0.0163282
NUP50	NUP50	-0.161094	0.0164163
OCA2	OCA2	0.529989	0.016418
ATAD3A	ATAD3A	0.236116	0.0164409
PTS	PTS	0.370054	0.0165074
LOC400958	LOC400958	0.568485	0.0165399
LOC101927102	LOC101927102	0.599409	0.0165686
LIN54	LIN54	-0.233866	0.0165762
COL27A1	COL27A1	1.80221	0.0166063
SPC24	SPC24	-0.366229	0.0166131
HELZ	HELZ	-0.220666	0.0166402
ANKRD36BP1	ANKRD36BP1	-0.356759	0.0167556
VMP1	VMP1	0.270293	0.0168204
C17orf70	C17orf70	0.264374	0.0168416
TFIP11	TFIP11	-0.187564	0.0168651
COL6A3	COL6A3	1.65239	0.0168663
RFX7	RFX7	-0.210146	0.0168757
CD81	CD81	-0.157899	0.0169123
SAMD9	SAMD9	0.572598	0.0169132
ATF2	ATF2	-0.237098	0.0169384
SUN2	SUN2	0.242665	0.0169545
C12orf4	C12orf4	-0.278608	0.0169874
ARL8B	ARL8B	0.183612	0.0170793
CAB39L	CAB39L	-0.242133	0.0170869
HSPE1-MOB4	HSPE1-MOB4	0.156583	0.0171277
THOC2	THOC2	-0.173924	0.0171347
EZH2	EZH2	-0.149148	0.0171363
LTBP2	LTBP2	-0.7559	0.0171572
INVS	INVS	-0.265332	0.0171754
ZNF438	ZNF438	-0.612851	0.0172461
RELT	RELT	0.367009	0.017264
TCL6	TCL6	-0.443056	0.0172807
LARGE	LARGE	0.50108	0.0173025
TDRKH	TDRKH	-0.432174	0.0173088
IVD	IVD	0.208675	0.0173252
PHIP	PHIP	-0.199878	0.0173942
NXPE3	NXPE3	-0.190923	0.0175224
GARNL3	GARNL3	-0.552364	0.0176365
MIR155	MIR155	1.25668	0.0177627
THSD7A	THSD7A	-0.406048	0.017817
DTX3L	DTX3L	0.190512	0.0178407
SLC2A5	SLC2A5	0.226758	0.0179004
ITPR3	ITPR3	-0.222832	0.017911
BTBD1	BTBD1	0.165147	0.0179182
AATK	AATK	3.24628	0.0179471
CRYBG3	CRYBG3	-0.27836	0.0179685
C9orf41	C9orf41	0.319272	0.0180094
GIPR	GIPR	0.68672	0.0180431
TIMM44	TIMM44	0.182803	0.0180556
NUP155	NUP155	-0.178571	0.0180786
CRACR2B	CRACR2B	-0.777795	0.0181149
PANK3	PANK3	-0.211295	0.018128
HP1BP3	HP1BP3	-0.169774	0.0181389
JAG2	JAG2	-0.433222	0.0181509
ERF	ERF	0.290627	0.0182087
MUT	MUT	-0.291632	0.0182126
AUP1	AUP1	0.178857	0.0182565
KIAA0430	KIAA0430	-0.182078	0.0183123
APPBP2	APPBP2	-0.298256	0.0183354
TEP1	TEP1	-0.271326	0.0183369
ALG1	ALG1	0.490553	0.0183501
MECP2	MECP2	-0.263658	0.018375
KIZ	KIZ	-0.435886	0.018436
FAM136A	FAM136A	0.169662	0.018497
SLC44A2	SLC44A2	-0.166289	0.0185457
SPOP	SPOP	-0.255937	0.0185739
NIPBL	NIPBL	-0.162623	0.0186158
TNRC6A	TNRC6A	-0.167816	0.0186238
KLF12	KLF12	-0.190059	0.0186351
SOCS4	SOCS4	-0.20047	0.0186357
YDJC	YDJC	0.401801	0.0186713
FCGR2A	FCGR2A	1.00423	0.0187288
CD274	CD274	2.84683	0.0187588
SEC62	SEC62	-0.164651	0.018868
REEP5	REEP5	0.320331	0.0189317
PTPRCAP	PTPRCAP	0.303996	0.0189332
RRM2	RRM2	-0.18182	0.0189585
DOPEY2	DOPEY2	-0.342929	0.0189674
ORAI1	ORAI1	0.408687	0.0189741
UPF2	UPF2	-0.180682	0.0189848
MRPL3	MRPL3	0.16098	0.0189944
CD38	CD38	-0.465565	0.0190292
ELAC2	ELAC2	0.2658	0.0191723
COMMD3-BMI1	COMMD3-BMI1	-0.172104	0.019211
ZNF696	ZNF696	0.409239	0.0192166
CAPG	CAPG	-0.601071	0.0192288
SLC5A3	SLC5A3	-0.199069	0.0192478
ADAL	ADAL	-0.327043	0.0192591
TMEM208	TMEM208	0.347237	0.0192663
ZMIZ2	ZMIZ2	0.223253	0.0192891
GAA	GAA	-0.424439	0.0192941
NDUFC2-KCTD14	NDUFC2-KCTD14	0.220164	0.0193539
PHOSPHO2-KLHL23	PHOSPHO2-KLHL23	-0.293626	0.0194531
ISG20	ISG20	0.592424	0.0194952
AVPI1	AVPI1	1.08251	0.0195536
LRRCC1	LRRCC1	-0.448965	0.0195729
GCAT	GCAT	-0.403349	0.0195867
RNF130	RNF130	0.272819	0.0196331
[truncated: 23,681 more rows]

## Sheet: Diff Expression_MCL_vs_HD
name	description	log2FoldChange	pvalue
CCND1	CCND1	7.28411	6.87624e-139
RPL18A	RPL18A	-8.52478	1.27217e-122
APOE	APOE	9.72306	1.07527e-100
C1S	C1S	8.82379	8.66846e-100
RPL7	RPL7	-9.70872	2.48575e-99
RARRES2	RARRES2	7.03011	2.11797e-86
RPS3A	RPS3A	-6.20835	2.5113e-85
SOX11	SOX11	12.7967	3.2692e-78
RPL9	RPL9	-5.59219	1.19678e-72
DBN1	DBN1	6.55009	2.02269e-72
HDGFRP3	HDGFRP3	6.34706	4.95768e-67
TMEM119	TMEM119	8.59043	3.29283e-64
KLRK1	KLRK1	6.03591	4.76255e-64
MIR4426	MIR4426	-12.1939	3.19141e-63
S1PR4	S1PR4	-4.29057	4.01606e-62
RGL1	RGL1	5.45278	2.43292e-61
TCIRG1	TCIRG1	-4.69869	3.08591e-61
RPS10	RPS10	-6.87607	3.00453e-60
TIMP3	TIMP3	10.2712	8.69652e-59
KLRC4-KLRK1	KLRC4-KLRK1	5.95755	9.21907e-58
CXCL13	CXCL13	11.8647	1.67342e-57
RAI14	RAI14	6.74273	4.05159e-56
RPL6	RPL6	-4.96183	4.67521e-55
RNA45S5	RNA45S5	-6.95322	1.83175e-54
COL1A2	COL1A2	10.1771	2.76708e-54
COL6A3	COL6A3	8.30529	3.20378e-54
GRASP	GRASP	-6.21375	3.74034e-54
A2M	A2M	8.8049	5.67008e-54
CALD1	CALD1	7.12684	8.49906e-52
LOC101927492	LOC101927492	3.77776	4.01709e-51
ADAMDEC1	ADAMDEC1	5.99121	4.51252e-50
C1R	C1R	6.23611	7.03898e-50
SPATS2L	SPATS2L	5.13598	1.15191e-48
ENPP2	ENPP2	6.83504	6.46521e-48
RPS28	RPS28	-7.79653	7.77814e-48
FARP1	FARP1	5.35212	1.05427e-47
TPM1	TPM1	4.08806	3.24353e-47
CETN3	CETN3	4.06716	3.03353e-45
FN1	FN1	6.46319	4.36252e-45
SPARCL1	SPARCL1	10.8701	7.43515e-45
RAB11B-AS1	RAB11B-AS1	3.21639	3.8654e-43
ABI3BP	ABI3BP	6.68644	4.77913e-43
AMOTL1	AMOTL1	5.0237	7.57784e-43
COL4A2	COL4A2	10.0149	1.69106e-42
VCAM1	VCAM1	11.4697	3.36294e-42
RPL21	RPL21	-5.89719	4.01806e-42
RPL21P28	RPL21P28	-5.89709	4.0307e-42
CLSPN	CLSPN	6.02324	7.97741e-42
H3F3AP4	H3F3AP4	-5.16648	1.69999e-41
IGFBP7	IGFBP7	5.08841	1.73349e-41
RBM38	RBM38	-3.74825	4.03909e-41
LOC606724	LOC606724	-5.23346	6.18208e-41
NCKAP1	NCKAP1	4.89118	2.5106e-40
CCDC80	CCDC80	8.73303	2.94472e-40
HLA-C	HLA-C	-5.06233	3.05972e-40
KIAA0125	KIAA0125	-10.3178	6.06913e-40
JUND	JUND	-4.38936	6.94332e-40
ACVRL1	ACVRL1	6.47732	1.11051e-39
MIR3654	MIR3654	-14.1217	1.12785e-39
EFNB2	EFNB2	5.13063	1.20333e-39
ITGA1	ITGA1	7.08972	1.45136e-39
FBN1	FBN1	5.98139	1.51452e-39
TNC	TNC	12.32	2.16617e-39
ACTA2	ACTA2	4.7173	5.88905e-39
MRPS9	MRPS9	3.36224	6.28757e-39
IGF1	IGF1	5.70671	7.77964e-38
ADAM8	ADAM8	-5.04679	1.80238e-37
ITGB2	ITGB2	-2.99204	2.09496e-37
TNFRSF14	TNFRSF14	-2.97123	2.19631e-37
PLS3	PLS3	7.48274	5.03831e-37
RPL10	RPL10	-6.3227	8.21826e-37
MEX3A	MEX3A	7.37098	1.79728e-36
NR4A2	NR4A2	-4.74351	2.64977e-36
OSMR	OSMR	7.97041	4.90303e-36
ZNF804A	ZNF804A	4.34114	5.44698e-36
TIMD4	TIMD4	8.39729	1.24689e-35
PVRIG2P	PVRIG2P	-4.15723	1.4077e-35
PIN4	PIN4	2.98063	2.00243e-35
JUNB	JUNB	-6.04583	2.06924e-35
FILIP1L	FILIP1L	5.17923	2.7496e-35
MFSD12	MFSD12	-3.13092	4.7937e-35
RGS5	RGS5	4.84217	5.33031e-35
SLC1A3	SLC1A3	6.72896	2.17849e-34
DOCK1	DOCK1	6.43282	6.99042e-34
ALDH16A1	ALDH16A1	-3.11114	7.2093e-34
PIK3R3	PIK3R3	4.62422	1.52866e-33
LOC150776	LOC150776	-3.77286	3.52846e-33
ORAI1	ORAI1	-3.43228	8.1648e-33
C10orf54	C10orf54	-2.91281	1.27044e-32
MMP9	MMP9	6.6263	2.39244e-32
IGFBP3	IGFBP3	8.01813	2.57813e-32
H3F3A	H3F3A	-4.4175	3.28268e-32
MIR1244-1	MIR1244-1	-12.9656	7.04403e-32
MIR1244-2	MIR1244-2	-12.9656	7.04403e-32
MIR1244-3	MIR1244-3	-12.9656	7.04403e-32
ANTXR1	ANTXR1	8.94234	7.9214e-32
RPL39	RPL39	-4.56086	1.01634e-31
SMAD1	SMAD1	4.28344	2.0888e-31
LAMB1	LAMB1	6.46388	2.30127e-31
CPE	CPE	9.31121	4.22485e-31
EPDR1	EPDR1	8.30963	5.12435e-31
C10orf10	C10orf10	6.01822	6.9847e-31
MYO1E	MYO1E	3.70991	1.2628e-30
LHFP	LHFP	7.52092	1.42314e-30
MIR7705	MIR7705	-7.07603	2.29691e-30
PPIA	PPIA	-2.54019	2.52362e-30
WBP5	WBP5	6.21624	3.74591e-30
MMP14	MMP14	4.13298	5.23027e-30
C3	C3	8.19888	5.65804e-30
KIAA1462	KIAA1462	5.79667	6.6958e-30
FZD4	FZD4	6.00062	9.49839e-30
MIR6797	MIR6797	-5.05622	1.05149e-29
SLCO2B1	SLCO2B1	8.57577	1.15092e-29
FERMT2	FERMT2	6.19263	1.50046e-29
FSTL1	FSTL1	6.3361	1.50376e-29
EIF1	EIF1	-3.35335	1.54624e-29
SLC2A6	SLC2A6	-3.10412	3.35618e-29
EMP2	EMP2	6.54411	3.52732e-29
NUAK1	NUAK1	6.38974	3.68615e-29
ERG	ERG	7.23206	5.09106e-29
COLEC12	COLEC12	7.63875	5.72211e-29
KCNJ10	KCNJ10	7.60585	7.0896e-29
MIR636	MIR636	-5.15697	8.0436e-29
EEF1A1	EEF1A1	-5.01275	8.7371e-29
SCARA5	SCARA5	7.2614	8.87734e-29
COL6A1	COL6A1	6.64928	9.2245e-29
NFIB	NFIB	9.33851	1.20777e-28
MIR3652	MIR3652	3.07336	1.87368e-28
PXDN	PXDN	6.79924	2.04425e-28
SLAMF8	SLAMF8	4.70338	2.37732e-28
SIK1	SIK1	-4.84958	2.45453e-28
TSPAN32	TSPAN32	-5.65372	2.82033e-28
WWTR1	WWTR1	4.35225	3.13039e-28
MAST3	MAST3	-2.92586	3.52302e-28
KLF3	KLF3	-3.47669	8.24296e-28
COL15A1	COL15A1	7.5562	9.1152e-28
CPXM1	CPXM1	6.52885	2.28218e-27
FDCSP	FDCSP	13.6647	2.45491e-27
RPS10-NUDT3	RPS10-NUDT3	-3.84635	2.51958e-27
COL4A1	COL4A1	14.4396	5.18855e-27
H19	H19	9.44575	7.25963e-27
SEMA5A	SEMA5A	7.63849	7.90119e-27
PHF14	PHF14	3.74466	1.07863e-26
NET1	NET1	4.90598	1.11757e-26
TSPAN15	TSPAN15	6.25029	1.27234e-26
SSBP4	SSBP4	-3.15008	3.20717e-26
MTUS1	MTUS1	5.3108	5.09419e-26
AIDA	AIDA	-4.42817	5.34809e-26
RAB13	RAB13	3.80381	6.86419e-26
SPCS2	SPCS2	3.04423	7.65779e-26
RBFOX2	RBFOX2	8.62484	8.72554e-26
STMN1	STMN1	4.90313	1.11655e-25
CLECL1	CLECL1	3.73946	1.32862e-25
MYLK	MYLK	4.17334	1.43383e-25
CSRP2	CSRP2	6.32099	1.56055e-25
RPL13	RPL13	-3.05669	1.61221e-25
TUBGCP6	TUBGCP6	-2.94442	2.04946e-25
RPS27	RPS27	-4.72881	2.51216e-25
FKBP7	FKBP7	3.62396	3.5508e-25
COL3A1	COL3A1	14.2736	3.58472e-25
TCEAL8	TCEAL8	2.95286	3.88261e-25
SERPINE2	SERPINE2	4.88659	4.01907e-25
APOC1	APOC1	9.01323	4.1239e-25
DPT	DPT	12.7801	4.75194e-25
CENPF	CENPF	5.7836	5.40125e-25
THY1	THY1	13.0483	6.17134e-25
PRSS23	PRSS23	3.67752	6.33554e-25
ABCA6	ABCA6	8.0813	6.48782e-25
CAPN10	CAPN10	-3.58758	6.502e-25
R3HDM4	R3HDM4	-3.18871	6.99454e-25
SEPP1	SEPP1	5.3653	7.07196e-25
RPL41	RPL41	-2.84609	7.71154e-25
NRN1	NRN1	5.51597	7.712e-25
LOC100506844	LOC100506844	4.22518	8.04313e-25
SGSH	SGSH	-3.30693	8.08836e-25
CLIC2	CLIC2	4.20417	9.3435e-25
EBAG9	EBAG9	2.27994	9.57655e-25
AJUBA	AJUBA	5.19333	1.17073e-24
LTBP2	LTBP2	4.43461	1.43952e-24
MIR3917	MIR3917	5.87451	1.51964e-24
GPNMB	GPNMB	8.20905	1.59915e-24
ARL3	ARL3	2.8459	1.59982e-24
PNPLA2	PNPLA2	-3.89204	1.87745e-24
SPC25	SPC25	6.65216	2.37654e-24
NR1H3	NR1H3	3.44143	3.02694e-24
HMGB3	HMGB3	6.2695	3.67017e-24
LAMA4	LAMA4	9.36447	3.81272e-24
TUBB2B	TUBB2B	7.5948	3.8718e-24
CCL19	CCL19	13.078	7.3965e-24
LAMB2	LAMB2	3.91537	8.14465e-24
DDAH1	DDAH1	6.77812	9.31309e-24
MIR4709	MIR4709	-4.6265	9.67618e-24
IGFBP5	IGFBP5	9.33257	1.01905e-23
SERPINH1	SERPINH1	3.88415	1.21278e-23
RPS2	RPS2	-2.66412	1.38811e-23
PARVA	PARVA	8.46599	1.48737e-23
WASH3P	WASH3P	-4.75288	1.78379e-23
LGI2	LGI2	9.20226	1.87472e-23
PDCD1LG2	PDCD1LG2	6.37884	1.97143e-23
MIR5193	MIR5193	-6.62607	2.07896e-23
PRRX1	PRRX1	12.8476	2.41701e-23
CYR61	CYR61	8.53561	3.0987e-23
ZNF335	ZNF335	-2.4033	3.13174e-23
CHN1	CHN1	5.35316	3.63247e-23
FBXL6	FBXL6	-4.24086	3.79816e-23
PER1	PER1	-4.4004	4.4413e-23
DNMT3A	DNMT3A	3.15166	4.94712e-23
GAS1	GAS1	6.36762	6.60549e-23
TTC7A	TTC7A	-2.42495	6.73505e-23
MEOX1	MEOX1	7.16283	6.82669e-23
ADAP1	ADAP1	-4.50456	7.28789e-23
NES	NES	12.6396	9.67873e-23
LOC101928445	LOC101928445	2.415	1.3828e-22
ATG2A	ATG2A	-2.30251	1.49744e-22
LMF2	LMF2	-3.23588	1.84402e-22
MGP	MGP	6.70242	2.0707e-22
AQP1	AQP1	7.05191	2.25452e-22
CXCL9	CXCL9	7.97411	2.70682e-22
CDH11	CDH11	12.3532	3.20546e-22
MAGI1	MAGI1	7.25243	3.29948e-22
PPAP2B	PPAP2B	4.03567	3.38924e-22
PLEKHM1P	PLEKHM1P	-3.85815	3.45884e-22
WDR45	WDR45	-2.93361	3.55864e-22
CD34	CD34	7.64457	3.58258e-22
LMCD1	LMCD1	5.27013	4.35269e-22
UBXN11	UBXN11	-2.62894	5.55721e-22
CAPN15	CAPN15	-3.21658	5.80913e-22
LINC00925	LINC00925	5.17359	6.92766e-22
FGR	FGR	-5.03776	9.20781e-22
C9orf16	C9orf16	-3.8569	9.29841e-22
GRIN3B	GRIN3B	-4.98404	9.7087e-22
ADTRP	ADTRP	5.78328	9.71594e-22
LTBP1	LTBP1	6.09324	9.94079e-22
ENTPD6	ENTPD6	-2.57207	9.97811e-22
LPL	LPL	6.07429	1.08463e-21
PHC1	PHC1	-3.28175	1.09968e-21
LAYN	LAYN	6.6612	1.21103e-21
SYNPO2	SYNPO2	4.68944	1.21942e-21
LAMC2	LAMC2	9.30154	1.44618e-21
CXCL12	CXCL12	12.6814	1.72856e-21
TJP1	TJP1	11.9049	1.75695e-21
SMARCA1	SMARCA1	6.58404	1.76432e-21
LUM	LUM	13.1912	2.03505e-21
DCN	DCN	11.6827	2.19998e-21
PTPN14	PTPN14	4.72079	2.23645e-21
MMRN2	MMRN2	5.22019	2.33123e-21
C9orf142	C9orf142	-3.32552	2.58658e-21
RBP5	RBP5	3.39046	2.59554e-21
DPP7	DPP7	-2.78702	2.88464e-21
FKBP10	FKBP10	5.96898	3.79869e-21
ARRDC2	ARRDC2	-4.11119	4.11994e-21
TMEM163	TMEM163	2.92993	4.25649e-21
RPS27L	RPS27L	3.43782	4.82826e-21
TM4SF1	TM4SF1	7.94069	5.10759e-21
APOBEC3A	APOBEC3A	-7.75396	5.94226e-21
RPL26	RPL26	-2.54835	6.78444e-21
FZR1	FZR1	-2.20959	7.72903e-21
LMNB1	LMNB1	3.18694	8.07551e-21
NR2F2	NR2F2	12.2364	8.89426e-21
SPPL2B	SPPL2B	-3.76726	9.27062e-21
OSCAR	OSCAR	-5.76002	9.67496e-21
HYPK	HYPK	3.2605	9.70375e-21
UQCRFS1	UQCRFS1	-2.65962	1.06097e-20
EHD2	EHD2	7.61695	1.28012e-20
SNORA70	SNORA70	-5.44314	1.37234e-20
FGD5	FGD5	5.6076	1.53301e-20
LIFR	LIFR	12.7699	1.57517e-20
TEAD1	TEAD1	7.36437	1.6603e-20
FRZB	FRZB	5.87171	1.76296e-20
SCO2	SCO2	-4.5923	2.09218e-20
ATG9A	ATG9A	-2.27876	2.10134e-20
IGFBP7-AS1	IGFBP7-AS1	3.50601	2.15241e-20
PTPRF	PTPRF	5.01108	2.16262e-20
LGALS3BP	LGALS3BP	3.53237	2.37329e-20
ARMCX6	ARMCX6	2.34186	2.51224e-20
ARRB2	ARRB2	-3.62869	2.53624e-20
CASZ1	CASZ1	-2.56291	3.12833e-20
MDK	MDK	7.24195	3.19976e-20
EGLN3	EGLN3	5.53884	3.35698e-20
PGAM1	PGAM1	-3.58835	3.51195e-20
HIST1H2BK	HIST1H2BK	-3.55425	3.58655e-20
NME3	NME3	-3.65075	4.38827e-20
RPL7A	RPL7A	-2.39543	4.77694e-20
ZWINT	ZWINT	6.08766	4.88715e-20
SULF1	SULF1	12.0044	5.26616e-20
VPS51	VPS51	-2.88379	5.70648e-20
RGS2	RGS2	-4.68945	6.17385e-20
ATG4D	ATG4D	-2.58622	6.86144e-20
LOC729218	LOC729218	-3.92606	7.21394e-20
CTGF	CTGF	4.37036	7.98608e-20
KIRREL	KIRREL	8.49825	1.11534e-19
SMOC2	SMOC2	5.62059	1.15535e-19
KIF20A	KIF20A	4.61163	1.17164e-19
RND3	RND3	11.229	1.31182e-19
EMILIN1	EMILIN1	4.47942	1.38718e-19
NR4A1	NR4A1	-5.43638	1.39441e-19
PHF1	PHF1	-7.61271	1.55192e-19
PDGFRA	PDGFRA	8.48526	1.65005e-19
NLRC5	NLRC5	-2.75956	1.71765e-19
MIR497HG	MIR497HG	-2.8042	1.87881e-19
AOC3	AOC3	4.51063	1.93244e-19
PIEZO1	PIEZO1	-3.42616	2.02805e-19
C1orf204	C1orf204	4.45809	2.09014e-19
CBX2	CBX2	5.87173	2.1026e-19
C17orf96	C17orf96	4.46616	2.20467e-19
MINOS1-NBL1	MINOS1-NBL1	2.5753	2.23258e-19
BGN	BGN	11.9449	2.26337e-19
LOC100288162	LOC100288162	-5.97037	2.27717e-19
GTF3C6	GTF3C6	3.09253	2.3568e-19
KIF23	KIF23	5.5069	2.49283e-19
AKT2	AKT2	-1.9546	2.60112e-19
ARHGEF1	ARHGEF1	-2.6491	2.67746e-19
ARHGEF25	ARHGEF25	6.06872	2.82388e-19
C8orf4	C8orf4	11.0874	2.99592e-19
ZFP36	ZFP36	-3.44247	3.04782e-19
TYK2	TYK2	-2.32207	3.17562e-19
SRSF10	SRSF10	-4.97723	3.41578e-19
NPEPL1	NPEPL1	-2.32026	3.57411e-19
TNFRSF11B	TNFRSF11B	8.33766	3.61988e-19
FBXL15	FBXL15	-3.60648	3.66896e-19
IL1B	IL1B	-5.07717	3.69247e-19
KDR	KDR	11.4019	3.73295e-19
DGAT1	DGAT1	-2.67155	3.84303e-19
RABGGTA	RABGGTA	-2.60378	4.44945e-19
GNG12	GNG12	7.21671	4.47347e-19
SH3BGRL3	SH3BGRL3	-3.37217	4.58041e-19
CHKB-CPT1B	CHKB-CPT1B	-2.73515	4.93767e-19
ARHGAP29	ARHGAP29	5.70417	5.07336e-19
GAS5-AS1	GAS5-AS1	-3.83513	5.27429e-19
CORO7	CORO7	-3.5206	5.69887e-19
MEA1	MEA1	2.22089	6.283e-19
CFDP1	CFDP1	3.09707	6.41993e-19
DDR2	DDR2	5.47316	6.96519e-19
MYO6	MYO6	5.73335	7.3872e-19
LINC00467	LINC00467	3.16345	8.04297e-19
RNF126	RNF126	-2.72403	8.26865e-19
RPS29	RPS29	-3.82237	8.78525e-19
ENTHD2	ENTHD2	-4.22092	1.04526e-18
NEURL1B	NEURL1B	4.58719	1.1317e-18
SYCP3	SYCP3	-3.21257	1.23653e-18
SPSB3	SPSB3	-3.04161	1.59926e-18
IL33	IL33	10.9192	1.6185e-18
AFAP1L1	AFAP1L1	6.60794	1.82135e-18
C22orf46	C22orf46	2.44699	1.86409e-18
MYB	MYB	5.10104	2.12705e-18
EFEMP1	EFEMP1	11.7917	2.17919e-18
TPX2	TPX2	5.62035	2.25521e-18
FTL	FTL	-3.1639	2.28149e-18
HLA-DPA1	HLA-DPA1	-7.24067	2.34157e-18
UPK3BL	UPK3BL	-6.62817	2.45266e-18
LDB2	LDB2	5.91338	2.51153e-18
BRAT1	BRAT1	-2.67575	2.62973e-18
GJA1	GJA1	10.8317	2.66466e-18
PARD3B	PARD3B	5.82945	2.70175e-18
YAP1	YAP1	11.1038	2.75337e-18
COL5A2	COL5A2	4.56822	2.82918e-18
HMHA1	HMHA1	-2.53606	2.95806e-18
TMEM55B	TMEM55B	-2.75206	3.04141e-18
GPR116	GPR116	10.8493	3.10981e-18
TANC1	TANC1	4.59123	3.51256e-18
TIGD5	TIGD5	-2.65319	3.57207e-18
PITPNM1	PITPNM1	-2.289	3.6074e-18
CSF3R	CSF3R	-6.09655	3.87759e-18
HELZ2	HELZ2	-3.16016	3.97931e-18
FKBP9	FKBP9	2.93733	3.98218e-18
SLC2A1	SLC2A1	-2.69586	4.25576e-18
ITIH5	ITIH5	11.3917	4.37443e-18
DTX2	DTX2	-2.61107	4.43372e-18
GPRC5B	GPRC5B	8.43386	4.74176e-18
PLOD2	PLOD2	6.88933	4.92065e-18
CHKB	CHKB	-3.50292	5.43318e-18
DOC2A	DOC2A	-4.38773	5.69197e-18
VWA1	VWA1	7.94012	5.80537e-18
CCNB2	CCNB2	5.0577	5.86845e-18
GJC1	GJC1	6.92501	6.0476e-18
HDAC10	HDAC10	-2.96353	6.77427e-18
PHLDA3	PHLDA3	6.82583	6.94649e-18
TSPAN6	TSPAN6	7.77524	7.47424e-18
IGF2	IGF2	7.78214	8.33045e-18
LOC100133331	LOC100133331	-5.19514	8.443e-18
CGNL1	CGNL1	6.04654	8.70774e-18
CADM4	CADM4	3.24447	8.844e-18
RIN3	RIN3	-4.15624	8.86006e-18
MROH1	MROH1	-2.78334	8.9522e-18
LSAMP	LSAMP	7.21606	9.3084e-18
DAAM2	DAAM2	5.84635	9.61749e-18
CDC42BPA	CDC42BPA	3.37424	9.67768e-18
CADM3-AS1	CADM3-AS1	4.95889	9.78168e-18
MIR1282	MIR1282	-3.29738	1.01497e-17
MATN1-AS1	MATN1-AS1	-5.15526	1.02457e-17
PIEZO2	PIEZO2	11.1014	1.16837e-17
MIR671	MIR671	-5.17151	1.18482e-17
NOTCH2NL	NOTCH2NL	-3.08783	1.20182e-17
ADAMTS1	ADAMTS1	4.92584	1.22286e-17
LOC730101	LOC730101	5.56109	1.22907e-17
SCARA3	SCARA3	11.4043	1.22932e-17
LPHN2	LPHN2	9.2064	1.25754e-17
LPAR1	LPAR1	4.51437	1.2877e-17
LIMA1	LIMA1	4.40765	1.32488e-17
CFH	CFH	6.18504	1.35296e-17
GPR183	GPR183	-3.4942	1.38872e-17
RPL12	RPL12	-2.1739	1.41508e-17
NDOR1	NDOR1	-2.78401	1.49869e-17
IGFBP2	IGFBP2	6.13381	1.57925e-17
HMMR	HMMR	4.4564	1.58575e-17
RPL13AP5	RPL13AP5	-2.95353	1.58752e-17
MLEC	MLEC	2.17839	1.75477e-17
CORO7-PAM16	CORO7-PAM16	-3.21764	1.76008e-17
RBMS3	RBMS3	7.80702	1.79646e-17
POM121C	POM121C	-2.27231	1.84127e-17
HIGD2A	HIGD2A	-2.46837	1.91745e-17
RPL36A	RPL36A	-4.48908	1.96131e-17
CHI3L1	CHI3L1	6.71385	2.02984e-17
TMEM150C	TMEM150C	9.46863	2.04225e-17
COQ3	COQ3	3.15893	2.06472e-17
WDR60	WDR60	2.96159	2.07133e-17
GRK6	GRK6	-2.05435	2.53713e-17
HJURP	HJURP	5.81439	2.60006e-17
DCLK1	DCLK1	10.7132	2.64107e-17
UNC13D	UNC13D	-2.45963	2.88567e-17
APLNR	APLNR	10.8407	2.95682e-17
RPL23A	RPL23A	-4.0513	3.05073e-17
TOP2A	TOP2A	5.65591	3.07178e-17
RPL24	RPL24	-3.12141	3.10696e-17
EGFLAM	EGFLAM	11.0914	3.11551e-17
KIF7	KIF7	8.42076	3.28348e-17
B3GNT1	B3GNT1	2.85929	3.36932e-17
SUN2	SUN2	-2.22605	3.55836e-17
ADAMTS9	ADAMTS9	10.9408	3.59046e-17
RAD9A	RAD9A	-2.90895	3.60523e-17
TMEM178B	TMEM178B	6.3333	3.62457e-17
CADM3	CADM3	4.60247	3.7611e-17
MIR7703	MIR7703	-3.95401	3.80134e-17
SLC25A28	SLC25A28	-3.09141	3.87388e-17
ARFGAP1	ARFGAP1	-2.12516	3.93919e-17
PTGR1	PTGR1	5.99424	4.16373e-17
APOL1	APOL1	2.437	4.26604e-17
INS-IGF2	INS-IGF2	7.6813	4.52587e-17
CDCA2	CDCA2	4.89805	4.77714e-17
DTL	DTL	5.53761	5.76748e-17
SEMA3A	SEMA3A	6.04472	5.90763e-17
CDKN2C	CDKN2C	3.51253	5.99435e-17
MIR4658	MIR4658	-5.63892	6.80661e-17
GPR34	GPR34	6.00891	7.18196e-17
MFSD10	MFSD10	-3.35214	9.0629e-17
POLR2J2	POLR2J2	-6.46213	9.08328e-17
CD276	CD276	6.78101	9.12678e-17
METTL14	METTL14	2.49467	9.81505e-17
ZFP36L2	ZFP36L2	-3.1637	1.00746e-16
UNC13A	UNC13A	6.80575	1.03332e-16
MALAT1	MALAT1	5.0158	1.06969e-16
LAPTM5	LAPTM5	-2.79617	1.08822e-16
PPP1R15B	PPP1R15B	-2.07508	1.14158e-16
CLCN7	CLCN7	-2.35733	1.15591e-16
SGCB	SGCB	1.88404	1.19561e-16
CLEC14A	CLEC14A	10.79	1.25551e-16
TYMS	TYMS	4.3979	1.30604e-16
CDC25A	CDC25A	5.79142	1.36317e-16
C1orf56	C1orf56	-2.79941	1.4041e-16
TICRR	TICRR	4.96198	1.42772e-16
OLFML2B	OLFML2B	5.31863	1.54715e-16
VWF	VWF	5.16104	1.63707e-16
PTMS	PTMS	4.12735	1.76791e-16
LCK	LCK	2.91945	1.86172e-16
ARSA	ARSA	-3.31329	1.9816e-16
APOBEC3A_B	APOBEC3A_B	-6.45321	2.24316e-16
CLUH	CLUH	-2.3695	2.29201e-16
CARNS1	CARNS1	-2.13036	2.36263e-16
TMEM176B	TMEM176B	3.7981	2.50059e-16
WHAMMP1	WHAMMP1	-4.39068	2.50635e-16
NLRP7	NLRP7	7.85573	2.51649e-16
CHST3	CHST3	4.72062	2.53469e-16
KIF4A	KIF4A	6.3564	2.64813e-16
LINC00926	LINC00926	-4.47878	2.70068e-16
HNRNPA2B1	HNRNPA2B1	2.09472	2.89894e-16
MAP1B	MAP1B	6.14662	2.92016e-16
IFI27	IFI27	6.11381	2.98954e-16
MIR3940	MIR3940	-3.89572	3.05335e-16
CEP55	CEP55	6.02828	3.07288e-16
COL12A1	COL12A1	9.78482	3.10417e-16
SHKBP1	SHKBP1	-1.94267	3.32158e-16
KNOP1	KNOP1	2.84532	3.35419e-16
DCAF15	DCAF15	-2.13757	4.15225e-16
LOXL1	LOXL1	4.1805	4.29432e-16
FAM171A1	FAM171A1	4.7864	4.30095e-16
AHRR	AHRR	-3.63504	4.72116e-16
AP3B1	AP3B1	1.93414	4.73885e-16
TIGIT	TIGIT	4.09352	4.77334e-16
LINC00265	LINC00265	-3.06324	4.7985e-16
RNU86	RNU86	-5.73161	4.90357e-16
NFE2L3	NFE2L3	2.60548	5.06432e-16
PTPLAD1	PTPLAD1	2.45173	5.18403e-16
ANP32B	ANP32B	1.60187	5.21531e-16
NUCKS1	NUCKS1	2.18692	5.38603e-16
ASPM	ASPM	5.81684	5.40345e-16
RPS15	RPS15	-2.95917	5.508e-16
CCDC12	CCDC12	1.86669	5.51504e-16
TIMM17B	TIMM17B	-2.37052	5.62986e-16
CD14	CD14	-4.68255	5.70565e-16
CADPS2	CADPS2	7.60994	5.7346e-16
VASH2	VASH2	4.53691	5.91164e-16
GREM1	GREM1	11.6103	5.98929e-16
CSRNP1	CSRNP1	-3.02587	6.17291e-16
NNMT	NNMT	8.52986	6.18474e-16
BSPRY	BSPRY	3.85467	6.28758e-16
SLC22A3	SLC22A3	10.9268	6.32784e-16
GNG7	GNG7	-2.90979	6.47165e-16
CIB1	CIB1	-2.61372	6.88518e-16
NDUFA12	NDUFA12	3.17543	6.90751e-16
PLXNB1	PLXNB1	5.03519	6.98041e-16
SPNS1	SPNS1	-2.65438	7.11972e-16
IL4R	IL4R	-4.17129	8.09911e-16
DGKZ	DGKZ	-2.27684	8.19228e-16
PKD1P1	PKD1P1	-4.13083	8.21673e-16
PLVAP	PLVAP	5.89227	8.2524e-16
NEIL1	NEIL1	-3.61593	8.62076e-16
ABCB8	ABCB8	-2.3657	8.89714e-16
MAST4	MAST4	3.25538	9.04736e-16
MKI67	MKI67	5.24731	9.12485e-16
NRGN	NRGN	-5.31347	9.27525e-16
GPR124	GPR124	3.19475	9.64556e-16
TMEM47	TMEM47	10.1646	1.00467e-15
HIP1R	HIP1R	-2.62436	1.02914e-15
TRPV2	TRPV2	-2.46765	1.04505e-15
PLA2G2D	PLA2G2D	4.65321	1.0838e-15
LAMA3	LAMA3	5.81826	1.10523e-15
GYLTL1B	GYLTL1B	-4.83675	1.12347e-15
SPRY4	SPRY4	10.7008	1.12442e-15
FASTK	FASTK	-3.62625	1.14288e-15
MXRA5	MXRA5	10.7863	1.1468e-15
VGLL3	VGLL3	10.6443	1.24232e-15
CXCR4	CXCR4	-3.25714	1.3226e-15
C20orf195	C20orf195	-5.07262	1.34182e-15
GOLIM4	GOLIM4	2.51591	1.39019e-15
DLL4	DLL4	6.00493	1.42026e-15
SYTL1	SYTL1	-2.70558	1.48567e-15
LINC01347	LINC01347	-4.46749	1.54622e-15
MAU2	MAU2	-1.88956	1.55724e-15
ISLR	ISLR	10.3465	1.55842e-15
PDPK1	PDPK1	-1.8804	1.5586e-15
SLC26A1	SLC26A1	-3.11208	1.60961e-15
AMOTL2	AMOTL2	10.4203	1.69921e-15
CTC-436P18.1	CTC-436P18.1	3.30805	1.7376e-15
ZNF219	ZNF219	3.19703	1.75859e-15
CDKN3	CDKN3	5.65656	1.86216e-15
SCARNA17	SCARNA17	4.02996	1.9005e-15
PHEX	PHEX	5.69266	1.98558e-15
ANO9	ANO9	-3.20303	2.00241e-15
SOCS3	SOCS3	-2.07808	2.13019e-15
KIAA0754	KIAA0754	3.28529	2.15329e-15
DPEP2	DPEP2	-3.1037	2.18657e-15
DZIP1	DZIP1	10.715	2.22349e-15
DHFRL1	DHFRL1	2.31932	2.24476e-15
RAI2	RAI2	6.31125	2.28732e-15
MELK	MELK	5.68811	2.29979e-15
KIF14	KIF14	6.24091	2.38187e-15
SLC12A9	SLC12A9	-3.57053	2.40722e-15
CRIP1	CRIP1	-2.73649	2.41978e-15
CDC26	CDC26	2.69896	2.43784e-15
GFM2	GFM2	2.59823	2.496e-15
PTGDS	PTGDS	4.85548	2.54645e-15
RAB9A	RAB9A	2.37267	2.56586e-15
TMEM255A	TMEM255A	3.99732	2.59582e-15
SELO	SELO	-3.18806	2.60932e-15
MIR198	MIR198	5.44636	2.65635e-15
NBPF9	NBPF9	-2.78806	2.66076e-15
TMC8	TMC8	-3.1876	2.79022e-15
APBA3	APBA3	-2.32042	2.82181e-15
TSC22D4	TSC22D4	-2.71558	2.83119e-15
COX8A	COX8A	-2.73487	2.83719e-15
CTPS2	CTPS2	2.51624	3.00879e-15
OCIAD2	OCIAD2	2.24339	3.04118e-15
CHDH	CHDH	5.13256	3.16287e-15
MIR6891	MIR6891	-9.65002	3.37559e-15
CDC45	CDC45	5.73737	3.49955e-15
ANGPTL2	ANGPTL2	7.02016	3.52762e-15
BFSP2	BFSP2	6.22664	3.63451e-15
SNORD68	SNORD68	-5.52897	3.65748e-15
SIRT2	SIRT2	-2.23683	3.85223e-15
SLC7A2	SLC7A2	10.8244	3.88486e-15
MIR631	MIR631	-6.13545	3.94389e-15
HIRIP3	HIRIP3	2.59072	4.21969e-15
MIR632	MIR632	3.39867	4.24804e-15
OBSL1	OBSL1	5.22494	4.37194e-15
RIPK3	RIPK3	-2.28191	4.46037e-15
JMJD7-PLA2G4B	JMJD7-PLA2G4B	-3.47416	4.58964e-15
LIMCH1	LIMCH1	5.38058	4.62491e-15
EML1	EML1	10.0695	4.81789e-15
NUPR1	NUPR1	9.8963	5.0712e-15
SNAI2	SNAI2	10.0207	5.24874e-15
SHE	SHE	4.72826	5.63446e-15
TEK	TEK	5.67048	5.96655e-15
THAP11	THAP11	-1.83993	6.20365e-15
SEMA3G	SEMA3G	4.78641	6.78471e-15
C1QTNF1	C1QTNF1	7.79856	7.30552e-15
OLFML3	OLFML3	7.88229	7.36829e-15
ODF3B	ODF3B	-3.8978	7.51138e-15
CKAP2L	CKAP2L	5.89564	7.59215e-15
MPDZ	MPDZ	9.65106	8.14049e-15
ATP5J	ATP5J	2.43654	8.57382e-15
ULK1	ULK1	-2.73973	9.38625e-15
MEOX2	MEOX2	10.2845	9.40784e-15
RPS13	RPS13	-2.92692	1.02226e-14
SNHG9	SNHG9	-5.00915	1.03502e-14
CSNK1G2	CSNK1G2	-2.13923	1.06272e-14
RARRES1	RARRES1	5.90152	1.11572e-14
FOXC1	FOXC1	5.4655	1.12742e-14
USP20	USP20	-2.61951	1.2628e-14
CYYR1	CYYR1	8.62574	1.30385e-14
NAPSB	NAPSB	-1.79761	1.33257e-14
IER2	IER2	-2.73596	1.36908e-14
KAT2A	KAT2A	-2.52401	1.37362e-14
CCNB1	CCNB1	4.6383	1.37731e-14
TENM3	TENM3	10.079	1.42631e-14
THSD7A	THSD7A	9.45579	1.44437e-14
MCM4	MCM4	3.33734	1.45113e-14
HECW2	HECW2	3.8873	1.45692e-14
NEK2	NEK2	5.22614	1.4751e-14
SUSD3	SUSD3	-2.46968	1.47865e-14
PTK7	PTK7	4.80594	1.52178e-14
EMC10	EMC10	-1.70457	1.5877e-14
CPXM2	CPXM2	10.1715	1.59142e-14
BCAM	BCAM	9.65935	1.59217e-14
FNBP1L	FNBP1L	3.16152	1.69231e-14
ABCC9	ABCC9	10.3554	1.78148e-14
NCAPH	NCAPH	5.11415	1.85019e-14
LINC01410	LINC01410	-3.80493	1.85848e-14
MAOB	MAOB	8.60471	1.86e-14
TM4SF18	TM4SF18	9.88678	1.92014e-14
PDPN	PDPN	6.55062	2.00364e-14
ZNF610	ZNF610	3.0971	2.01316e-14
OAZ1	OAZ1	-2.0493	2.11627e-14
INHBA	INHBA	6.25994	2.13657e-14
POLRMT	POLRMT	-2.75181	2.20543e-14
FNDC1	FNDC1	7.02528	2.29194e-14
SCAND1	SCAND1	-2.65774	2.30395e-14
SYNGR2	SYNGR2	-2.37791	2.32902e-14
TIE1	TIE1	4.51336	2.49937e-14
GLYCTK	GLYCTK	-2.50291	2.53485e-14
C9orf72	C9orf72	-2.69785	2.63212e-14
IQCG	IQCG	2.31894	2.64291e-14
THBS2	THBS2	3.42661	2.68664e-14
HELLS	HELLS	3.5075	2.74438e-14
CD79A	CD79A	-2.0453	2.79227e-14
FILIP1	FILIP1	5.94359	2.94301e-14
NINL	NINL	3.38732	2.95551e-14
ZCCHC17	ZCCHC17	2.11863	3.01056e-14
MAN2C1	MAN2C1	-2.6024	3.06456e-14
FBXO44	FBXO44	-2.75338	3.08279e-14
TSPO	TSPO	-3.78615	3.26678e-14
MIR6789	MIR6789	-5.30096	3.29666e-14
COL6A2	COL6A2	3.68327	3.3007e-14
B3GALNT1	B3GALNT1	4.04378	3.33535e-14
OLFML1	OLFML1	5.43966	3.43675e-14
LOC399491	LOC399491	-3.55309	3.43775e-14
CD33	CD33	-3.34735	3.43841e-14
SCD	SCD	3.1976	3.73562e-14
PPM1G	PPM1G	1.93737	3.97433e-14
SNORA64	SNORA64	-5.27003	4.06517e-14
GALNT18	GALNT18	5.98	4.11488e-14
AATF	AATF	2.17677	4.16086e-14
P4HA2	P4HA2	5.69636	4.21023e-14
PDXDC2P	PDXDC2P	-2.28426	4.29129e-14
COL5A1	COL5A1	5.05692	4.31594e-14
ING2	ING2	2.30909	4.36951e-14
CCDC152	CCDC152	3.95619	4.41744e-14
EBNA1BP2	EBNA1BP2	2.17088	4.63898e-14
BHLHE41	BHLHE41	2.21559	4.68116e-14
CLMP	CLMP	4.28282	4.82693e-14
MIR4800	MIR4800	-4.94994	4.86528e-14
PKD1	PKD1	-3.77761	4.92487e-14
DPCD	DPCD	2.89042	4.98577e-14
KANK1	KANK1	4.44351	5.01655e-14
TBX15	TBX15	6.5722	5.05867e-14
IRF1	IRF1	-2.51051	5.18499e-14
POLQ	POLQ	4.39679	5.19055e-14
WNT3	WNT3	6.0141	5.32101e-14
RRN3P1	RRN3P1	-3.26261	5.42197e-14
RAMP2	RAMP2	9.60908	5.46802e-14
NEIL3	NEIL3	7.56875	5.51959e-14
PIM3	PIM3	-3.211	5.59038e-14
SDR39U1	SDR39U1	-2.03536	6.17613e-14
BET1L	BET1L	-1.94501	6.31375e-14
HOPX	HOPX	-4.39387	6.31565e-14
GTF2IRD2	GTF2IRD2	-3.05155	6.39444e-14
TUBB1	TUBB1	-4.71452	6.66095e-14
SETD1B	SETD1B	-2.29268	6.71956e-14
PKD1P6	PKD1P6	-3.94921	6.934e-14
FUNDC1	FUNDC1	2.47707	7.33693e-14
C11orf21	C11orf21	-3.36007	7.36887e-14
KLF2	KLF2	-5.54261	7.53595e-14
MIR4721	MIR4721	-2.69459	7.77652e-14
RSPO3	RSPO3	9.47442	7.8166e-14
MCMDC2	MCMDC2	-3.95983	7.9111e-14
NEDD4	NEDD4	4.07774	8.00735e-14
WASH2P	WASH2P	-3.30809	8.20201e-14
MECOM	MECOM	7.38156	8.31021e-14
ROBO4	ROBO4	10.1687	8.3272e-14
REXO1	REXO1	-2.02747	8.67478e-14
GPX8	GPX8	9.48033	8.7363e-14
CUEDC2	CUEDC2	1.6933	8.77147e-14
PPP1R17	PPP1R17	5.72611	8.77955e-14
TIMMDC1	TIMMDC1	2.13139	8.92932e-14
SMARCE1	SMARCE1	1.73794	9.05085e-14
PCDHAC2	PCDHAC2	10.3445	9.20886e-14
KLHDC8B	KLHDC8B	2.95143	9.22594e-14
TPM2	TPM2	3.91604	9.4006e-14
TUSC3	TUSC3	9.25238	9.46257e-14
ECM2	ECM2	6.35405	9.81535e-14
LILRB3	LILRB3	-4.68155	9.85799e-14
LOC100289580	LOC100289580	-4.63437	9.95451e-14
RHBDD2	RHBDD2	-2.94282	1.00209e-13
PPIC	PPIC	5.5569	1.10226e-13
RPUSD1	RPUSD1	-2.33337	1.12895e-13
CBX8	CBX8	3.16237	1.18583e-13
IQCD	IQCD	3.84727	1.20458e-13
TAZ	TAZ	-3.20276	1.21588e-13
SUZ12P1	SUZ12P1	-3.46336	1.2404e-13
HERPUD1	HERPUD1	-2.45058	1.26296e-13
SHROOM4	SHROOM4	7.19872	1.29576e-13
ERICH3	ERICH3	4.89555	1.34308e-13
SNX7	SNX7	4.76761	1.36424e-13
ABHD17A	ABHD17A	-3.38217	1.37171e-13
SAP18	SAP18	2.14405	1.4568e-13
KLHL23	KLHL23	4.23685	1.55639e-13
PAAF1	PAAF1	2.44591	1.59123e-13
IDUA	IDUA	-3.57238	1.61875e-13
LSM10	LSM10	-2.13378	1.63998e-13
SH2D3A	SH2D3A	-2.63772	1.68394e-13
TP53I13	TP53I13	-3.19328	1.68417e-13
ABCC10	ABCC10	-2.3592	1.74143e-13
IL21R-AS1	IL21R-AS1	-3.31439	1.79214e-13
ARNT2	ARNT2	10.2269	1.8138e-13
SOD3	SOD3	10.4927	1.83546e-13
ELTD1	ELTD1	10.0896	1.92527e-13
KIF2C	KIF2C	5.16553	1.95192e-13
RPL13A	RPL13A	-2.63898	1.96085e-13
KLF3-AS1	KLF3-AS1	-4.34876	1.98904e-13
POM121	POM121	-2.31447	2.00337e-13
SVEP1	SVEP1	9.30189	2.07407e-13
TCTN1	TCTN1	-3.59008	2.08151e-13
ARNTL2	ARNTL2	2.44058	2.08564e-13
PTPN21	PTPN21	5.78881	2.12569e-13
HLA-DQA2	HLA-DQA2	-8.49821	2.13731e-13
HAS2	HAS2	9.58493	2.15002e-13
INTS1	INTS1	-2.11113	2.15041e-13
KCNQ3	KCNQ3	7.13749	2.17402e-13
TRMT1	TRMT1	-2.49273	2.22108e-13
LTF	LTF	6.2841	2.22659e-13
WBP2	WBP2	-1.90759	2.23999e-13
RAMP3	RAMP3	7.44034	2.29731e-13
CFI	CFI	9.42752	2.31036e-13
ZBTB8OS	ZBTB8OS	2.06401	2.31871e-13
SNRPF	SNRPF	2.68995	2.32563e-13
SLC35C2	SLC35C2	-1.74995	2.32855e-13
HAGHL	HAGHL	-3.8148	2.34009e-13
NCKAP5	NCKAP5	5.44185	2.37396e-13
FPGS	FPGS	-1.97268	2.39473e-13
TSR2	TSR2	1.87269	2.40815e-13
EEF1G	EEF1G	-2.70172	2.42734e-13
PRELP	PRELP	10.5687	2.42821e-13
GJA4	GJA4	5.56615	2.46485e-13
FLRT2	FLRT2	9.33899	2.48723e-13
TUNAR	TUNAR	4.23474	2.50021e-13
PPM1H	PPM1H	3.29467	2.50425e-13
ATP13A2	ATP13A2	-1.91884	2.55837e-13
PCDHAC1	PCDHAC1	10.2725	2.59653e-13
NDFIP2	NDFIP2	4.06871	2.61399e-13
CBY1	CBY1	1.91454	2.7255e-13
HP09053	HP09053	2.81441	2.73125e-13
ZNF366	ZNF366	4.60745	2.79212e-13
HSPB8	HSPB8	9.35332	2.81228e-13
RHOJ	RHOJ	9.43235	2.91844e-13
TMEM256-PLSCR3	TMEM256-PLSCR3	-2.29339	2.91956e-13
PALLD	PALLD	3.86666	3.00654e-13
KIF15	KIF15	4.62622	3.02047e-13
FLT3LG	FLT3LG	-2.53447	3.2781e-13
PALMD	PALMD	6.84993	3.28547e-13
FAT1	FAT1	3.88686	3.41277e-13
ANP32A	ANP32A	1.85784	3.44902e-13
FBLN1	FBLN1	9.5514	3.45337e-13
TMEM222	TMEM222	-2.34904	3.64495e-13
SNORD36A	SNORD36A	-8.13206	3.64526e-13
KIF11	KIF11	3.97064	3.86788e-13
PIK3R5	PIK3R5	-3.68595	3.87687e-13
TMEM237	TMEM237	3.43533	4.04565e-13
KCNMA1	KCNMA1	3.39057	4.40148e-13
COL16A1	COL16A1	9.50491	4.758e-13
MKNK2	MKNK2	-3.29396	4.8382e-13
GALNT16	GALNT16	8.8506	4.84272e-13
NCF1B	NCF1B	-3.04184	4.86734e-13
PRTFDC1	PRTFDC1	3.54789	4.9403e-13
TMC6	TMC6	-2.66895	5.29801e-13
SAA1	SAA1	6.49034	5.31064e-13
SLC5A6	SLC5A6	-2.23819	5.31227e-13
WASH7P	WASH7P	-8.28557	5.54382e-13
PCSK7	PCSK7	-2.18229	5.55028e-13
ADAMTS6	ADAMTS6	2.94556	5.68249e-13
PAPPA	PAPPA	7.42779	5.68605e-13
C7	C7	15.1265	5.71496e-13
GABBR1	GABBR1	-8.48125	5.739e-13
DLGAP5	DLGAP5	5.9457	5.78765e-13
GNG5	GNG5	-3.0329	6.1864e-13
C9orf89	C9orf89	-3.44938	6.32366e-13
FUCA1	FUCA1	3.71501	6.56815e-13
MIR100HG	MIR100HG	9.44539	6.61973e-13
CDK1	CDK1	5.11063	6.67899e-13
TBX3	TBX3	9.54823	6.75207e-13
PLA1A	PLA1A	5.35878	6.78874e-13
ABCA9	ABCA9	6.83063	6.91242e-13
PRSS53	PRSS53	-3.5102	6.91558e-13
RCAN2	RCAN2	5.7293	6.95772e-13
ACTL6A	ACTL6A	2.70155	6.9713e-13
PCDHA13	PCDHA13	7.99861	7.20527e-13
LOC101929718	LOC101929718	-3.17266	7.39095e-13
PNRC2	PNRC2	-3.32912	7.45664e-13
S100A16	S100A16	9.15269	7.47073e-13
DND1	DND1	-2.52305	7.56401e-13
TSPAN7	TSPAN7	6.13597	7.62112e-13
PTGFR	PTGFR	9.33074	7.65732e-13
GJA5	GJA5	9.80078	7.6625e-13
AMPD2	AMPD2	-2.64775	7.78177e-13
PIDD1	PIDD1	-3.32467	7.82013e-13
RPL4	RPL4	-2.8242	7.99817e-13
MYO9B	MYO9B	-1.54269	8.06844e-13
JMJD7	JMJD7	-3.53582	8.1944e-13
YES1	YES1	4.35995	8.26346e-13
WHAMMP3	WHAMMP3	-4.00833	8.29227e-13
ANLN	ANLN	5.4992	8.3256e-13
SHOX2	SHOX2	6.32245	8.83669e-13
GNLY	GNLY	-4.7234	8.96576e-13
DLC1	DLC1	5.54368	8.98118e-13
ZBTB32	ZBTB32	-4.49314	9.02028e-13
MATN1	MATN1	-4.83643	9.07446e-13
KIFC2	KIFC2	-3.47652	9.5682e-13
LINC01138	LINC01138	-5.84231	9.57537e-13
HDX	HDX	2.57864	9.84407e-13
PRAM1	PRAM1	-4.77369	9.95986e-13
EMCN	EMCN	8.96535	1.02462e-12
TNFRSF9	TNFRSF9	5.45392	1.03495e-12
GNB2	GNB2	-3.04711	1.07442e-12
ITGBL1	ITGBL1	9.25392	1.0752e-12
PRKRA	PRKRA	-2.7147	1.09231e-12
NR5A2	NR5A2	4.74644	1.09265e-12
PTPRM	PTPRM	4.42684	1.10623e-12
EML3	EML3	-2.20218	1.11425e-12
WDR90	WDR90	-2.87719	1.13316e-12
ZNF672	ZNF672	-2.22727	1.13484e-12
SNCG	SNCG	6.40093	1.1413e-12
WSCD1	WSCD1	7.47883	1.17067e-12
ZNF446	ZNF446	-2.81248	1.17699e-12
SLIT2	SLIT2	8.93812	1.19314e-12
CENPA	CENPA	6.41307	1.19341e-12
CDH2	CDH2	9.44114	1.2221e-12
TBC1D10C	TBC1D10C	-2.9476	1.25933e-12
DST	DST	3.62518	1.28003e-12
LILRA3	LILRA3	-7.7368	1.32326e-12
SAMD4B	SAMD4B	-2.08777	1.34529e-12
STAG3L5P-PVRIG2P-PILRB	STAG3L5P-PVRIG2P-PILRB	-2.69834	1.34946e-12
PIGR	PIGR	4.56104	1.3722e-12
GFRA1	GFRA1	10.4234	1.40879e-12
ALDH7A1	ALDH7A1	4.44652	1.41382e-12
ABTB1	ABTB1	-2.56019	1.41662e-12
BEST1	BEST1	-4.42881	1.45879e-12
C19orf24	C19orf24	-2.43268	1.47276e-12
FBXO43	FBXO43	5.18066	1.52487e-12
TRPA1	TRPA1	5.49855	1.54864e-12
HPS1	HPS1	-2.37005	1.58078e-12
LOC101243545	LOC101243545	-5.76825	1.58382e-12
ZNF660	ZNF660	3.2948	1.63928e-12
CHURC1-FNTB	CHURC1-FNTB	2.70888	1.66399e-12
NBPF20	NBPF20	-4.3638	1.74053e-12
SIGLEC8	SIGLEC8	9.71565	1.77519e-12
ATPIF1	ATPIF1	2.26389	1.82539e-12
LINC00999	LINC00999	-3.26912	1.83439e-12
SPRED1	SPRED1	2.287	1.85443e-12
LAMA5	LAMA5	-3.05212	1.85739e-12
DUSP1	DUSP1	-5.51651	1.89022e-12
IMPDH1	IMPDH1	-2.08399	1.93644e-12
ATL1	ATL1	2.3388	1.96395e-12
GNAI1	GNAI1	4.12652	1.96808e-12
SCAMP2	SCAMP2	-1.72435	2.00157e-12
ADAM12	ADAM12	5.16454	2.01177e-12
TSC22D3	TSC22D3	-4.5082	2.03378e-12
ANK2	ANK2	4.52393	2.07152e-12
NXF1	NXF1	-2.04839	2.08499e-12
RABL2B	RABL2B	-2.72268	2.12716e-12
DLG3	DLG3	2.69965	2.14201e-12
PLSCR3	PLSCR3	-2.27159	2.1458e-12
KIF18B	KIF18B	4.62823	2.22686e-12
IGSF10	IGSF10	5.5985	2.23046e-12
KCNE4	KCNE4	8.99964	2.28458e-12
DTNBP1	DTNBP1	1.63515	2.33801e-12
AFAP1	AFAP1	3.60078	2.3414e-12
NPHS1	NPHS1	8.25269	2.38704e-12
MIR6501	MIR6501	-3.6128	2.39467e-12
LOC101928100	LOC101928100	3.48543	2.40168e-12
ZNF655	ZNF655	-1.99901	2.44876e-12
PUSL1	PUSL1	-2.90701	2.45579e-12
KCNIP2	KCNIP2	-5.23801	2.45789e-12
MCC	MCC	3.98762	2.47496e-12
LYAR	LYAR	3.14691	2.48565e-12
HSPE1	HSPE1	3.23775	2.54343e-12
DECR1	DECR1	2.18859	2.56017e-12
PLCH1	PLCH1	5.37743	2.62769e-12
C10orf25	C10orf25	2.64204	2.62876e-12
HNRNPU	HNRNPU	1.55685	2.69511e-12
EGFR	EGFR	9.71945	2.78567e-12
PHYHD1	PHYHD1	3.91309	2.87445e-12
FMNL1	FMNL1	-2.95088	2.9081e-12
ASXL1	ASXL1	-1.77839	2.90874e-12
RNPEPL1	RNPEPL1	-3.17533	2.94163e-12
ARHGEF15	ARHGEF15	9.04972	2.95832e-12
GPR176	GPR176	4.74658	3.08581e-12
VANGL2	VANGL2	3.87456	3.19501e-12
PCDHA12	PCDHA12	9.88164	3.2672e-12
WWC1	WWC1	3.55591	3.27011e-12
ST8SIA1	ST8SIA1	5.95393	3.43124e-12
ZNF521	ZNF521	5.56536	3.43756e-12
FAM160B2	FAM160B2	-3.25904	3.43772e-12
MIR6850	MIR6850	-5.35894	3.47485e-12
LOC155060	LOC155060	-3.17165	3.4845e-12
A4GALT	A4GALT	6.1835	3.50172e-12
ZNF592	ZNF592	-1.74368	3.53174e-12
PCDHA10	PCDHA10	9.86198	3.56086e-12
PCDHA7	PCDHA7	9.85424	3.61859e-12
PCDHA4	PCDHA4	9.85379	3.63503e-12
PCDHA6	PCDHA6	9.85379	3.63503e-12
PCDHA9	PCDHA9	9.85379	3.63503e-12
PCDHA1	PCDHA1	9.85174	3.65416e-12
PCDHA2	PCDHA2	9.85174	3.65416e-12
PCDHA3	PCDHA3	9.85174	3.65416e-12
PCDHA5	PCDHA5	9.85174	3.65416e-12
PCDHA8	PCDHA8	9.85174	3.65416e-12
PSD3	PSD3	3.62195	3.69278e-12
CCDC84	CCDC84	-2.73213	3.70551e-12
HSD11B1	HSD11B1	9.61958	3.77487e-12
AHSA1	AHSA1	2.1973	3.8731e-12
GADD45A	GADD45A	3.1093	3.92022e-12
GPR82	GPR82	6.35344	3.99415e-12
BRI3	BRI3	-3.20006	3.99446e-12
MYCT1	MYCT1	4.27216	3.99542e-12
SLA	SLA	2.14315	4.0371e-12
NUDT22	NUDT22	-2.56325	4.04459e-12
PCDHA11	PCDHA11	8.96349	4.06916e-12
VPS37B	VPS37B	-1.8285	4.08121e-12
COL14A1	COL14A1	9.43186	4.12102e-12
SGSM2	SGSM2	-2.24262	4.13616e-12
TUBA1A	TUBA1A	1.93595	4.22859e-12
NME7	NME7	3.28542	4.28446e-12
C19orf71	C19orf71	-3.61703	4.36101e-12
PARP12	PARP12	-2.0721	4.7155e-12
BUB1B	BUB1B	5.18164	4.76943e-12
TMEM259	TMEM259	-2.79254	4.80875e-12
ATP9A	ATP9A	5.1742	4.83159e-12
SGK1	SGK1	-2.57863	4.95431e-12
PARD3	PARD3	5.58107	4.96743e-12
TRIM58	TRIM58	-5.49581	5.17325e-12
CDCA8	CDCA8	4.10458	5.1836e-12
NECAP1	NECAP1	-1.65831	5.20936e-12
ITGB2-AS1	ITGB2-AS1	-2.95428	5.25198e-12
LINC01272	LINC01272	-5.62799	5.26885e-12
PF4	PF4	-8.88926	5.30363e-12
PARK7	PARK7	2.38788	5.32737e-12
MAP4K2	MAP4K2	-2.51461	5.3672e-12
CDC37L1-AS1	CDC37L1-AS1	3.35065	5.36759e-12
C1orf159	C1orf159	-2.72977	5.55418e-12
TTC1	TTC1	1.80546	5.57067e-12
FAM114A1	FAM114A1	3.49989	5.61608e-12
GEMIN4	GEMIN4	-1.83903	5.62976e-12
CEP128	CEP128	2.86199	5.74057e-12
CDC42EP5	CDC42EP5	8.96178	5.77617e-12
VPS28	VPS28	-2.57954	5.7953e-12
ALPK2	ALPK2	3.82371	5.84312e-12
GGT5	GGT5	6.59522	5.86707e-12
NOSTRIN	NOSTRIN	6.48175	5.87702e-12
DCBLD2	DCBLD2	2.93831	5.93142e-12
CACNA1D	CACNA1D	5.85088	5.96435e-12
S100A9	S100A9	-5.51536	6.06821e-12
C17orf97	C17orf97	5.63313	6.15152e-12
FZD7	FZD7	4.21922	6.19166e-12
SORBS2	SORBS2	4.96103	6.37629e-12
DDX46	DDX46	1.4792	6.4276e-12
ICOSLG	ICOSLG	-3.05103	6.57113e-12
ACADVL	ACADVL	-1.83246	6.57891e-12
EXO1	EXO1	5.07894	6.69181e-12
RASGRP4	RASGRP4	-4.29295	6.83006e-12
TRIM28	TRIM28	-2.15879	6.84358e-12
EMID1	EMID1	6.29342	7.22407e-12
C1QTNF6	C1QTNF6	-3.67192	7.36029e-12
WDR41	WDR41	2.54943	7.54109e-12
ANAPC2	ANAPC2	-2.25231	7.5509e-12
AGGF1	AGGF1	1.73875	7.58113e-12
RPS14P3	RPS14P3	-3.40268	7.58243e-12
STAB1	STAB1	-4.78727	7.64772e-12
FCGR2A	FCGR2A	-4.28356	7.81946e-12
RPSA	RPSA	-2.67666	7.88419e-12
FKBP5	FKBP5	3.24587	8.02372e-12
DGKD	DGKD	-3.13773	8.06793e-12
ADRA2A	ADRA2A	5.80419	8.08562e-12
EPB41L1	EPB41L1	5.24006	8.17123e-12
PLCB4	PLCB4	8.05091	8.22384e-12
CNRIP1	CNRIP1	6.03851	8.24125e-12
ARHGAP23	ARHGAP23	3.88612	8.46029e-12
TBC1D17	TBC1D17	-2.32685	8.61082e-12
P2RX1	P2RX1	-3.5788	8.8326e-12
C6orf1	C6orf1	-2.55483	9.15369e-12
RPS17	RPS17	-7.90465	9.20363e-12
SLCO2A1	SLCO2A1	8.22752	9.41943e-12
LSM7	LSM7	-2.29904	9.52225e-12
SLC52A2	SLC52A2	-2.5796	1.01172e-11
ZXDB	ZXDB	-2.33354	1.0331e-11
HNRNPR	HNRNPR	1.74304	1.06116e-11
CX3CL1	CX3CL1	10.229	1.07557e-11
HDGFRP2	HDGFRP2	1.94229	1.07655e-11
CACHD1	CACHD1	6.28757	1.08858e-11
FAM81A	FAM81A	3.70182	1.12366e-11
SMPD2	SMPD2	-2.46146	1.14742e-11
SHANK3	SHANK3	5.0223	1.16167e-11
LAD1	LAD1	9.58497	1.16902e-11
ADCY5	ADCY5	4.60403	1.24888e-11
SMPD4	SMPD4	-2.11681	1.2791e-11
LOX	LOX	4.12224	1.32672e-11
HMMR-AS1	HMMR-AS1	4.64845	1.34124e-11
2023-09-04	2023-09-04	3.78421	1.34997e-11
C1QTNF5	C1QTNF5	9.07336	1.36885e-11
MFRP	MFRP	9.07336	1.36885e-11
BAZ2B	BAZ2B	1.91149	1.40475e-11
HS3ST3A1	HS3ST3A1	5.02838	1.41601e-11
METAP2	METAP2	1.92693	1.42227e-11
POLD3	POLD3	1.66766	1.42568e-11
SULT1C2	SULT1C2	9.00082	1.42778e-11
ITGA6	ITGA6	2.50803	1.43714e-11
TMEM219	TMEM219	-2.05929	1.46012e-11
LRP6	LRP6	4.23447	1.47336e-11
APP	APP	2.0777	1.47887e-11
LILRA1	LILRA1	-5.15363	1.48885e-11
NDST2	NDST2	-1.73716	1.60426e-11
NDN	NDN	8.59019	1.61428e-11
EPHA10	EPHA10	5.04436	1.61777e-11
KIAA0141	KIAA0141	-2.07378	1.61797e-11
CHCHD7	CHCHD7	1.85018	1.65442e-11
KCNJ8	KCNJ8	9.79593	1.66447e-11
ZBTB8A	ZBTB8A	4.99865	1.66479e-11
SUMO2	SUMO2	-2.19505	1.66981e-11
PMP22	PMP22	4.4807	1.67104e-11
SLFN12	SLFN12	2.0562	1.67138e-11
BAALC	BAALC	4.80357	1.68894e-11
PLD3	PLD3	-1.96029	1.7002e-11
FLYWCH1	FLYWCH1	-2.10111	1.72081e-11
SIPA1	SIPA1	-2.28258	1.7352e-11
SCAMP5	SCAMP5	5.30786	1.74576e-11
ANKRD36BP1	ANKRD36BP1	-2.65854	1.79842e-11
STARD13	STARD13	4.20525	1.82018e-11
CD74	CD74	-1.67591	1.82764e-11
ARRDC1	ARRDC1	-2.36005	1.83858e-11
PCDH18	PCDH18	9.3546	1.85961e-11
GSTM3	GSTM3	3.50454	1.86012e-11
RFTN2	RFTN2	3.68686	1.86342e-11
NPNT	NPNT	7.06834	1.86455e-11
STK11IP	STK11IP	-2.43507	1.88315e-11
LARP6	LARP6	8.97729	1.90986e-11
AP2A1	AP2A1	-1.61236	1.9432e-11
MRPL20	MRPL20	2.12432	1.94437e-11
CEP63	CEP63	2.0537	1.97839e-11
LRRC15	LRRC15	9.39067	1.99795e-11
NEDD8-MDP1	NEDD8-MDP1	2.12502	2.00803e-11
LSM3	LSM3	2.56503	2.01576e-11
BRCA1	BRCA1	4.006	2.04683e-11
H2AFY2	H2AFY2	5.57204	2.10519e-11
DNASE1L3	DNASE1L3	3.54016	2.26615e-11
TAF15	TAF15	2.16987	2.34164e-11
BCAR1	BCAR1	6.35494	2.34545e-11
FGD2	FGD2	-2.91112	2.4225e-11
VSTM4	VSTM4	5.49885	2.45894e-11
TPT1-AS1	TPT1-AS1	-2.89699	2.49353e-11
TOR2A	TOR2A	-2.234	2.72229e-11
MIR6821	MIR6821	-7.9211	2.72367e-11
DRAP1	DRAP1	1.77465	2.76316e-11
HAS3	HAS3	-2.0902	2.78422e-11
LOC100288069	LOC100288069	-4.06942	2.80917e-11
PRR7	PRR7	-2.4386	2.827e-11
SRGAP3	SRGAP3	3.35927	2.83102e-11
LINC01000	LINC01000	-3.08729	2.83362e-11
CXCL11	CXCL11	6.47404	2.8461e-11
RBM14	RBM14	-1.92612	2.87098e-11
ID4	ID4	8.8161	2.91471e-11
NPR1	NPR1	6.83225	2.9237e-11
EIF3F	EIF3F	-2.05871	2.92747e-11
NNT-AS1	NNT-AS1	2.29735	2.94509e-11
TMEM151B	TMEM151B	6.38423	3.02384e-11
CCDC78	CCDC78	-4.30104	3.04333e-11
PDE9A	PDE9A	6.29947	3.0448e-11
LOC81691	LOC81691	4.16663	3.10043e-11
PPIL4	PPIL4	2.28734	3.15396e-11
C21orf2	C21orf2	-2.27623	3.1566e-11
BCL6B	BCL6B	5.27364	3.18253e-11
GPBAR1	GPBAR1	-5.23696	3.18905e-11
UBA7	UBA7	-2.32227	3.22726e-11
OCA2	OCA2	10.2108	3.32458e-11
MIR939	MIR939	-3.8511	3.36227e-11
VRK3	VRK3	-1.91177	3.36596e-11
C2CD2L	C2CD2L	-2.10049	3.41411e-11
C1QC	C1QC	6.61051	3.41601e-11
HMOX2	HMOX2	1.59209	3.47285e-11
EZR-AS1	EZR-AS1	-4.28615	3.48083e-11
MEX3B	MEX3B	3.30748	3.50173e-11
IL18	IL18	3.28664	3.52764e-11
TBXA2R	TBXA2R	-4.09492	3.58343e-11
AP5B1	AP5B1	-1.6871	3.63969e-11
TRPC4AP	TRPC4AP	-1.47116	3.64926e-11
CCDC102B	CCDC102B	3.83237	3.66836e-11
CEBPB	CEBPB	-3.32828	3.6771e-11
MIR3687-1	MIR3687-1	-8.80956	3.7577e-11
CAMTA2	CAMTA2	-2.09914	3.79454e-11
FXYD5	FXYD5	-2.311	3.89063e-11
MAP7D3	MAP7D3	1.65144	3.90908e-11
MND1	MND1	6.0036	3.95045e-11
GPR64	GPR64	6.54204	3.99303e-11
ADAM15	ADAM15	-2.90362	4.03473e-11
ABHD15	ABHD15	-1.9077	4.0407e-11
FANCA	FANCA	-1.88842	4.07481e-11
AP1G2	AP1G2	-2.31487	4.0949e-11
CDC42SE1	CDC42SE1	-1.79234	4.09795e-11
DENND3	DENND3	-3.32721	4.1018e-11
STAP2	STAP2	3.1648	4.16378e-11
FBRS	FBRS	-2.38728	4.23623e-11
MCM10	MCM10	6.14343	4.25608e-11
FLJ22184	FLJ22184	7.66412	4.33466e-11
CXCL14	CXCL14	12.9637	4.42123e-11
OTUD7B	OTUD7B	2.68411	4.52421e-11
NARFL	NARFL	-2.40348	4.68077e-11
NME1	NME1	3.32497	4.77818e-11
2023-09-08	2023-09-08	3.01269	4.82696e-11
CXorf36	CXorf36	6.50486	4.90489e-11
COA6	COA6	2.90144	4.92112e-11
LOC101927559	LOC101927559	-3.01329	5.11583e-11
LINC01003	LINC01003	-2.68514	5.16524e-11
CDCA5	CDCA5	4.53802	5.44901e-11
PCOLCE2	PCOLCE2	10.0177	5.45765e-11
TMEM129	TMEM129	-2.69958	5.60107e-11
NPAS3	NPAS3	9.52064	5.6233e-11
SIGIRR	SIGIRR	-3.31554	5.62638e-11
ESCO2	ESCO2	5.41152	5.70722e-11
TUBB4A	TUBB4A	3.24472	5.84804e-11
PI4KAP2	PI4KAP2	-3.39192	5.89247e-11
KIF26B	KIF26B	5.82069	5.9218e-11
FERMT3	FERMT3	-1.77233	6.00992e-11
KLF13	KLF13	-1.89837	6.03317e-11
NRROS	NRROS	-2.43238	6.05038e-11
CAV2	CAV2	5.13906	6.18468e-11
TMEM136	TMEM136	8.7798	6.24897e-11
WNT5B	WNT5B	4.9823	6.27789e-11
ANXA3	ANXA3	4.1319	6.3817e-11
INHBB	INHBB	5.18949	6.52574e-11
ADAMTSL3	ADAMTSL3	8.75344	6.61571e-11
FBLN5	FBLN5	4.44515	6.62906e-11
HOXC9	HOXC9	8.81807	6.63046e-11
AVPI1	AVPI1	-5.01868	6.64895e-11
KITLG	KITLG	7.49429	6.74173e-11
F8	F8	2.73716	6.90772e-11
PNPLA6	PNPLA6	-1.87722	7.10171e-11
SNORD36C	SNORD36C	-5.80831	7.21084e-11
ZNF629	ZNF629	2.16296	7.21457e-11
UCKL1-AS1	UCKL1-AS1	-2.89185	7.24584e-11
ACKR1	ACKR1	8.24885	7.40151e-11
CCDC43	CCDC43	2.35955	7.69485e-11
DSCC1	DSCC1	4.81503	7.86986e-11
THSD4	THSD4	8.47835	7.91593e-11
BTLA	BTLA	-4.49118	8.04697e-11
TAGAP	TAGAP	-2.3728	8.06707e-11
SLIT3	SLIT3	8.90142	8.18206e-11
CLCN4	CLCN4	-4.76357	8.25544e-11
FCGR3A	FCGR3A	-4.07985	8.69085e-11
NCAPG	NCAPG	3.76922	8.9249e-11
AIFM3	AIFM3	-3.1484	8.92502e-11
PJA1	PJA1	1.45511	9.04211e-11
MXD3	MXD3	-2.33778	9.1237e-11
RUNX1T1	RUNX1T1	8.52464	9.15892e-11
MRPL41	MRPL41	-1.67598	9.1695e-11
FAM115C	FAM115C	-3.35906	9.24511e-11
S100A13	S100A13	2.14537	9.25258e-11
LINC01126	LINC01126	-4.95287	9.50372e-11
HLA-H	HLA-H	-5.67912	9.57135e-11
NBL1	NBL1	4.62056	9.71914e-11
AMIGO2	AMIGO2	-1.9507	9.79595e-11
MIR4458HG	MIR4458HG	2.62204	1.0122e-10
PKP4	PKP4	1.77778	1.01951e-10
BMP4	BMP4	9.76097	1.03295e-10
HNRNPM	HNRNPM	1.8495	1.05749e-10
CEBPD	CEBPD	-2.95492	1.06279e-10
ADCY7	ADCY7	-2.02866	1.07056e-10
FOXL1	FOXL1	9.2322	1.07208e-10
C1orf21	C1orf21	3.10418	1.07622e-10
B4GALT1-AS1	B4GALT1-AS1	-3.37004	1.08045e-10
HERC2P2	HERC2P2	-2.92067	1.08431e-10
OLIG1	OLIG1	-8.36792	1.10433e-10
GGA2	GGA2	-1.66138	1.12679e-10
DNPEP	DNPEP	-1.6494	1.12929e-10
DIXDC1	DIXDC1	3.89295	1.15398e-10
RSBN1L	RSBN1L	1.81575	1.16532e-10
ACSS3	ACSS3	8.95262	1.17909e-10
BICC1	BICC1	8.3123	1.1874e-10
CBX1	CBX1	2.07726	1.20152e-10
NLN	NLN	2.96634	1.20666e-10
DBNDD1	DBNDD1	-6.37398	1.20997e-10
TRIP4	TRIP4	1.73309	1.22596e-10
SURF1	SURF1	-2.39792	1.25222e-10
NAT8L	NAT8L	4.4446	1.25513e-10
AFF2	AFF2	4.5221	1.2566e-10
TMEM8A	TMEM8A	-2.13806	1.27299e-10
PEX16	PEX16	-2.00382	1.28335e-10
CYP26B1	CYP26B1	6.10179	1.31864e-10
GUCY1A2	GUCY1A2	7.23635	1.31871e-10
DGKQ	DGKQ	-3.00841	1.32068e-10
TENC1	TENC1	2.82554	1.36093e-10
ATG16L2	ATG16L2	-3.03296	1.38037e-10
TELO2	TELO2	-2.72235	1.39287e-10
NASP	NASP	2.09164	1.41921e-10
RASSF7	RASSF7	-2.66295	1.43192e-10
DAZAP2	DAZAP2	-1.86577	1.45564e-10
AOX1	AOX1	7.68984	1.49465e-10
SORCS1	SORCS1	10.2174	1.49949e-10
DENND4B	DENND4B	-2.91289	1.5018e-10
NEURL4	NEURL4	-1.9197	1.50261e-10
SKA3	SKA3	4.30316	1.50831e-10
MIR6848	MIR6848	-6.29215	1.55802e-10
PGAP3	PGAP3	-2.18592	1.55949e-10
CDC42EP2	CDC42EP2	-2.99786	1.61259e-10
CDH1	CDH1	5.89244	1.61725e-10
FGF13	FGF13	6.68413	1.6205e-10
PLXNA3	PLXNA3	-2.64535	1.63749e-10
CLDN1	CLDN1	8.87146	1.70199e-10
ZKSCAN7	ZKSCAN7	2.26788	1.72614e-10
PPAPDC1B	PPAPDC1B	-3.97229	1.72813e-10
HIBCH	HIBCH	1.91638	1.744e-10
NR2F1	NR2F1	8.77837	1.75301e-10
FMO3	FMO3	8.63558	1.75375e-10
P2RY11	P2RY11	-1.93579	1.76369e-10
ZNF524	ZNF524	-2.35872	1.79718e-10
GM2A	GM2A	2.35975	1.82452e-10
ZDHHC8	ZDHHC8	-2.54809	1.82611e-10
RAB3B	RAB3B	6.03694	1.83998e-10
INA	INA	8.03769	1.84408e-10
GPR161	GPR161	3.80089	1.84858e-10
TSGA13	TSGA13	3.99697	1.87822e-10
LILRA2	LILRA2	-5.67217	1.88047e-10
SNORA48	SNORA48	-7.19327	1.90751e-10
SFRP4	SFRP4	8.87632	1.91234e-10
HK3	HK3	-3.85435	1.92875e-10
ARMCX1	ARMCX1	4.03639	1.9505e-10
PREX2	PREX2	8.77529	1.96585e-10
TSHZ2	TSHZ2	5.39871	2.0008e-10
GNPDA2	GNPDA2	1.59344	2.02448e-10
RERG	RERG	8.18309	2.04322e-10
TFPI	TFPI	5.36926	2.04796e-10
PLD4	PLD4	-4.5612	2.0972e-10
MIR1909	MIR1909	-3.57563	2.10266e-10
GP1BB	GP1BB	-7.74081	2.10355e-10
CHMP1A	CHMP1A	-2.03158	2.12435e-10
ACTG2	ACTG2	9.40733	2.13002e-10
ZNF587	ZNF587	-1.76955	2.15746e-10
LOC100288123	LOC100288123	-3.05616	2.17321e-10
COL22A1	COL22A1	8.57208	2.17342e-10
C17orf70	C17orf70	-3.07275	2.24318e-10
JAK3	JAK3	-1.91867	2.25075e-10
TRADD	TRADD	-1.86534	2.30206e-10
RPS12	RPS12	-2.54173	2.31161e-10
SELE	SELE	8.6197	2.31981e-10
EME2	EME2	-3.96419	2.39933e-10
ACSS1	ACSS1	-1.80969	2.41861e-10
MIR7111	MIR7111	-6.09912	2.46863e-10
HSPB6	HSPB6	9.72166	2.53509e-10
ENPEP	ENPEP	8.37028	2.56027e-10
USP19	USP19	-1.61602	2.5754e-10
C10orf32	C10orf32	-1.86196	2.58182e-10
FCN1	FCN1	-5.4182	2.58889e-10
THAP7	THAP7	-1.96111	2.61883e-10
LOC100422737	LOC100422737	4.48164	2.65353e-10
FBXL7	FBXL7	8.12773	2.6793e-10
MCAM	MCAM	4.7576	2.69237e-10
CETN2	CETN2	2.58476	2.69346e-10
MIR5196	MIR5196	-3.33939	2.7457e-10
PLD1	PLD1	4.42997	2.78756e-10
FUK	FUK	-2.63087	2.8176e-10
MIR4420	MIR4420	-6.87751	2.82935e-10
2023-09-11	2023-09-11	2.49213	2.83353e-10
FGFBP2	FGFBP2	-4.7535	2.8466e-10
GPR108	GPR108	-1.69315	2.85496e-10
MSX1	MSX1	5.96421	2.85496e-10
TCEB1	TCEB1	2.39015	2.8563e-10
HSPE1-MOB4	HSPE1-MOB4	2.52081	2.85839e-10
FAM26E	FAM26E	5.39996	2.86752e-10
CCL14	CCL14	7.14074	2.89023e-10
CCL15-CCL14	CCL15-CCL14	7.14074	2.89023e-10
ITIH3	ITIH3	4.99109	2.96391e-10
SP140	SP140	1.49283	2.98831e-10
FPR1	FPR1	-4.644	3.02216e-10
CRISPLD1	CRISPLD1	5.93046	3.09309e-10
SNHG16	SNHG16	-2.14454	3.09446e-10
BUB1	BUB1	4.28773	3.10476e-10
IQCK	IQCK	2.913	3.10801e-10
WWC2	WWC2	2.96605	3.21463e-10
SLC16A2	SLC16A2	7.72616	3.29961e-10
ANGPT2	ANGPT2	3.11039	3.32911e-10
PGLS	PGLS	-1.60922	3.33551e-10
ERICH1	ERICH1	2.16695	3.34418e-10
PLEKHM1	PLEKHM1	-3.79104	3.42506e-10
GUCY1B3	GUCY1B3	2.69054	3.42593e-10
NUF2	NUF2	4.1797	3.45645e-10
HEPH	HEPH	8.17391	3.47416e-10
LRIG3	LRIG3	5.53555	3.48207e-10
NPHP4	NPHP4	-2.23851	3.55405e-10
TIMM23B	TIMM23B	-2.49043	3.564e-10
ARL14EP	ARL14EP	2.01495	3.58392e-10
MED15	MED15	-1.48734	3.62898e-10
MUC3A	MUC3A	6.52408	3.68256e-10
GPR4	GPR4	8.90789	3.70231e-10
PPP2R1A	PPP2R1A	-1.61645	3.73464e-10
PCBP2-OT1	PCBP2-OT1	-1.86041	3.74485e-10
PMFBP1	PMFBP1	2.09973	3.80175e-10
GTSE1	GTSE1	4.89725	3.81374e-10
IL15	IL15	-3.30426	3.92492e-10
MTRNR2L8	MTRNR2L8	-3.26707	3.92719e-10
CCDC3	CCDC3	6.47668	3.93049e-10
SMG1P2	SMG1P2	-3.31036	3.96632e-10
MAGOHB	MAGOHB	2.2322	4.14664e-10
NFE2	NFE2	-6.89875	4.16894e-10
C1orf86	C1orf86	-2.23724	4.16932e-10
RAP2C	RAP2C	-1.59727	4.17288e-10
MS4A8	MS4A8	8.31934	4.17949e-10
LINC01268	LINC01268	4.88807	4.1904e-10
SIDT2	SIDT2	-2.97605	4.21255e-10
DOCK4	DOCK4	3.46637	4.22269e-10
PLA2G4B	PLA2G4B	-3.43856	4.24899e-10
PLA2G6	PLA2G6	-2.73336	4.26398e-10
CBX3	CBX3	2.26071	4.30624e-10
NFIA	NFIA	4.15686	4.35546e-10
ZDHHC19	ZDHHC19	-5.67094	4.35997e-10
SNORD34	SNORD34	-7.83528	4.4162e-10
OARD1	OARD1	1.59192	4.67228e-10
ADRBK1	ADRBK1	-1.52279	4.69863e-10
TOMM5	TOMM5	2.05532	4.70028e-10
ADARB1	ADARB1	-3.45489	4.73936e-10
RAPGEF5	RAPGEF5	2.25273	4.78837e-10
SNORD35A	SNORD35A	-4.18289	4.79669e-10
CYB561D2	CYB561D2	-1.97395	4.82266e-10
MRPL35	MRPL35	2.59704	4.89937e-10
PLA2R1	PLA2R1	8.28933	4.93216e-10
KMT2B	KMT2B	-1.73224	4.9865e-10
GAA	GAA	-2.53845	5.06752e-10
CCDC130	CCDC130	-2.05582	5.07816e-10
VEGFC	VEGFC	5.40892	5.26457e-10
COL4A2-AS1	COL4A2-AS1	8.41823	5.27519e-10
NSUN5P1	NSUN5P1	-3.32204	5.36973e-10
GPR162	GPR162	-5.01672	5.37298e-10
PBK	PBK	5.73577	5.37702e-10
TSPAN11	TSPAN11	6.64885	5.38535e-10
CENPW	CENPW	4.64975	5.5299e-10
MRPL39	MRPL39	1.80632	5.54319e-10
MTHFD1L	MTHFD1L	1.87921	5.65931e-10
SLC26A6	SLC26A6	-3.02781	5.66734e-10
PAM	PAM	2.35399	5.70688e-10
SPDL1	SPDL1	2.50764	5.76085e-10
FGF7	FGF7	6.30412	5.78887e-10
HTATSF1	HTATSF1	1.55636	5.80739e-10
RSPH3	RSPH3	1.92246	5.93518e-10
EHF	EHF	4.84405	5.95831e-10
AGTRAP	AGTRAP	-2.43033	5.99023e-10
AIF1L	AIF1L	6.31062	6.00673e-10
LINC01096	LINC01096	8.81488	6.01835e-10
DIAPH3	DIAPH3	5.52075	6.12547e-10
NUDT4P1	NUDT4P1	-2.47662	6.14249e-10
IGFLR1	IGFLR1	-2.27186	6.15865e-10
WDR13	WDR13	-2.38119	6.24071e-10
FAM21A	FAM21A	-1.85308	6.26052e-10
LOC441454	LOC441454	3.48161	6.3165e-10
PDE10A	PDE10A	8.45684	6.33299e-10
ENOSF1	ENOSF1	2.64212	6.42112e-10
REM1	REM1	8.33777	6.47228e-10
HMCN1	HMCN1	5.42996	6.57473e-10
SERPING1	SERPING1	4.30779	6.64725e-10
IGDCC4	IGDCC4	6.11885	6.72721e-10
MSH6	MSH6	1.69307	6.74107e-10
BIRC5	BIRC5	4.82409	6.75301e-10
AMACR	AMACR	2.10868	6.80053e-10
ATRX	ATRX	2.00558	6.81847e-10
DVL2	DVL2	-1.99014	6.82004e-10
HDAC8	HDAC8	1.58581	6.85839e-10
FLNA	FLNA	-1.78067	6.90699e-10
SH3BGR	SH3BGR	2.84952	6.93097e-10
HOXD8	HOXD8	8.73394	6.99917e-10
TMEM150A	TMEM150A	-2.23101	7.02011e-10
RAB9B	RAB9B	2.6808	7.10884e-10
MVP	MVP	-1.331	7.17107e-10
ALG12	ALG12	-2.03883	7.19257e-10
RNF44	RNF44	-1.96039	7.20042e-10
TMEM120A	TMEM120A	-1.80277	7.53293e-10
WIPF3	WIPF3	6.13353	7.54697e-10
ANKRD29	ANKRD29	6.10311	7.60889e-10
MED25	MED25	-2.26042	7.70903e-10
DHRS7	DHRS7	1.78973	7.716e-10
LRRC55	LRRC55	9.2705	7.72727e-10
CHPF2	CHPF2	-2.0999	7.73532e-10
RPL14	RPL14	-2.75228	7.81534e-10
LFNG	LFNG	-3.46396	7.90106e-10
ARHGEF4	ARHGEF4	5.09598	8.04466e-10
PWWP2B	PWWP2B	-2.16815	8.04795e-10
TXLNB	TXLNB	3.25768	8.06737e-10
CKLF-CMTM1	CKLF-CMTM1	2.12584	8.1607e-10
CDCA7	CDCA7	3.80503	8.16444e-10
ZMIZ2	ZMIZ2	-2.36243	8.18231e-10
EXOSC6	EXOSC6	-2.30059	8.19815e-10
MIR6752	MIR6752	-4.27241	8.26532e-10
ZFYVE21	ZFYVE21	1.79541	8.30896e-10
LOC100507006	LOC100507006	-2.98563	8.34506e-10
SLC2A10	SLC2A10	5.9992	8.35402e-10
TADA2B	TADA2B	-1.65205	8.43788e-10
CCDC163P	CCDC163P	-3.23348	8.54039e-10
MEFV	MEFV	-4.44251	8.60782e-10
CHPT1	CHPT1	-2.24834	8.62856e-10
RTP4	RTP4	2.17206	8.7217e-10
AMY2B	AMY2B	-2.92915	8.91885e-10
ATXN7L3	ATXN7L3	-1.42789	8.93978e-10
NUDT4P2	NUDT4P2	-2.43464	8.95369e-10
STT3A	STT3A	2.11116	8.98776e-10
GZMA	GZMA	3.20003	9.29555e-10
KLF11	KLF11	-2.36445	9.34471e-10
ZNF462	ZNF462	6.60109	9.46459e-10
CDON	CDON	4.50911	9.49996e-10
ESF1	ESF1	2.1101	9.70676e-10
SCARNA9	SCARNA9	2.58222	9.92735e-10
WIBG	WIBG	1.92863	9.9785e-10
ACCS	ACCS	-3.07291	1.00144e-09
FAM64A	FAM64A	4.0425	1.00454e-09
DGUOK-AS1	DGUOK-AS1	-2.28626	1.00717e-09
FRK	FRK	5.07086	1.00813e-09
GAS6-AS1	GAS6-AS1	-3.46211	1.01435e-09
SNORD58C	SNORD58C	-5.57361	1.02114e-09
HGS	HGS	-1.71499	1.02168e-09
ECSCR	ECSCR	8.39748	1.02269e-09
APOD	APOD	6.02152	1.03061e-09
CLEC12A	CLEC12A	-4.047	1.04836e-09
CXorf21	CXorf21	1.7604	1.06748e-09
FAM110A	FAM110A	-2.61055	1.0802e-09
AFAP1-AS1	AFAP1-AS1	3.46568	1.09478e-09
MIR6871	MIR6871	4.58947	1.09545e-09
PCDH17	PCDH17	8.15515	1.09834e-09
MMS19	MMS19	-1.71597	1.11793e-09
U2AF1L4	U2AF1L4	-1.54465	1.11936e-09
LMOD1	LMOD1	7.99576	1.1695e-09
RNASE4	RNASE4	3.19006	1.17362e-09
TAGLN2	TAGLN2	-2.05356	1.17436e-09
ITSN1	ITSN1	2.72996	1.18999e-09
C7orf26	C7orf26	-1.511	1.19135e-09
FBXW5	FBXW5	-2.19093	1.2014e-09
FBLIM1	FBLIM1	4.95923	1.20796e-09
PRPF31	PRPF31	1.48207	1.22388e-09
MYO1F	MYO1F	-2.46639	1.23051e-09
LOC101927815	LOC101927815	5.50114	1.24379e-09
RALBP1	RALBP1	1.7041	1.2469e-09
TRABD	TRABD	-2.75419	1.2576e-09
SNORD32A	SNORD32A	-4.01352	1.26317e-09
TNIP3	TNIP3	5.13978	1.26527e-09
PRRG1	PRRG1	4.98487	1.27287e-09
LILRA5	LILRA5	-5.83058	1.29357e-09
PDLIM2	PDLIM2	-2.64688	1.30945e-09
RBM34	RBM34	1.97368	1.32201e-09
SPIC	SPIC	9.57368	1.33453e-09
HDAC2	HDAC2	2.12946	1.34058e-09
SPAG16	SPAG16	2.84594	1.35626e-09
COX6C	COX6C	2.28012	1.366e-09
MEIS2	MEIS2	8.58313	1.36914e-09
NPAS2	NPAS2	5.41461	1.37106e-09
GSAP	GSAP	-1.88169	1.37402e-09
DEDD2	DEDD2	-1.86048	1.41591e-09
LPPR2	LPPR2	-3.39762	1.4384e-09
SH3BP2	SH3BP2	-3.14275	1.45109e-09
CDC6	CDC6	4.6431	1.48277e-09
ST5	ST5	2.82831	1.49196e-09
ADAMTS2	ADAMTS2	4.11547	1.5059e-09
PDZRN3	PDZRN3	8.59247	1.50635e-09
LMO7	LMO7	2.48084	1.51753e-09
TESPA1	TESPA1	2.58749	1.51871e-09
MFGE8	MFGE8	2.57483	1.52602e-09
LOC101928525	LOC101928525	-2.96612	1.55655e-09
KEL	KEL	4.48535	1.55769e-09
RAD51C	RAD51C	2.18228	1.5784e-09
KLHL17	KLHL17	-3.3061	1.59589e-09
CAMP	CAMP	4.82817	1.6151e-09
PTGIS	PTGIS	8.76357	1.63095e-09
CD97	CD97	-2.66282	1.63163e-09
PTGS1	PTGS1	-2.5677	1.64675e-09
MAP2K3	MAP2K3	-2.71065	1.65478e-09
LEO1	LEO1	2.27575	1.65935e-09
PKNOX2	PKNOX2	8.36221	1.67163e-09
MRGPRX4	MRGPRX4	6.02835	1.67973e-09
PAPPA-AS1	PAPPA-AS1	7.20425	1.68786e-09
ZNF331	ZNF331	-1.69234	1.68988e-09
IL2RG	IL2RG	-1.40374	1.72213e-09
ERICH6-AS1	ERICH6-AS1	2.32405	1.75801e-09
SPAG1	SPAG1	1.6084	1.82994e-09
EFNA5	EFNA5	4.27436	1.85203e-09
LPCAT4	LPCAT4	-2.35586	1.85231e-09
GTF2IRD2B	GTF2IRD2B	-3.04961	1.8795e-09
LOC283335	LOC283335	3.97691	1.88234e-09
RPS27A	RPS27A	-2.29046	1.95226e-09
LINC00888	LINC00888	2.8622	1.97008e-09
NAGPA	NAGPA	-2.03526	1.98138e-09
NAPRT	NAPRT	-2.82911	1.98301e-09
PRICKLE1	PRICKLE1	2.56855	2.01302e-09
ZNF367	ZNF367	2.22993	2.0409e-09
MAN2A2	MAN2A2	-2.18624	2.07557e-09
SNTN	SNTN	7.97472	2.10788e-09
PRKCDBP	PRKCDBP	5.24456	2.11582e-09
FJX1	FJX1	4.75188	2.12419e-09
GP1BA	GP1BA	3.08798	2.1292e-09
MYCN	MYCN	5.92478	2.13935e-09
SRGAP1	SRGAP1	3.45956	2.14327e-09
GPRC5C	GPRC5C	3.03917	2.154e-09
MIR6840	MIR6840	-5.04895	2.17628e-09
2023-03-02	2023-03-02	-1.96809	2.22778e-09
MAP3K14	MAP3K14	-2.00284	2.23318e-09
GPR146	GPR146	-3.18887	2.25359e-09
DIO2	DIO2	8.3789	2.25627e-09
MAGI2-AS3	MAGI2-AS3	4.94817	2.25958e-09
TBC1D20	TBC1D20	-1.35557	2.26439e-09
PKD2L2	PKD2L2	-1.59987	2.29146e-09
NRIP1	NRIP1	-1.51832	2.30189e-09
TBL3	TBL3	-1.85046	2.32673e-09
TFPT	TFPT	1.48659	2.39746e-09
MIA-RAB4B	MIA-RAB4B	-1.6671	2.40407e-09
IZUMO4	IZUMO4	-4.04381	2.41128e-09
HRSP12	HRSP12	2.11153	2.43356e-09
ATP2A3	ATP2A3	-2.00884	2.45027e-09
NDC80	NDC80	3.65061	2.55943e-09
SCD5	SCD5	3.79181	2.56123e-09
MIR7-1	MIR7-1	-4.73614	2.5816e-09
NEURL1	NEURL1	-4.57207	2.59217e-09
BTBD2	BTBD2	-1.92878	2.59236e-09
PYCRL	PYCRL	-2.22524	2.59843e-09
WDR38	WDR38	-2.99088	2.65241e-09
KHNYN	KHNYN	-1.5208	2.65418e-09
FRA10AC1	FRA10AC1	2.21044	2.66037e-09
HOXD9	HOXD9	8.13495	2.72039e-09
SLC15A2	SLC15A2	-3.81549	2.75796e-09
FOXH1	FOXH1	-2.90727	2.77048e-09
C19orf25	C19orf25	-1.82302	2.81354e-09
DPY30	DPY30	2.3363	2.82662e-09
C6orf203	C6orf203	1.82095	2.8523e-09
EPAS1	EPAS1	4.90152	2.85301e-09
MIB2	MIB2	-2.44206	2.87315e-09
DAB2IP	DAB2IP	5.06825	2.93303e-09
DSG2	DSG2	6.9961	2.95943e-09
DPH1	DPH1	-1.73412	2.99764e-09
TNK2	TNK2	-2.98502	3.01671e-09
PGAM2	PGAM2	-3.85169	3.02529e-09
RHOQ	RHOQ	-2.01755	3.03763e-09
MIR6513	MIR6513	-7.44681	3.07881e-09
PLSCR4	PLSCR4	7.88481	3.08062e-09
ZFHX2	ZFHX2	2.73378	3.15035e-09
PKP2	PKP2	5.38189	3.20228e-09
RELL2	RELL2	-2.51329	3.20293e-09
FGFR1	FGFR1	3.63132	3.28043e-09
NUDT4	NUDT4	-2.33744	3.307e-09
HSP90AA1	HSP90AA1	1.72753	3.32162e-09
SMTN	SMTN	1.75395	3.39096e-09
YAE1D1	YAE1D1	2.36766	3.39788e-09
BMP7	BMP7	8.7376	3.40591e-09
NSG1	NSG1	4.74241	3.40919e-09
MEDAG	MEDAG	7.96119	3.43447e-09
YWHAZ	YWHAZ	-1.97926	3.45939e-09
POU6F1	POU6F1	-2.88013	3.46191e-09
FMR1-AS1	FMR1-AS1	2.33227	3.47241e-09
TMEM184A	TMEM184A	-2.44288	3.48117e-09
RPS16	RPS16	-2.06569	3.50671e-09
PPP1R35	PPP1R35	-2.46946	3.63387e-09
PHOSPHO2-KLHL23	PHOSPHO2-KLHL23	2.90485	3.65395e-09
GTPBP2	GTPBP2	-1.36674	3.68333e-09
NBEAL2	NBEAL2	-2.62541	3.7528e-09
ARID5A	ARID5A	-2.61917	3.77574e-09
ANO1	ANO1	8.1947	3.7762e-09
MMP24-AS1	MMP24-AS1	-1.59929	3.80354e-09
ZNF730	ZNF730	3.98683	3.81505e-09
PLD2	PLD2	-2.33292	3.81749e-09
DEF8	DEF8	-4.73192	3.93029e-09
LINC00377	LINC00377	5.81295	4.01185e-09
KAL1	KAL1	8.17204	4.0511e-09
LOC100652768	LOC100652768	-2.8107	4.05273e-09
LOC100132062	LOC100132062	-7.19691	4.08186e-09
LOC100132287	LOC100132287	-7.19691	4.08186e-09
SEPT7P2	SEPT7P2	-1.78868	4.08907e-09
TBC1D25	TBC1D25	-1.58532	4.15373e-09
PDCL	PDCL	2.08115	4.248e-09
ZNF76	ZNF76	-1.73481	4.32469e-09
CKLF	CKLF	2.09847	4.41261e-09
RAD50	RAD50	1.74341	4.47843e-09
METTL9	METTL9	1.53361	4.48675e-09
CWF19L2	CWF19L2	2.43564	4.5166e-09
TECPR1	TECPR1	-2.26583	4.54818e-09
SPINK5	SPINK5	8.01549	4.55782e-09
LMBR1L	LMBR1L	-2.32828	4.59194e-09
H3F3B	H3F3B	-1.97292	4.60016e-09
NGFRAP1	NGFRAP1	4.14723	4.61276e-09
ATP6V0B	ATP6V0B	-2.52647	4.62693e-09
EIF5B	EIF5B	2.3869	4.72192e-09
LINC00341	LINC00341	-2.60727	4.73248e-09
RPL18	RPL18	-2.14641	4.77697e-09
TXNDC11	TXNDC11	-1.77372	4.77927e-09
FAP	FAP	8.01119	4.8594e-09
CLU	CLU	5.4536	4.92044e-09
ZBED3	ZBED3	2.88431	4.97028e-09
C1orf198	C1orf198	1.94259	5.07439e-09
MAFB	MAFB	-2.00314	5.08328e-09
LLGL1	LLGL1	-2.30623	5.12062e-09
CHRNA6	CHRNA6	6.31885	5.12915e-09
OSBPL9	OSBPL9	1.36568	5.13194e-09
CNKSR3	CNKSR3	6.63918	5.29173e-09
NCLN	NCLN	-2.14099	5.31324e-09
PPL	PPL	5.03305	5.32099e-09
LOC101927181	LOC101927181	-3.63843	5.32285e-09
MFNG	MFNG	-2.66742	5.34708e-09
LOC100289561	LOC100289561	-2.36572	5.39383e-09
LOC100505474	LOC100505474	8.28314	5.4133e-09
ZNF423	ZNF423	7.65593	5.41719e-09
ETV5	ETV5	3.53289	5.44502e-09
SNORA43	SNORA43	-7.15861	5.48811e-09
PTGFRN	PTGFRN	3.22763	5.5089e-09
MIR223	MIR223	-4.53135	5.56058e-09
BOLA2	BOLA2	-7.34108	5.61378e-09
BOLA2B	BOLA2B	-7.34108	5.61378e-09
TBX2	TBX2	8.01977	5.65194e-09
RUFY1	RUFY1	1.28626	5.65734e-09
AMDHD2	AMDHD2	-2.99246	5.68172e-09
MIR3648-1	MIR3648-1	-5.86844	5.68335e-09
YBX3	YBX3	-2.81562	5.71217e-09
MIS18A	MIS18A	2.59162	5.71431e-09
SMIM14	SMIM14	2.78896	5.92963e-09
PTN	PTN	8.85941	5.93104e-09
FOXP4	FOXP4	-1.97038	5.98764e-09
XRCC2	XRCC2	4.3158	6.01154e-09
SMN1	SMN1	2.18807	6.05105e-09
SMN2	SMN2	2.18807	6.05105e-09
GMIP	GMIP	-1.44263	6.08853e-09
LURAP1L	LURAP1L	5.65102	6.10328e-09
FAM98C	FAM98C	-2.2643	6.20226e-09
SLC39A6	SLC39A6	1.7482	6.20831e-09
LMNTD2	LMNTD2	-3.76744	6.33349e-09
DPYSL3	DPYSL3	8.54903	6.33585e-09
HSF1	HSF1	-1.66895	6.34852e-09
FCER1A	FCER1A	-7.22699	6.38827e-09
NBPF11	NBPF11	-7.11462	6.40278e-09
CTHRC1	CTHRC1	5.15939	6.44603e-09
NDUFS7	NDUFS7	-2.09747	6.48543e-09
PPP4R1L	PPP4R1L	-2.71718	6.51049e-09
PILRB	PILRB	-2.29126	6.52151e-09
BACH2	BACH2	-2.74469	6.55752e-09
WDR83	WDR83	-1.30552	6.69956e-09
CCDC8	CCDC8	8.09189	6.73066e-09
ZBED3-AS1	ZBED3-AS1	4.6712	6.76201e-09
ERVK13-1	ERVK13-1	-2.25835	6.8455e-09
PNKP	PNKP	-2.19554	6.94096e-09
ACAP3	ACAP3	-2.77126	6.94441e-09
RBP1	RBP1	6.77079	6.95659e-09
ZNF385A	ZNF385A	-2.80952	7.02319e-09
LILRB2	LILRB2	-3.64051	7.03829e-09
COL27A1	COL27A1	4.31253	7.05859e-09
RFX1	RFX1	-2.12297	7.17709e-09
ZNF581	ZNF581	-1.94568	7.24539e-09
EN1	EN1	8.3063	7.30646e-09
CACNA2D1	CACNA2D1	8.2014	7.36873e-09
PIPSL	PIPSL	3.34449	7.38869e-09
CKAP5	CKAP5	2.04254	7.39871e-09
GNA12	GNA12	-1.57055	7.40644e-09
SHCBP1	SHCBP1	4.14427	7.44852e-09
ACHE	ACHE	5.04749	7.80748e-09
CLIC6	CLIC6	5.59043	7.83921e-09
VAMP8	VAMP8	1.74929	7.97178e-09
OLFM1	OLFM1	3.55529	8.04654e-09
SKA2	SKA2	2.41591	8.05921e-09
CBX5	CBX5	1.94894	8.08031e-09
TMCO1	TMCO1	2.66771	8.09095e-09
CTDSP1	CTDSP1	-2.09932	8.09739e-09
GAPDHS	GAPDHS	-3.56848	8.12692e-09
MIR6126	MIR6126	-4.91003	8.16258e-09
PRR29	PRR29	-1.74057	8.17231e-09
MXD4	MXD4	-2.3466	8.20237e-09
CDH3	CDH3	4.5304	8.23202e-09
RSF1	RSF1	1.71571	8.33943e-09
SEC62	SEC62	2.38125	8.35623e-09
SHISA8	SHISA8	-3.37144	8.41841e-09
FAM73B	FAM73B	-2.29453	8.51221e-09
ADH5	ADH5	1.8613	8.51625e-09
DCXR	DCXR	-2.04664	8.54021e-09
MIR4315-1	MIR4315-1	-5.46662	8.65899e-09
MIR4315-2	MIR4315-2	-5.46662	8.65899e-09
ZNF330	ZNF330	1.89217	8.67472e-09
GGT7	GGT7	-2.28966	8.69901e-09
LYPD1	LYPD1	8.00956	8.84491e-09
FHL2	FHL2	4.28971	9.06187e-09
HS6ST1	HS6ST1	-2.20515	9.07556e-09
RPS6KA4	RPS6KA4	-1.44582	9.09457e-09
TBX18	TBX18	7.82036	9.18225e-09
PDLIM3	PDLIM3	5.72084	9.26718e-09
LIMD2	LIMD2	-1.92372	9.4794e-09
KCNIP2-AS1	KCNIP2-AS1	-5.46469	9.47949e-09
COQ6	COQ6	-2.0705	9.53118e-09
STC1	STC1	9.186	9.56664e-09
SNORA10	SNORA10	-6.3674	9.71436e-09
TOM1L2	TOM1L2	-1.80685	9.73848e-09
ZSCAN9	ZSCAN9	1.81063	9.79618e-09
VSIG10	VSIG10	2.87566	9.97115e-09
AR	AR	4.79441	1.00016e-08
IRX3	IRX3	7.96172	1.00067e-08
EVC2	EVC2	4.53318	1.00359e-08
CADM1	CADM1	3.40077	1.01914e-08
SLX1A-SULT1A3	SLX1A-SULT1A3	-3.93528	1.02718e-08
SLX1B-SULT1A4	SLX1B-SULT1A4	-3.93528	1.02718e-08
HAL	HAL	-3.70473	1.02791e-08
PIR	PIR	7.63012	1.03497e-08
NTRK2	NTRK2	7.85952	1.04411e-08
NFASC	NFASC	6.68425	1.04807e-08
ADPGK	ADPGK	-1.39179	1.06405e-08
RBM15	RBM15	-1.84607	1.07021e-08
NETO1	NETO1	-4.93319	1.07998e-08
GRAMD3	GRAMD3	2.02071	1.08514e-08
TMEM56	TMEM56	-4.45152	1.10025e-08
GPR85	GPR85	5.34294	1.10494e-08
SYDE1	SYDE1	3.89843	1.10697e-08
TANGO2	TANGO2	-1.54312	1.12624e-08
GCNT3	GCNT3	6.88884	1.13404e-08
MNDA	MNDA	1.85583	1.14499e-08
GLI3	GLI3	4.84522	1.15408e-08
MRPL22	MRPL22	2.02659	1.15726e-08
POFUT2	POFUT2	-1.76932	1.15745e-08
CD59	CD59	1.56077	1.17136e-08
YBX1	YBX1	-2.04184	1.17364e-08
SPAG4	SPAG4	-5.88502	1.18134e-08
LINC00525	LINC00525	4.41358	1.18526e-08
D2HGDH	D2HGDH	-2.51358	1.19027e-08
FAM110D	FAM110D	8.09735	1.22517e-08
APEX1	APEX1	1.96357	1.25338e-08
VENTX	VENTX	-5.65503	1.25525e-08
PI4KA	PI4KA	-1.55578	1.27336e-08
ITGA9	ITGA9	4.9609	1.28965e-08
GLI4	GLI4	-3.0913	1.29568e-08
SNORA25	SNORA25	-3.79134	1.30675e-08
FIBIN	FIBIN	7.73325	1.31143e-08
ISCA1	ISCA1	-1.78913	1.31483e-08
SFRP1	SFRP1	8.05219	1.31676e-08
SMIM20	SMIM20	1.88055	1.32111e-08
RNF180	RNF180	6.77432	1.33224e-08
EIF4EBP3	EIF4EBP3	-2.56928	1.33538e-08
CTRL	CTRL	-3.40411	1.352e-08
LINC00471	LINC00471	4.56656	1.35652e-08
GPX1	GPX1	-2.47042	1.36023e-08
SNORD59B	SNORD59B	-7.30165	1.36084e-08
DNM3OS	DNM3OS	8.01506	1.36334e-08
DDX1	DDX1	1.82175	1.36374e-08
ZFPM1	ZFPM1	-2.52256	1.37618e-08
SMIM24	SMIM24	4.8391	1.37688e-08
PDGFRB	PDGFRB	2.58338	1.39537e-08
PHF6	PHF6	1.81312	1.4033e-08
MLF1	MLF1	3.21362	1.41264e-08
ZCRB1	ZCRB1	1.71581	1.4161e-08
BDH2	BDH2	1.78249	1.4179e-08
FBXO46	FBXO46	-1.36461	1.42771e-08
CPT1B	CPT1B	-1.88691	1.45385e-08
RAF1	RAF1	-1.33595	1.456e-08
FAM192A	FAM192A	1.14066	1.46378e-08
PCNXL3	PCNXL3	-1.95327	1.47641e-08
TMEM128	TMEM128	-1.87553	1.49698e-08
LOC389641	LOC389641	-1.98285	1.50026e-08
GPIHBP1	GPIHBP1	8.58293	1.50406e-08
MED16	MED16	-1.57048	1.50812e-08
VLDLR	VLDLR	3.8368	1.51621e-08
PAPLN	PAPLN	2.25819	1.51647e-08
NHSL1	NHSL1	3.17568	1.52515e-08
TTK	TTK	4.17737	1.53252e-08
WDR37	WDR37	-1.42558	1.58276e-08
MIR4489	MIR4489	-6.20168	1.58341e-08
LOC100132891	LOC100132891	2.83283	1.60162e-08
ZSCAN2	ZSCAN2	1.76907	1.60341e-08
CHGA	CHGA	4.85411	1.60437e-08
PFDN2	PFDN2	2.53584	1.60882e-08
TNFSF4	TNFSF4	3.7302	1.64769e-08
HUNK	HUNK	6.9661	1.64888e-08
RARB	RARB	3.00166	1.6533e-08
POLR3D	POLR3D	1.51544	1.65579e-08
PLK1	PLK1	3.20679	1.66301e-08
FCGR2C	FCGR2C	-3.60403	1.66985e-08
GATSL3	GATSL3	-2.61216	1.6704e-08
CPNE5	CPNE5	-4.87738	1.67781e-08
P4HTM	P4HTM	-2.43786	1.68192e-08
RTEL1	RTEL1	-1.80175	1.75566e-08
GPR137	GPR137	-1.75554	1.75926e-08
CTC1	CTC1	-2.39425	1.77249e-08
ROCK1	ROCK1	1.26905	1.7732e-08
DARS-AS1	DARS-AS1	2.94985	1.78258e-08
ARHGEF17	ARHGEF17	3.39588	1.78975e-08
FHOD1	FHOD1	-3.05293	1.79617e-08
RFNG	RFNG	-3.00751	1.80463e-08
MYO15B	MYO15B	-3.73726	1.8156e-08
KIAA0101	KIAA0101	4.91439	1.81876e-08
SNORD35B	SNORD35B	-4.12463	1.8201e-08
NUDC	NUDC	1.41652	1.83325e-08
ZNF793	ZNF793	1.95322	1.83658e-08
ZXDA	ZXDA	-2.18112	1.853e-08
RASAL3	RASAL3	-1.58905	1.8574e-08
COPE	COPE	-1.67295	1.85973e-08
TMEM179B	TMEM179B	-2.11512	1.8698e-08
GTF2IRD1	GTF2IRD1	3.09248	1.87643e-08
CASP6	CASP6	1.90722	1.88911e-08
ZBTB33	ZBTB33	1.25777	1.89809e-08
SMARCA4	SMARCA4	1.52657	1.95809e-08
ACTA2-AS1	ACTA2-AS1	2.96281	1.97342e-08
STARD3	STARD3	-1.43862	2.02963e-08
CCDC34	CCDC34	3.17	2.04428e-08
CHEK1	CHEK1	4.0613	2.04564e-08
TAF1C	TAF1C	-2.56927	2.05332e-08
SV2B	SV2B	4.59759	2.05717e-08
PIR-FIGF	PIR-FIGF	7.53269	2.0705e-08
ERP29	ERP29	1.75953	2.08531e-08
LYZ	LYZ	-2.95581	2.09854e-08
RSRP1	RSRP1	-1.69276	2.10699e-08
MEX3D	MEX3D	2.84836	2.11135e-08
GNA14	GNA14	7.38126	2.1405e-08
EBF3	EBF3	4.27856	2.1454e-08
TAF13	TAF13	2.46395	2.16786e-08
TSPAN12	TSPAN12	7.4198	2.18259e-08
B4GALT7	B4GALT7	-2.07448	2.19086e-08
CDKN2D	CDKN2D	-1.62239	2.20266e-08
ZDHHC12	ZDHHC12	-1.85251	2.20352e-08
PLEKHJ1	PLEKHJ1	-1.76726	2.21944e-08
NEMF	NEMF	1.17991	2.2328e-08
EPHA3	EPHA3	7.95256	2.25481e-08
DSC2	DSC2	3.30948	2.26757e-08
SBDSP1	SBDSP1	-1.82776	2.33284e-08
MAPK8IP1	MAPK8IP1	-3.25308	2.33701e-08
XKR8	XKR8	-1.74794	2.35157e-08
NAT6	NAT6	-2.56296	2.35495e-08
TMEM86B	TMEM86B	-2.39873	2.37931e-08
STIL	STIL	2.93917	2.38699e-08
KRBA1	KRBA1	-2.07898	2.38957e-08
MMP17	MMP17	-4.94754	2.42788e-08
WBP1	WBP1	-2.78743	2.45045e-08
RNF125	RNF125	-2.84859	2.46206e-08
NBPF8	NBPF8	-2.48761	2.4871e-08
AP5Z1	AP5Z1	-1.61554	2.53414e-08
CD180	CD180	2.11393	2.53987e-08
CABLES1	CABLES1	4.27044	2.55513e-08
PRKAG2-AS1	PRKAG2-AS1	-2.52409	2.56087e-08
NUDT1	NUDT1	2.05209	2.56298e-08
CHMP4A	CHMP4A	1.71996	2.5963e-08
INPP5E	INPP5E	-2.64456	2.59852e-08
TMEFF1	TMEFF1	3.34484	2.62519e-08
CLIP3	CLIP3	3.20996	2.62594e-08
C22orf15	C22orf15	-3.51846	2.63216e-08
MTCH1	MTCH1	-1.50094	2.65892e-08
PLEKHA8	PLEKHA8	1.83684	2.69488e-08
FMO2	FMO2	8.18597	2.70487e-08
KAZN	KAZN	2.90799	2.71904e-08
CENPBD1	CENPBD1	1.73815	2.75445e-08
FAM155A	FAM155A	8.03517	2.77456e-08
ZFPM2	ZFPM2	7.14983	2.79765e-08
GDF11	GDF11	2.41946	2.83127e-08
RTEL1-TNFRSF6B	RTEL1-TNFRSF6B	-1.75957	2.83205e-08
LOC90834	LOC90834	-4.14146	2.8419e-08
GUCY1A3	GUCY1A3	2.16929	2.84867e-08
CHL1	CHL1	2.97945	2.87911e-08
TLE4	TLE4	-2.02758	2.88007e-08
ICA1	ICA1	3.31647	2.88669e-08
EVC	EVC	3.4767	2.88798e-08
MIR6838	MIR6838	-3.66758	2.90219e-08
PDE1A	PDE1A	4.57228	2.93496e-08
FCRL4	FCRL4	8.872	2.94614e-08
SNORD80	SNORD80	-4.01441	2.95802e-08
SRCIN1	SRCIN1	5.55637	2.96848e-08
RASL12	RASL12	7.69072	3.01563e-08
FAM160A2	FAM160A2	-2.49052	3.01648e-08
EDNRA	EDNRA	7.90181	3.02699e-08
WDR12	WDR12	2.64771	3.08002e-08
LIX1	LIX1	-4.8943	3.08612e-08
GGH	GGH	3.64963	3.10748e-08
CACTIN-AS1	CACTIN-AS1	-1.7289	3.12776e-08
IFT46	IFT46	1.80489	3.17524e-08
DYNC1I2	DYNC1I2	1.90953	3.18347e-08
HLA-DQB2	HLA-DQB2	-7.34349	3.18954e-08
ZFAND5	ZFAND5	-1.91635	3.19161e-08
AJAP1	AJAP1	7.34291	3.19271e-08
SNORA67	SNORA67	-2.5996	3.1938e-08
CEP70	CEP70	3.38646	3.24253e-08
SSTR3	SSTR3	3.76287	3.28095e-08
HNRNPUL2	HNRNPUL2	1.34388	3.30117e-08
LRP10	LRP10	-1.80644	3.34045e-08
DUSP2	DUSP2	-2.41873	3.34461e-08
RAB44	RAB44	-5.0296	3.43896e-08
CYB561D1	CYB561D1	-1.62072	3.45839e-08
PABPC1L	PABPC1L	-2.29334	3.46654e-08
RNF121	RNF121	1.48607	3.49002e-08
LRRC20	LRRC20	3.31316	3.5141e-08
SERPINF1	SERPINF1	3.07406	3.53099e-08
RRP15	RRP15	1.74382	3.59345e-08
ABCA7	ABCA7	-3.01591	3.59792e-08
BCL9	BCL9	2.60877	3.62139e-08
FCGRT	FCGRT	-2.24893	3.63986e-08
ACTR1B	ACTR1B	-1.78058	3.64224e-08
KIRREL2	KIRREL2	5.59038	3.66333e-08
APLN	APLN	8.24003	3.6957e-08
CIRBP-AS1	CIRBP-AS1	-4.10093	3.7081e-08
RNFT1	RNFT1	-1.75862	3.71596e-08
MPRIP	MPRIP	-2.34763	3.76828e-08
HLTF	HLTF	2.68202	3.78795e-08
TNFSF15	TNFSF15	4.58651	3.79367e-08
FURIN	FURIN	-3.10623	3.83286e-08
LDLRAP1	LDLRAP1	-2.68433	3.83435e-08
MAP3K10	MAP3K10	-2.33559	3.84251e-08
PLCL1	PLCL1	2.76661	3.85244e-08
ELMOD2	ELMOD2	1.53432	3.85365e-08
CENPE	CENPE	4.09024	3.87036e-08
DVL1	DVL1	-2.59756	3.89139e-08
JUN	JUN	-3.40273	3.89276e-08
RRM1	RRM1	2.91739	3.90339e-08
SERPINA1	SERPINA1	-3.36179	3.90529e-08
MIR5090	MIR5090	-3.59172	3.90795e-08
ADI1	ADI1	1.82902	3.9892e-08
MIR922	MIR922	-3.12928	4.04351e-08
RASSF1	RASSF1	-1.57705	4.06547e-08
NPY1R	NPY1R	9.02874	4.06968e-08
KL	KL	4.35573	4.11682e-08
HSD17B4	HSD17B4	1.83896	4.19393e-08
SATB2	SATB2	3.41959	4.22953e-08
GOLGA8N	GOLGA8N	-4.22223	4.25767e-08
SAAL1	SAAL1	2.38034	4.26142e-08
CAP2	CAP2	8.32409	4.27083e-08
PEX11A	PEX11A	2.72343	4.30908e-08
PRKG1	PRKG1	5.67125	4.36003e-08
MRPS18C	MRPS18C	1.87232	4.38051e-08
PSMC3	PSMC3	1.92331	4.40527e-08
SNORA17	SNORA17	-3.35216	4.43046e-08
LMAN1	LMAN1	1.64344	4.43149e-08
SDHAP1	SDHAP1	-2.18887	4.47801e-08
NOTCH1	NOTCH1	-2.98285	4.50284e-08
LOC100288778	LOC100288778	-3.58155	4.50317e-08
CNDP2	CNDP2	1.23773	4.50875e-08
E2F8	E2F8	4.5667	4.51781e-08
THEMIS2	THEMIS2	-2.86155	4.53177e-08
KIAA1875	KIAA1875	-3.57357	4.5466e-08
SNORA52	SNORA52	-6.03719	4.56362e-08
QSOX2	QSOX2	-2.66855	4.6024e-08
CIITA	CIITA	-3.43136	4.67891e-08
GSE1	GSE1	-1.71952	4.68064e-08
ROBO1	ROBO1	3.95059	4.68434e-08
PDCD4	PDCD4	1.96295	4.69701e-08
LOC101928378	LOC101928378	-2.74923	4.69905e-08
GTF2IP1	GTF2IP1	-3.84548	4.69998e-08
FBXL8	FBXL8	-4.13842	4.76146e-08
ATRNL1	ATRNL1	3.84754	4.81337e-08
RNF166	RNF166	-1.88806	4.81463e-08
TMEM5	TMEM5	1.59957	4.82265e-08
PCED1A	PCED1A	-2.38847	4.87996e-08
FCHSD1	FCHSD1	-1.64305	4.89191e-08
TMEM126B	TMEM126B	1.72745	4.98889e-08
APBB3	APBB3	-2.1461	5.01676e-08
ZSCAN31	ZSCAN31	2.45849	5.04426e-08
SNORD31	SNORD31	-4.53688	5.05733e-08
AP2M1	AP2M1	1.27276	5.06028e-08
CAMSAP3	CAMSAP3	2.7387	5.06403e-08
EDNRB	EDNRB	5.59336	5.07386e-08
YDJC	YDJC	-2.02974	5.0797e-08
RHBDL2	RHBDL2	3.88729	5.08648e-08
KALRN	KALRN	3.99774	5.1353e-08
HAGLR	HAGLR	7.54504	5.14419e-08
ELN	ELN	5.0628	5.17977e-08
KCNJ5	KCNJ5	6.45958	5.19255e-08
JMJD4	JMJD4	-1.90613	5.19314e-08
MRPL17	MRPL17	2.29422	5.22179e-08
CWC27	CWC27	2.14468	5.24968e-08
MGC70870	MGC70870	2.83762	5.32589e-08
LRRN1	LRRN1	3.23577	5.4227e-08
EXOC3L4	EXOC3L4	7.48534	5.43151e-08
IL22RA2	IL22RA2	8.71543	5.43774e-08
CRYAB	CRYAB	7.3385	5.43878e-08
NRXN1	NRXN1	8.01913	5.45892e-08
EGFL6	EGFL6	7.94875	5.4825e-08
INSR	INSR	1.70639	5.49511e-08
HHIPL1	HHIPL1	4.8336	5.57589e-08
MIR6807	MIR6807	-6.01172	5.61625e-08
SAMD10	SAMD10	-2.16409	5.63708e-08
ACADM	ACADM	1.79355	5.66945e-08
NOMO3	NOMO3	-4.02143	5.70149e-08
SRSF6	SRSF6	-1.33431	5.70299e-08
ZNF616	ZNF616	1.77774	5.77497e-08
MOGS	MOGS	-2.0716	5.79287e-08
SPDYE3	SPDYE3	-2.12752	5.82367e-08
HNRNPA3	HNRNPA3	-1.34726	5.83179e-08
MBOAT7	MBOAT7	-1.68385	5.84485e-08
SMAD2	SMAD2	1.71	5.85218e-08
TMUB2	TMUB2	-1.90527	5.85705e-08
[truncated: 20,062 more rows]

## Sheet: Diff Expression_Relapse_vs_pIBR
name	description	log2FoldChange	pvalue
AKAP6	AKAP6	-5.15706	1.62821e-52
TTTY15	TTTY15	-4.70694	8.38962e-52
USP9Y	USP9Y	-3.7216	6.90267e-44
RPS4Y1	RPS4Y1	-3.62063	9.92406e-40
PRAME	PRAME	3.502	2.58547e-35
NLGN4Y	NLGN4Y	-5.59399	1.4458e-34
LILRA4	LILRA4	5.41285	1.26791e-33
JUP	JUP	3.29356	1.4836e-31
PRKY	PRKY	-3.67709	1.58658e-29
TNFRSF13B	TNFRSF13B	-3.11637	6.55341e-29
UTY	UTY	-3.56401	5.85723e-27
CXCL12	CXCL12	5.28208	2.48314e-25
BMPR2	BMPR2	-2.64209	7.3633e-25
KIAA1549L	KIAA1549L	-6.96752	2.29211e-24
PTPN1	PTPN1	-2.7992	8.0907e-24
ELL2	ELL2	3.09298	1.53908e-23
LRRC3	LRRC3	3.14357	6.11917e-22
S100A9	S100A9	4.42252	2.32732e-19
DDX3Y	DDX3Y	-2.8313	1.40275e-18
NLRP6	NLRP6	3.50329	1.43389e-18
CHST15	CHST15	-3.58625	3.24996e-18
ST14	ST14	-3.9564	1.80313e-17
TSHZ2	TSHZ2	-2.58586	6.44812e-17
APOD	APOD	4.99582	7.8286e-17
RYR3	RYR3	-2.9446	1.05474e-16
LOC100506457	LOC100506457	3.36742	1.53958e-16
THSD7A	THSD7A	-3.60812	3.85838e-16
MGAT3	MGAT3	-2.28783	4.24664e-16
PLBD1	PLBD1	-2.23435	8.43435e-16
RBM47	RBM47	-3.39227	1.67231e-15
TESC	TESC	4.21257	1.84496e-15
S100A8	S100A8	4.96816	2.2789e-15
DMD	DMD	-2.62096	1.12072e-14
ADAMTS7	ADAMTS7	-2.01337	1.9164e-13
LAIR1	LAIR1	3.55014	9.47149e-13
BCL7A	BCL7A	-1.91924	1.51589e-12
HBA2	HBA2	7.1532	1.5169e-12
NFKBIA	NFKBIA	1.76287	1.5531e-12
ZFY	ZFY	-3.24238	2.35658e-12
HBB	HBB	10.5641	2.45029e-12
TXLNGY	TXLNGY	-2.80561	2.98294e-12
KLK1	KLK1	3.87562	6.89755e-12
KBTBD11	KBTBD11	-2.98529	7.31107e-12
LGMN	LGMN	2.95139	7.716e-12
PCNT	PCNT	-1.82852	9.52331e-12
OCA2	OCA2	7.46669	4.5781e-11
SAT1	SAT1	1.97001	4.97867e-11
ABCC4	ABCC4	-3.61017	4.98915e-11
IL2RA	IL2RA	-2.24405	5.11376e-11
KLF13	KLF13	-1.71597	5.2875e-11
MYO3A	MYO3A	-3.45284	8.89613e-11
F3	F3	2.80978	1.69746e-10
IGJ	IGJ	-2.47801	1.94271e-10
GLDN	GLDN	4.52695	2.60534e-10
ARHGAP33	ARHGAP33	-1.7179	3.16258e-10
ANKRD37	ANKRD37	2.33591	4.37765e-10
PRPF40B	PRPF40B	-1.73377	4.81894e-10
SERINC5	SERINC5	-1.7493	5.13716e-10
MACROD2	MACROD2	-2.20286	5.29786e-10
PDK4	PDK4	5.60707	5.41041e-10
TMSB4Y	TMSB4Y	-4.54964	7.78565e-10
AKAP12	AKAP12	3.09181	8.26368e-10
AXIN2	AXIN2	2.04374	1.23896e-09
GRASP	GRASP	2.17298	1.52653e-09
RB1	RB1	-1.62841	2.10759e-09
THBS1	THBS1	3.24992	2.16692e-09
ZCCHC12	ZCCHC12	4.47229	3.10269e-09
PDZD2	PDZD2	-2.55745	3.56819e-09
AGPAT3	AGPAT3	-1.65181	3.77775e-09
IRAK2	IRAK2	1.59344	4.08318e-09
ARNT2	ARNT2	-2.2155	5.51262e-09
TFPI2	TFPI2	1.55588	6.07376e-09
ALPL	ALPL	-3.63271	6.63519e-09
DUSP8	DUSP8	2.62741	9.84061e-09
ZNF10	ZNF10	2.31648	1.07451e-08
SNHG5	SNHG5	1.41306	1.13324e-08
USPL1	USPL1	1.42732	1.28633e-08
COL6A2	COL6A2	-1.58098	1.52727e-08
IFRD1	IFRD1	1.49801	2.11976e-08
GAB2	GAB2	-1.41052	2.32538e-08
MYO7B	MYO7B	1.86553	2.60428e-08
PALM2-AKAP2	PALM2-AKAP2	-1.40871	2.70037e-08
AKAP2	AKAP2	-1.40898	2.75749e-08
HLX	HLX	2.53106	2.99035e-08
WFDC21P	WFDC21P	2.29476	3.00986e-08
SLC19A2	SLC19A2	2.36798	3.09364e-08
XRCC2	XRCC2	-1.87889	3.2843e-08
FMNL3	FMNL3	-1.71312	3.49462e-08
SH3BP4	SH3BP4	-2.32306	8.00877e-08
ALDH2	ALDH2	-1.6938	9.48291e-08
LTBP1	LTBP1	-1.33979	1.21606e-07
SORBS3	SORBS3	-1.5087	1.23812e-07
PRSS21	PRSS21	4.55611	1.30537e-07
CXCL8	CXCL8	3.90667	1.37476e-07
RHPN1	RHPN1	-2.14233	1.468e-07
MCF2L	MCF2L	-2.16289	1.62652e-07
NLRP3	NLRP3	1.66327	1.70229e-07
FAM53B	FAM53B	-2.14072	1.72747e-07
EIF1AY	EIF1AY	-2.10569	1.77594e-07
IGFBP4	IGFBP4	1.99179	1.83794e-07
SKAP1	SKAP1	1.5441	1.88543e-07
PCNA-AS1	PCNA-AS1	-1.43879	2.00552e-07
ARMCX1	ARMCX1	2.75808	2.27639e-07
LOC100130744	LOC100130744	-1.49849	2.37612e-07
LMO7	LMO7	-1.337	2.92777e-07
TMCO3	TMCO3	-1.45149	2.96308e-07
GALNTL6	GALNTL6	3.30553	3.03732e-07
ADARB1	ADARB1	2.11095	3.09861e-07
PTPRS	PTPRS	-1.4667	4.35091e-07
FBLIM1	FBLIM1	-3.55088	4.89389e-07
KLK2	KLK2	3.26333	5.44092e-07
EPB41L1	EPB41L1	-1.443	5.55002e-07
PLAC8	PLAC8	2.19499	5.89087e-07
THRIL	THRIL	-2.08122	6.06074e-07
C17orf107	C17orf107	2.8713	6.76946e-07
PLK3	PLK3	1.28395	7.77825e-07
TOP1MT	TOP1MT	-1.52026	7.83936e-07
TAF1D	TAF1D	1.23878	8.28886e-07
ENG	ENG	-1.76639	8.35337e-07
KIF5C	KIF5C	1.63022	8.46746e-07
LINC01158	LINC01158	2.4209	8.81495e-07
CXCL5	CXCL5	-7.80915	8.98334e-07
PLEC	PLEC	-1.17849	9.62784e-07
SNORD50A	SNORD50A	2.69456	9.82559e-07
HIPK2	HIPK2	-1.29652	1.04049e-06
2023-03-02	2023-03-02	2.20324	1.14819e-06
CCL4	CCL4	2.57363	1.15944e-06
CHRNE	CHRNE	1.56923	1.3597e-06
PSKH1	PSKH1	-1.34341	1.36e-06
PIGA	PIGA	1.63336	1.37188e-06
CCNJL	CCNJL	3.10207	1.40481e-06
NOV	NOV	4.79671	1.60486e-06
PRTG	PRTG	3.71911	1.62558e-06
CHDH	CHDH	-2.67522	1.88424e-06
RBMS3	RBMS3	-1.99822	1.95496e-06
HSPG2	HSPG2	-1.61484	2.00999e-06
MAP1B	MAP1B	1.27647	2.08582e-06
LRRC36	LRRC36	-2.34088	2.12754e-06
PEG10	PEG10	1.53698	2.19539e-06
PLD4	PLD4	-1.7613	2.23727e-06
AFF2	AFF2	-1.83306	2.27902e-06
ARL4D	ARL4D	4.0437	2.29088e-06
LILRB2	LILRB2	3.08836	2.4229e-06
PLXNB2	PLXNB2	-2.38321	2.53728e-06
DIP2A	DIP2A	-1.21712	2.71163e-06
PGPEP1	PGPEP1	-1.22799	2.73758e-06
LIG1	LIG1	-1.14422	2.77623e-06
PTPRG	PTPRG	-1.49996	2.97051e-06
ULBP1	ULBP1	6.31957	3.4812e-06
RASSF6	RASSF6	2.62066	3.48946e-06
CCL3	CCL3	3.09488	3.49731e-06
TXNIP	TXNIP	2.94302	3.51848e-06
APLP2	APLP2	-1.19671	3.61526e-06
MAST4	MAST4	-1.15451	3.7148e-06
MIR7705	MIR7705	2.11321	3.80988e-06
MVB12B	MVB12B	-1.55604	3.86559e-06
DUSP5	DUSP5	1.6698	3.92263e-06
IL6	IL6	3.1907	4.00836e-06
LDLRAD2	LDLRAD2	-1.66217	4.03543e-06
C11orf96	C11orf96	5.07132	4.27863e-06
GPR114	GPR114	-1.23732	4.30082e-06
TNS3	TNS3	-1.1062	4.75352e-06
FOXM1	FOXM1	-1.31229	4.87589e-06
SIGLEC10	SIGLEC10	-1.12659	5.35883e-06
LRRC3-AS1	LRRC3-AS1	4.79434	5.73369e-06
COL1A1	COL1A1	3.48679	5.79658e-06
OTOF	OTOF	1.69657	5.86286e-06
SDCBP	SDCBP	1.28036	6.33327e-06
RIPK2	RIPK2	1.49072	6.487e-06
IGFBP3	IGFBP3	-3.82292	6.54405e-06
SNHG8	SNHG8	1.23624	6.63992e-06
KLF12	KLF12	-1.12258	7.11321e-06
BAG2	BAG2	3.40845	7.43622e-06
PARD6G	PARD6G	1.92518	7.58875e-06
TRPM2	TRPM2	-1.24132	8.29405e-06
FANCD2	FANCD2	-1.1673	8.44628e-06
ARHGAP35	ARHGAP35	-1.15583	8.62386e-06
HEY1	HEY1	5.42926	8.86936e-06
PLXNB3	PLXNB3	-2.06358	9.27234e-06
PTRH2	PTRH2	1.72416	1.04729e-05
MOB3B	MOB3B	-1.14483	1.06006e-05
PLIN2	PLIN2	1.44735	1.12599e-05
BTG3	BTG3	1.15369	1.16107e-05
YBX3	YBX3	2.35703	1.1988e-05
JMY	JMY	1.67648	1.21116e-05
CDKN1C	CDKN1C	3.61482	1.24114e-05
NAP1L2	NAP1L2	3.33692	1.25613e-05
CD276	CD276	-1.44165	1.26125e-05
LGALS1	LGALS1	1.20702	1.28703e-05
PACSIN1	PACSIN1	-2.08236	1.37606e-05
NET1	NET1	-1.70305	1.39107e-05
HSPA7	HSPA7	2.3548	1.4176e-05
ABHD17B	ABHD17B	1.48377	1.41981e-05
FGFR1	FGFR1	1.40131	1.51713e-05
GAS6	GAS6	-1.88552	1.5941e-05
MXI1	MXI1	1.66665	1.60957e-05
MEF2BNB-MEF2B	MEF2BNB-MEF2B	-1.38058	1.68584e-05
MCF2	MCF2	2.13377	1.6944e-05
SNORA24	SNORA24	2.25677	1.70227e-05
TLN2	TLN2	-1.29467	1.71746e-05
TUBGCP3	TUBGCP3	-1.15103	1.71816e-05
SGPP1	SGPP1	1.23248	1.7396e-05
HSPE1	HSPE1	2.13162	1.76512e-05
RARRES3	RARRES3	1.2134	1.90447e-05
SPTBN2	SPTBN2	-1.1464	1.91257e-05
SAV1	SAV1	1.38823	1.98031e-05
NIPAL2	NIPAL2	-1.3469	1.98784e-05
CKAP2	CKAP2	-1.17833	2.02603e-05
S100A12	S100A12	7.79143	2.07602e-05
TUBB2A	TUBB2A	1.28449	2.10251e-05
RHOB	RHOB	3.17725	2.15818e-05
LAPTM4B	LAPTM4B	1.26084	2.16388e-05
SEPN1	SEPN1	-1.23616	2.25469e-05
EIF2AK3	EIF2AK3	1.37647	2.37571e-05
FRMD6	FRMD6	2.60675	2.40461e-05
NAP1L6	NAP1L6	4.86654	2.43017e-05
MCM4	MCM4	-1.07846	2.59008e-05
PXDN	PXDN	-1.68839	2.64658e-05
TYMSOS	TYMSOS	-1.90579	2.67909e-05
STEAP3	STEAP3	1.8975	2.68168e-05
DLL1	DLL1	1.63625	2.8128e-05
RHOBTB1	RHOBTB1	1.87241	2.84345e-05
DNAH17-AS1	DNAH17-AS1	3.87129	2.89724e-05
PKMYT1	PKMYT1	-1.37608	2.99503e-05
CPNE5	CPNE5	-1.27456	3.01094e-05
NR4A1	NR4A1	2.40704	3.02568e-05
NCAPG2	NCAPG2	-1.11279	3.06184e-05
CHAF1A	CHAF1A	-1.11095	3.11338e-05
MEF2B	MEF2B	-1.47666	3.11828e-05
TMEM51-AS1	TMEM51-AS1	-2.84728	3.17733e-05
TSPAN13	TSPAN13	1.53662	3.27854e-05
NCR3LG1	NCR3LG1	2.50812	3.28991e-05
KIAA0125	KIAA0125	-3.6057	3.36487e-05
MYL9	MYL9	-1.36413	3.46197e-05
EHD3	EHD3	-1.68406	3.51912e-05
EMP1	EMP1	3.33444	3.54324e-05
CYCS	CYCS	1.13248	3.61535e-05
BRI3BP	BRI3BP	-1.53311	3.68378e-05
PGF	PGF	5.25132	3.69127e-05
TFDP1	TFDP1	-1.14726	3.7284e-05
CNTNAP1	CNTNAP1	-1.54566	3.82363e-05
FEM1C	FEM1C	1.11121	3.91784e-05
FTL	FTL	1.37449	3.92362e-05
SNHG15	SNHG15	1.16567	4.00498e-05
NKRF	NKRF	2.06488	4.08442e-05
LCN10	LCN10	2.74304	4.26908e-05
SELK	SELK	1.15191	4.2868e-05
FBLN1	FBLN1	-1.32169	4.36149e-05
RGS7	RGS7	2.12257	4.49017e-05
ZNF44	ZNF44	1.1274	4.49723e-05
TUBB	TUBB	-1.33483	4.52102e-05
RNA45S5	RNA45S5	2.22131	4.7842e-05
TSPYL2	TSPYL2	1.64739	4.87511e-05
MIR7111	MIR7111	1.9969	5.14374e-05
PRR12	PRR12	-1.39888	5.17103e-05
CDC16	CDC16	-1.21717	5.25653e-05
ATXN1	ATXN1	-1.70688	5.32586e-05
TLR2	TLR2	1.36612	5.34579e-05
CDC45	CDC45	-1.19966	5.42155e-05
LTF	LTF	4.74631	5.44793e-05
HERPUD1	HERPUD1	1.01557	5.56954e-05
SPTBN1	SPTBN1	-1.08694	5.57867e-05
ASAP2	ASAP2	-1.20942	5.83332e-05
SERPINE1	SERPINE1	8.2344	5.84844e-05
SLC8B1	SLC8B1	-1.23722	5.86127e-05
VCAN	VCAN	3.16043	6.25767e-05
GAB4	GAB4	3.31522	6.29945e-05
STARD13	STARD13	2.16065	6.46736e-05
SERTAD3	SERTAD3	1.6843	6.60968e-05
ADAMTS1	ADAMTS1	7.9708	6.6495e-05
ADRA2B	ADRA2B	4.59335	6.65027e-05
NGFR	NGFR	5.123	6.66052e-05
E2F2	E2F2	-1.68482	6.7024e-05
MYC	MYC	2.61291	6.88835e-05
DDIT3	DDIT3	1.17015	6.97639e-05
PITPNM2	PITPNM2	-1.50139	7.14697e-05
CHAMP1	CHAMP1	-1.10722	7.18239e-05
TMPRSS3	TMPRSS3	2.46173	7.27108e-05
CCDC88A	CCDC88A	-0.969276	7.33481e-05
LINC01480	LINC01480	1.65871	7.41346e-05
YES1	YES1	1.65669	7.47537e-05
STK24	STK24	-1.18051	7.54828e-05
MORF4L2	MORF4L2	1.02296	7.58244e-05
TMPRSS15	TMPRSS15	2.0837	7.75714e-05
CASC5	CASC5	-1.90801	7.75897e-05
NXPE3	NXPE3	-1.09069	7.96308e-05
GSDMB	GSDMB	1.14852	8.00045e-05
PLBD1-AS1	PLBD1-AS1	-2.0525	8.04588e-05
PLA2G16	PLA2G16	2.08654	8.07672e-05
KIAA0247	KIAA0247	-0.984567	8.15692e-05
2023-09-06	2023-09-06	-0.95111	8.33583e-05
MAFA	MAFA	4.37519	8.4483e-05
CA2	CA2	2.62721	8.58897e-05
ADCY9	ADCY9	2.80339	8.59853e-05
SRGN	SRGN	0.984909	8.63828e-05
ADAM9	ADAM9	1.53656	8.72171e-05
CHAC1	CHAC1	4.79401	8.80792e-05
TMEM154	TMEM154	-1.12232	8.84182e-05
PRRG4	PRRG4	3.62624	8.94707e-05
CCR7	CCR7	1.73372	9.04987e-05
GAS5	GAS5	1.00239	9.05484e-05
LCN2	LCN2	8.0877	9.05808e-05
UNC119B	UNC119B	-1.21539	9.08311e-05
FMOD	FMOD	4.07953	9.16416e-05
FGF13	FGF13	2.22052	9.413e-05
ABHD2	ABHD2	-0.958443	9.43556e-05
FARP1	FARP1	-1.09095	9.43692e-05
MSX1	MSX1	3.782	9.69499e-05
PVT1	PVT1	1.19091	0.000100221
GIMAP8	GIMAP8	2.109	0.000101516
ATP1B3	ATP1B3	2.15346	0.000104277
CDKN1B	CDKN1B	0.957266	0.000106626
LHPP	LHPP	-1.42837	0.000108632
MXD1	MXD1	2.6366	0.000113154
ZNF592	ZNF592	-0.952698	0.000113442
POFUT1	POFUT1	-1.04713	0.000114013
RAI1	RAI1	-1.0127	0.000114929
GLYATL2	GLYATL2	6.72766	0.000117226
ABLIM1	ABLIM1	-0.92077	0.00012089
LMNB2	LMNB2	-1.10375	0.000123011
CD36	CD36	4.14638	0.000123657
RASL11A	RASL11A	3.39918	0.000128714
WDR62	WDR62	-1.26995	0.000129006
RND1	RND1	3.23965	0.000132314
PRR13	PRR13	0.958623	0.000132725
PPM1F	PPM1F	-0.961088	0.00013357
LOC100129083	LOC100129083	-1.35943	0.000135872
NFE2	NFE2	7.51701	0.000141278
ZNF185	ZNF185	-1.03879	0.000143557
ZSCAN31	ZSCAN31	1.46064	0.000145815
ROR1	ROR1	-1.13589	0.000146842
CD83	CD83	1.23571	0.000147559
PRNP	PRNP	1.11897	0.000150523
SMPD3	SMPD3	-1.33158	0.000152704
PHYH	PHYH	1.06717	0.000155428
RRS1	RRS1	1.39415	0.000155503
CD300LB	CD300LB	6.68164	0.000157863
CCDC107	CCDC107	1.01668	0.000158989
AP5B1	AP5B1	-1.10919	0.000159105
PARP16	PARP16	-1.02056	0.000162876
LINC00278	LINC00278	-5.21541	0.000165692
ADAM29	ADAM29	-1.98513	0.000169683
TRPV3	TRPV3	2.61034	0.000170357
LIMD1	LIMD1	-1.19837	0.000171475
HSPH1	HSPH1	2.64019	0.000175697
FGF9	FGF9	2.26649	0.00017574
SIRT1	SIRT1	1.14354	0.000176363
SHF	SHF	1.21211	0.000176772
WASF2	WASF2	-0.930468	0.000178355
RPL22L1	RPL22L1	1.02331	0.000180358
CUX1	CUX1	-0.989869	0.000185002
SP8	SP8	6.88037	0.000188629
ECEL1	ECEL1	2.59564	0.000190722
C10orf54	C10orf54	1.32165	0.000191871
ADRA2A	ADRA2A	5.64817	0.000193465
CORO1B	CORO1B	-0.973152	0.000195688
ZMIZ1	ZMIZ1	-0.998825	0.000200158
PKD1	PKD1	-1.00571	0.000200212
MAP3K8	MAP3K8	1.16464	0.000200553
HEMGN	HEMGN	7.60125	0.000205197
NKX3-1	NKX3-1	2.03563	0.000207686
SPINT2	SPINT2	-1.44545	0.000210483
ZNF215	ZNF215	-1.59703	0.000211054
CR1	CR1	1.31035	0.000212296
HSPA6	HSPA6	11.6922	0.000213616
FHDC1	FHDC1	2.58423	0.000214931
SLFN11	SLFN11	1.37932	0.000218971
ZBED6	ZBED6	-1.26122	0.000219889
S1PR2	S1PR2	-1.04771	0.000220123
RNF26	RNF26	-1.10274	0.000222141
TRIM34	TRIM34	-0.949344	0.000222906
ITGB8	ITGB8	1.24502	0.000225344
TRIM6-TRIM34	TRIM6-TRIM34	-0.942319	0.000226079
KLHL13	KLHL13	-1.11418	0.000227165
DEFA4	DEFA4	7.9114	0.000227351
TSPAN2	TSPAN2	-1.20471	0.000229675
SESN2	SESN2	2.20696	0.000237166
ATP11A	ATP11A	-0.957168	0.000238045
SDC2	SDC2	4.88104	0.000239819
TRIM25	TRIM25	-0.95091	0.00024208
STAG3L2	STAG3L2	-1.27084	0.000242187
MYH9	MYH9	-0.885462	0.000242397
UPF3A	UPF3A	-1.11334	0.00024348
TWISTNB	TWISTNB	1.07665	0.000249735
DDX21	DDX21	0.999939	0.000250867
SNORA8	SNORA8	1.83509	0.000252987
DHFR	DHFR	-1.1648	0.00025318
POLR1E	POLR1E	1.02833	0.000255527
ANKH	ANKH	-1.02697	0.000256961
SNX16	SNX16	1.12091	0.000262632
TMEM132A	TMEM132A	-0.999885	0.000263435
AVPI1	AVPI1	3.09129	0.000263873
SNORA67	SNORA67	1.3131	0.00026865
PITX1	PITX1	-2.29936	0.000269668
RYBP	RYBP	0.95536	0.000271661
WEE1	WEE1	1.14484	0.000273992
CD1C	CD1C	-1.84512	0.000274181
MYBL2	MYBL2	-1.05421	0.000278534
PRMT2	PRMT2	-0.954509	0.000279525
RPS20	RPS20	1.2375	0.000279827
TGFB2	TGFB2	5.03844	0.000280244
IL1RN	IL1RN	3.12423	0.00028645
HSPE1-MOB4	HSPE1-MOB4	1.37362	0.000290887
SYK	SYK	-0.971709	0.000290901
DNAJC3	DNAJC3	-1.04569	0.000297535
HSPA1B	HSPA1B	12.2554	0.000297965
SYNGR1	SYNGR1	-1.26591	0.000301002
FBLN2	FBLN2	-0.959112	0.000303397
MYCBP2	MYCBP2	-1.00954	0.000303724
EDN1	EDN1	2.8718	0.000305267
SOD1	SOD1	1.73558	0.000309196
H1F0	H1F0	3.02684	0.000309625
EPB42	EPB42	3.99304	0.000310942
VPS37B	VPS37B	2.15875	0.000317552
KAZN	KAZN	-1.76303	0.000319669
PF4	PF4	6.84905	0.000324891
OLFM4	OLFM4	2.13367	0.000329457
IL23A	IL23A	2.21226	0.000332867
HSPD1	HSPD1	2.56914	0.000335387
GINS4	GINS4	-0.971549	0.000336855
TRABD2A	TRABD2A	1.78741	0.000345776
BMP4	BMP4	1.87316	0.000350332
POU2F2	POU2F2	-0.987045	0.000352614
NLRC3	NLRC3	-0.937098	0.000353392
CROCCP3	CROCCP3	-1.2019	0.000363029
LOC399715	LOC399715	-1.93317	0.000367442
C21orf58	C21orf58	-2.09486	0.00037063
NAMPT	NAMPT	1.34536	0.0003732
TMEM2	TMEM2	1.97825	0.000380935
RRAGD	RRAGD	1.35172	0.000387955
PHF23	PHF23	1.2284	0.00038815
TRPC3	TRPC3	-1.48635	0.000399365
SNHG16	SNHG16	0.963204	0.000400385
C1QA	C1QA	3.21068	0.000403973
PPP1R17	PPP1R17	-1.81989	0.000406817
RHOU	RHOU	1.96874	0.000411343
SPR	SPR	4.24713	0.000411724
ARHGAP19	ARHGAP19	-1.11798	0.000412605
NUP210	NUP210	-0.83005	0.000416112
GABRB2	GABRB2	-1.50909	0.000418262
MICAL3	MICAL3	-0.844666	0.000420899
KLHL24	KLHL24	1.12286	0.000421853
PSMG3-AS1	PSMG3-AS1	-1.14905	0.000424954
MAFF	MAFF	2.55827	0.000425685
NDUFAF4	NDUFAF4	1.20666	0.00042677
ERRFI1	ERRFI1	3.15462	0.000428253
TRIM58	TRIM58	7.4091	0.000428735
OXTR	OXTR	2.18711	0.000433093
CLK4	CLK4	0.957486	0.00044068
SOD2	SOD2	0.999666	0.000447019
KLF2	KLF2	0.977577	0.00045263
MMP8	MMP8	7.38386	0.000455712
FADS2	FADS2	-1.28084	0.000461115
SLC14A1	SLC14A1	-1.11521	0.000463648
TEC	TEC	1.22136	0.000471197
NFKBIZ	NFKBIZ	2.02646	0.000473622
HYPK	HYPK	0.987058	0.000475618
ITGA2B	ITGA2B	4.25842	0.000476919
TM9SF2	TM9SF2	-1.11106	0.000478595
ARHGAP44	ARHGAP44	-1.12853	0.000483624
PIGR	PIGR	2.23036	0.000483729
TTC39B	TTC39B	1.51331	0.000492585
GLUL	GLUL	1.48524	0.000494175
FOXD1	FOXD1	3.524	0.000496361
BAG3	BAG3	8.23144	0.000498019
RPL14	RPL14	0.961428	0.000499253
CCNJ	CCNJ	1.09704	0.000505861
INSR	INSR	3.80331	0.000517333
TM2D2	TM2D2	2.16528	0.000522296
SNORA32	SNORA32	1.75009	0.000523832
RAB31	RAB31	1.73846	0.000545532
RRAD	RRAD	4.05286	0.0005484
ZKSCAN1	ZKSCAN1	-0.833936	0.000556754
ZNF726	ZNF726	-1.31844	0.000567341
PLK4	PLK4	-0.892019	0.000571519
KHDRBS3	KHDRBS3	1.69333	0.000571562
SLCO4A1	SLCO4A1	1.81377	0.000590244
ARHGEF39	ARHGEF39	0.929339	0.000605981
LY86-AS1	LY86-AS1	-1.47683	0.00061174
ADCK2	ADCK2	-0.959079	0.000623166
MPO	MPO	7.98964	0.000624859
IL5RA	IL5RA	-1.67088	0.000637749
HOTAIRM1	HOTAIRM1	1.25173	0.000637977
CLEC17A	CLEC17A	-0.990696	0.000639814
LOC728743	LOC728743	1.11923	0.000640039
RGS13	RGS13	4.03123	0.000644961
SS18L2	SS18L2	1.0863	0.000648645
SAP30L	SAP30L	-0.965359	0.000650127
NIFK	NIFK	1.05147	0.000653891
LIFR	LIFR	-3.62235	0.000662109
RPL39	RPL39	0.90153	0.000665638
HRK	HRK	2.36001	0.000671434
CTBP2	CTBP2	1.95543	0.000672927
NME2	NME2	0.904149	0.000673837
DANCR	DANCR	0.969442	0.000674778
MTERF3	MTERF3	1.08225	0.000676406
ATF3	ATF3	4.65324	0.000693935
LOC100630918	LOC100630918	2.18914	0.000700202
C2orf48	C2orf48	-1.92532	0.000713974
CXXC5	CXXC5	-1.08504	0.000733888
SYCP3	SYCP3	2.32626	0.000734815
MTHFD1L	MTHFD1L	0.948616	0.0007359
SOCS7	SOCS7	-0.941063	0.000746981
LOC101927797	LOC101927797	6.75958	0.000762115
TUBB2B	TUBB2B	1.39988	0.000765655
STK38L	STK38L	0.890859	0.000768167
MAP6	MAP6	3.5835	0.000773164
TRIM56	TRIM56	-1.29188	0.000788164
TIGD3	TIGD3	2.03157	0.00079374
H2AFJ	H2AFJ	1.04047	0.000795748
POLB	POLB	0.90483	0.00079654
SEL1L3	SEL1L3	-0.87827	0.000799328
SERPINB6	SERPINB6	1.75456	0.000799747
OASL	OASL	1.84431	0.000805784
SHCBP1	SHCBP1	-1.17784	0.000813536
RGS12	RGS12	1.92157	0.000829039
CAND2	CAND2	-1.31209	0.00083667
ALAS2	ALAS2	3.42893	0.000854837
THEMIS2	THEMIS2	2.25986	0.00085603
SH3RF3	SH3RF3	-1.83173	0.000863526
CHORDC1	CHORDC1	2.16295	0.000870304
SPC24	SPC24	-1.99718	0.000893698
IL1B	IL1B	2.31768	0.000899357
RIMS3	RIMS3	-1.452	0.000906205
CIART	CIART	3.6847	0.000915177
ZNF14	ZNF14	1.17547	0.000929786
AP4B1	AP4B1	1.00689	0.00093341
CLPTM1	CLPTM1	-0.845259	0.000939487
PRDM11	PRDM11	-1.07017	0.000945776
ADM2	ADM2	-1.09855	0.00094978
AZU1	AZU1	4.78251	0.000953987
COA6	COA6	1.33605	0.000956343
NOTCH2NL	NOTCH2NL	0.894573	0.000958183
CHTF18	CHTF18	-0.974214	0.00096048
CBL	CBL	-0.993422	0.000967995
FOSL2	FOSL2	1.75446	0.000969145
GPR153	GPR153	-1.51488	0.000991569
RECQL4	RECQL4	-1.10721	0.000992098
EGR3	EGR3	2.03825	0.000993983
LOC102288414	LOC102288414	0.91379	0.000994493
MYO6	MYO6	0.922966	0.000997891
ZNF791	ZNF791	-1.02242	0.00100032
METTL3	METTL3	-0.981208	0.00100047
SLC12A3	SLC12A3	-1.13925	0.00100451
KCTD20	KCTD20	-0.799911	0.00101702
RAMP1	RAMP1	4.83248	0.00101809
TMEM8B	TMEM8B	-1.1252	0.0010247
ABRACL	ABRACL	0.923547	0.0010255
POLE	POLE	-0.882193	0.00102568
SNCA	SNCA	7.32096	0.00102795
BPI	BPI	7.20475	0.00104227
VPS36	VPS36	-0.868342	0.0010431
CECR1	CECR1	-0.822131	0.00104556
TMEM163	TMEM163	-1.09548	0.00104697
SOX7	SOX7	3.71592	0.00105428
CDH23	CDH23	-1.35216	0.00105694
ZNF519	ZNF519	-0.97469	0.00106532
ATP6V0E2	ATP6V0E2	-1.09438	0.00106615
CTGF	CTGF	2.47223	0.00107042
NDST1	NDST1	-0.922865	0.00107597
HSP90AA1	HSP90AA1	2.58558	0.00107789
PLEKHG1	PLEKHG1	-0.999558	0.00108321
ARG2	ARG2	1.48014	0.00108515
RHBDF1	RHBDF1	1.99804	0.00108716
SEPW1	SEPW1	0.981484	0.00108766
NUMA1	NUMA1	-0.77774	0.00108913
IPO5	IPO5	-0.942942	0.00108955
FANCI	FANCI	-0.792415	0.00108962
GJA4	GJA4	7.35987	0.00109428
ZNF200	ZNF200	1.01726	0.00110774
CALCB	CALCB	7.20828	0.00111534
SLC25A42	SLC25A42	-1.02301	0.00112486
LRRC37A4P	LRRC37A4P	-0.874921	0.00114716
ATF7IP	ATF7IP	-0.787588	0.00114719
SNORA69	SNORA69	3.99628	0.00115885
CD3EAP	CD3EAP	-0.899852	0.00116066
LAMP1	LAMP1	-0.925199	0.0011685
SLC20A1	SLC20A1	1.15068	0.00118442
TBC1D16	TBC1D16	-1.29474	0.0011856
UBAC2	UBAC2	-0.881714	0.00118594
ABCB1	ABCB1	1.67322	0.00119086
NME1-NME2	NME1-NME2	0.857378	0.00119505
NEB	NEB	-1.09855	0.00119585
CDCA7	CDCA7	-0.907266	0.00122933
FAM167A	FAM167A	1.34615	0.00123557
A2MP1	A2MP1	2.64668	0.00124381
PDLIM3	PDLIM3	3.39485	0.00125537
MIAT	MIAT	-1.65011	0.00126174
LIMD1-AS1	LIMD1-AS1	-1.07343	0.00126722
POC1A	POC1A	-1.12001	0.00129003
LIN54	LIN54	-0.828464	0.00129469
SAP30	SAP30	2.05737	0.00129601
NIPA1	NIPA1	-0.819627	0.00130036
TMOD2	TMOD2	-0.946466	0.00130051
ZNF593	ZNF593	1.32567	0.00130101
GRHL1	GRHL1	2.46657	0.00130533
HP1BP3	HP1BP3	-0.787446	0.00132136
KIAA1217	KIAA1217	-1.0627	0.00133041
DDIT4L	DDIT4L	4.74173	0.00133962
SLC2A4RG	SLC2A4RG	-0.95979	0.0013404
POLA2	POLA2	-1.17981	0.00134557
FLJ22184	FLJ22184	-2.00475	0.00136153
TYMS	TYMS	-1.10209	0.00136314
OVGP1	OVGP1	1.13908	0.00136691
GCNT2	GCNT2	-0.914217	0.00136774
ATN1	ATN1	-0.985121	0.00136941
TUNAR	TUNAR	-1.11492	0.00137169
DIDO1	DIDO1	-0.779662	0.00137413
CH25H	CH25H	6.71731	0.00137915
RAB15	RAB15	-1.34918	0.00138049
EML6	EML6	-1.39546	0.00138452
FZD7	FZD7	3.27971	0.00138569
ALPK2	ALPK2	2.61334	0.00138966
LZTS3	LZTS3	1.8839	0.00139455
MAP3K14	MAP3K14	-0.799772	0.00140481
ARHGAP6	ARHGAP6	2.29826	0.00141198
TUFT1	TUFT1	3.76583	0.00141703
UFSP2	UFSP2	0.927482	0.00142552
RPL31	RPL31	1.10414	0.00142689
CLEC2B	CLEC2B	1.34565	0.00143375
NUP54	NUP54	1.12957	0.00145826
POLD1	POLD1	-0.783799	0.00146697
BAIAP3	BAIAP3	1.7878	0.00146792
LYSMD3	LYSMD3	1.09202	0.00147387
CDC37L1	CDC37L1	1.07306	0.00147685
CCDC73	CCDC73	1.23516	0.00147707
H6PD	H6PD	-1.14597	0.0014815
NFE2L2	NFE2L2	1.18212	0.00148849
OSM	OSM	3.21498	0.00148935
B3GNT5	B3GNT5	3.84862	0.0014921
TXN	TXN	0.816479	0.00150809
ARC	ARC	7.19402	0.00151325
PTPDC1	PTPDC1	-0.972624	0.00151487
PTBP2	PTBP2	1.48155	0.00152988
PNMAL1	PNMAL1	3.83192	0.0015388
LRFN5	LRFN5	2.38145	0.00154459
DDX20	DDX20	0.825595	0.00154672
UROC1	UROC1	-3.03256	0.0015714
PAQR4	PAQR4	-1.14673	0.00157472
VASH2	VASH2	-1.71901	0.00158167
EDEM1	EDEM1	-0.88065	0.00159601
RAD54L2	RAD54L2	-1.14386	0.00159705
ISL2	ISL2	3.25429	0.00160271
ATG101	ATG101	0.975247	0.00160506
LOC100128494	LOC100128494	-1.09278	0.0016152
DERL3	DERL3	-0.988937	0.0016153
PDLIM2	PDLIM2	-1.09637	0.00164448
SLC29A4	SLC29A4	1.70057	0.00167253
CCL4L2	CCL4L2	4.26535	0.00167343
STC1	STC1	6.92742	0.00167676
LRRC37A6P	LRRC37A6P	3.60316	0.00167967
UAP1	UAP1	0.963062	0.00168038
KIAA0930	KIAA0930	-0.910339	0.00170317
CRYAB	CRYAB	6.79732	0.00170479
BOD1	BOD1	0.913751	0.0017131
MYCBP2-AS1	MYCBP2-AS1	-1.26149	0.00173409
CREB3L2	CREB3L2	-0.775817	0.00174123
HMOX1	HMOX1	2.24177	0.00175125
NDRG1	NDRG1	0.994547	0.0017537
TVP23A	TVP23A	1.22563	0.00175918
MGAT2	MGAT2	0.937093	0.00176148
CAMK2N1	CAMK2N1	1.30514	0.00176586
TK1	TK1	-1.12379	0.00178538
PRLR	PRLR	-1.57366	0.00179153
PFDN2	PFDN2	0.938033	0.00180246
CD274	CD274	1.26077	0.00180829
RHBDD1	RHBDD1	-0.76674	0.00181828
VKORC1L1	VKORC1L1	-0.987227	0.00182549
LINC00996	LINC00996	1.57023	0.00184326
TSEN34	TSEN34	0.986557	0.00184592
RPL32	RPL32	1.05066	0.00186943
MRPL17	MRPL17	0.9766	0.00187661
IQGAP3	IQGAP3	-1.41154	0.00187687
GPR133	GPR133	-1.54457	0.00190796
LOC101928371	LOC101928371	1.27259	0.00191277
AQP9	AQP9	3.79454	0.00191339
NEURL1B	NEURL1B	-2.16937	0.00191511
ZBTB11	ZBTB11	1.00506	0.00194029
CDC14A	CDC14A	0.983253	0.00194474
RHAG	RHAG	7.26147	0.00194622
BIRC3	BIRC3	1.02299	0.00196273
CBX5	CBX5	-0.89529	0.00196577
HSPB1	HSPB1	5.26652	0.00196594
ABHD11	ABHD11	0.992606	0.00198353
FAM219B	FAM219B	-0.830273	0.0019945
LRP5L	LRP5L	1.08513	0.00199602
ZCCHC10	ZCCHC10	0.981287	0.0020042
TCF3	TCF3	-0.786123	0.00201736
LETM2	LETM2	1.34814	0.0020199
HRSP12	HRSP12	0.984939	0.00203033
POM121	POM121	-0.797938	0.00203842
TRIOBP	TRIOBP	-0.794654	0.00207057
KCTD19	KCTD19	-1.66497	0.00207683
UHRF1	UHRF1	-1.28928	0.00215147
ACTRT3	ACTRT3	5.62622	0.00216711
NOP58	NOP58	0.936582	0.00217598
CRYM	CRYM	1.01888	0.00219385
MAVS	MAVS	-0.921382	0.00219577
ACSL1	ACSL1	1.02162	0.0021969
RPS24	RPS24	1.06489	0.00220381
FAM57A	FAM57A	0.974346	0.00220595
KLF3	KLF3	1.70249	0.00222799
NABP1	NABP1	1.36345	0.00224403
CCND1	CCND1	-0.765163	0.00225205
KLF10	KLF10	-0.726121	0.00225361
PKN3	PKN3	-0.967324	0.00225363
POU2AF1	POU2AF1	-0.756298	0.00226076
CAMSAP1	CAMSAP1	-0.88781	0.00227705
CHRNA5	CHRNA5	2.85633	0.00228656
SPRY2	SPRY2	1.37195	0.00230284
PUS3	PUS3	1.65275	0.00230766
PTX3	PTX3	2.61263	0.00232298
ATRNL1	ATRNL1	-1.60411	0.00233868
BRCA1	BRCA1	-1.32446	0.00235247
C14orf28	C14orf28	1.36904	0.00235259
CYP2R1	CYP2R1	1.55343	0.00236847
ATP1B1	ATP1B1	1.75033	0.00237578
ORC6	ORC6	-0.829264	0.0023816
UBE2B	UBE2B	1.11136	0.00241686
TMEM229B	TMEM229B	-1.08994	0.00241915
ATOX1	ATOX1	0.943715	0.00241927
MGLL	MGLL	-1.04682	0.00242542
ZYX	ZYX	-1.12962	0.00243561
GYPA	GYPA	6.9257	0.00246153
MS4A3	MS4A3	6.9257	0.00246153
C1QB	C1QB	2.90605	0.0024728
HIVEP2	HIVEP2	-0.795176	0.00247651
PLAG1	PLAG1	1.47124	0.00247902
PTPN4	PTPN4	0.92407	0.00248463
PRUNE2	PRUNE2	1.99554	0.0024858
NXT1	NXT1	0.923198	0.00248692
C3	C3	-2.9119	0.00249188
LINGO3	LINGO3	-1.44866	0.00249201
CELSR2	CELSR2	-0.975248	0.00249697
PPIL4	PPIL4	1.12472	0.00250111
GLRX2	GLRX2	1.4649	0.00250134
ESPL1	ESPL1	-1.37122	0.00251188
PGAP1	PGAP1	2.12711	0.00252525
SLC38A5	SLC38A5	0.891996	0.00253816
HLA-DRB6	HLA-DRB6	2.4772	0.00256368
C8orf44	C8orf44	-1.16688	0.00256479
THUMPD2	THUMPD2	1.44085	0.00257424
ELANE	ELANE	6.12428	0.00257802
PRMT9	PRMT9	0.840762	0.00260305
ARHGEF7	ARHGEF7	-0.984201	0.00261623
BACE2	BACE2	1.19667	0.00261738
TRH	TRH	3.17623	0.00261884
ANXA1	ANXA1	2.23863	0.00262244
GEM	GEM	1.67045	0.00262533
HCFC1	HCFC1	-0.76801	0.00263611
TANK	TANK	0.749459	0.00264023
SLC38A2	SLC38A2	0.81522	0.00265246
BCAT1	BCAT1	1.51328	0.00266113
XRCC3	XRCC3	-0.795733	0.00267041
EFCAB10	EFCAB10	1.33166	0.00267331
DDX17	DDX17	-0.730854	0.00268252
PDE9A	PDE9A	-1.27749	0.00269307
CTSG	CTSG	4.27001	0.0026941
LOC100506985	LOC100506985	-1.31006	0.0027225
TMEM38B	TMEM38B	1.27146	0.00272301
CD244	CD244	1.22582	0.00274164
ZFAND2A	ZFAND2A	2.22532	0.00274635
ATP6V1G1	ATP6V1G1	0.735168	0.00275505
TRMT12	TRMT12	0.981736	0.00278506
MGC12916	MGC12916	2.16577	0.002786
RAB3A	RAB3A	1.47944	0.00279651
CEBPA	CEBPA	2.95049	0.00279927
ADRB1	ADRB1	5.05411	0.00282476
GABARAPL1	GABARAPL1	1.2562	0.00282633
BYSL	BYSL	1.09392	0.00283712
IFI30	IFI30	0.813775	0.00285903
ZFAS1	ZFAS1	1.10436	0.00285941
PLCL2	PLCL2	-0.784109	0.00286292
PFKL	PFKL	-0.963993	0.00286603
WHSC1	WHSC1	-0.700462	0.00287011
SNORD10	SNORD10	1.03854	0.00288136
ADM	ADM	4.96735	0.00289874
CSF3R	CSF3R	2.38131	0.00290544
RNASE2	RNASE2	6.44929	0.00291305
ALOXE3	ALOXE3	7.54844	0.00291413
IL15	IL15	1.65349	0.00293011
YAP1	YAP1	2.00977	0.0029521
SMC2	SMC2	-1.11877	0.00295724
FKBP9	FKBP9	-1.10623	0.00296673
TRIM66	TRIM66	-0.925105	0.0029681
SNORA25	SNORA25	2.0247	0.00297489
C22orf29	C22orf29	-1.08476	0.0029925
MYO1C	MYO1C	-0.972767	0.0029973
IFI44	IFI44	0.910634	0.00300193
MYO10	MYO10	1.19708	0.00304321
ATP1B2	ATP1B2	4.252	0.00305903
CLDN12	CLDN12	1.15456	0.0030689
GPR18	GPR18	-0.820199	0.00308163
CDC7	CDC7	-0.89499	0.00310474
DAG1	DAG1	-0.847548	0.00311737
DNAJB2	DNAJB2	0.764442	0.00312882
DSCAML1	DSCAML1	-1.26535	0.0031344
ZNF212	ZNF212	1.51386	0.003155
TMTC4	TMTC4	-1.01037	0.00316184
SCAMP2	SCAMP2	-0.783275	0.00316228
LOC388849	LOC388849	-2.59313	0.00318805
FLG	FLG	-1.38244	0.00320018
RHPN2	RHPN2	1.65326	0.00322986
MTFR1	MTFR1	0.912225	0.00323414
PINLYP	PINLYP	1.21533	0.0032577
CHI3L1	CHI3L1	-2.12555	0.00326089
RPF2	RPF2	0.949613	0.00328002
EGR2	EGR2	1.86155	0.00328659
RGS18	RGS18	3.52262	0.00330888
CHAC2	CHAC2	1.60641	0.00330973
AFF1	AFF1	-0.811201	0.00336022
C12orf5	C12orf5	0.844183	0.0033691
ASAP1	ASAP1	-0.718637	0.00337532
LOC100128885	LOC100128885	-4.60179	0.00340443
MROH1	MROH1	-0.947084	0.00341018
CLN6	CLN6	-0.763246	0.00343763
G0S2	G0S2	3.05532	0.00344519
ARHGAP25	ARHGAP25	0.816437	0.00345087
LRRC70	LRRC70	1.3712	0.00347913
TMX4	TMX4	-0.771189	0.00349373
MID1IP1	MID1IP1	1.08934	0.00350348
MCM3	MCM3	-0.778104	0.00351981
SNORA31	SNORA31	1.55251	0.00354976
GNAZ	GNAZ	-0.838486	0.00356956
FSD2	FSD2	2.06186	0.00357339
SEC16B	SEC16B	1.81934	0.00358454
MAP3K14-AS1	MAP3K14-AS1	-0.922994	0.00358646
PDE4D	PDE4D	1.75123	0.00360324
CD97	CD97	-1.39571	0.00361726
PYGL	PYGL	3.1547	0.00361979
LRRC10B	LRRC10B	2.79581	0.00362576
C11orf48	C11orf48	0.802219	0.0036284
E2F8	E2F8	-1.24444	0.00363478
RAB5B	RAB5B	-0.736227	0.00366637
DIAPH3	DIAPH3	-1.63833	0.00367037
RPTOR	RPTOR	-0.772762	0.00367581
TONSL	TONSL	-0.953296	0.00367685
MBD4	MBD4	-0.828376	0.00367754
RCBTB1	RCBTB1	-0.76009	0.00368987
EXTL3	EXTL3	-1.11951	0.00370436
ETS1	ETS1	-0.947322	0.00371738
SLC30A7	SLC30A7	-0.84311	0.00373989
CDKN2AIP	CDKN2AIP	0.740324	0.00374741
METRNL	METRNL	1.47562	0.00375653
ICK	ICK	-0.863919	0.00375956
FAM150B	FAM150B	2.71936	0.00377161
WDFY2	WDFY2	-0.88122	0.00378085
FBXO15	FBXO15	1.516	0.00378285
STARD9	STARD9	1.09561	0.00378727
LOC100129034	LOC100129034	-0.69215	0.00380388
MFHAS1	MFHAS1	-0.755758	0.0038079
SNORA68	SNORA68	1.6047	0.00380862
FBXO46	FBXO46	-0.795685	0.0038092
CDC25B	CDC25B	-0.769059	0.00381236
CEBPB	CEBPB	1.80617	0.00382051
RAP2A	RAP2A	-0.92829	0.0038252
GTSE1	GTSE1	-1.56465	0.00383259
MTFP1	MTFP1	1.05133	0.00384311
ZWINT	ZWINT	-0.999977	0.00384341
WNT16	WNT16	2.22883	0.00385523
INTS6	INTS6	-0.920013	0.00385968
NCF1C	NCF1C	-0.72391	0.00387459
YPEL2	YPEL2	-0.828659	0.00387647
METTL5	METTL5	0.768965	0.00388942
GTPBP4	GTPBP4	0.801731	0.00391531
MTMR6	MTMR6	1.60631	0.00393301
MGAT5	MGAT5	-0.836138	0.00394326
DIRAS1	DIRAS1	2.81779	0.00397516
EMP3	EMP3	1.32988	0.00397626
SNAPC1	SNAPC1	1.07649	0.00398539
FKBP4	FKBP4	1.96745	0.00400641
SNORD50B	SNORD50B	1.42855	0.0040126
C4orf32	C4orf32	2.37255	0.00401805
CYSTM1	CYSTM1	0.879854	0.00407041
FBXO8	FBXO8	0.897444	0.00408019
RAB24	RAB24	0.86589	0.00409951
NCOA1	NCOA1	-0.726611	0.00409953
PPP6R1	PPP6R1	-0.686663	0.00412155
SPTB	SPTB	4.90174	0.00414016
SLC35E2	SLC35E2	-0.719852	0.00414317
FAM13B	FAM13B	-0.701214	0.00414731
TLN1	TLN1	-0.904624	0.00417401
UPP1	UPP1	2.84531	0.00419471
EID3	EID3	1.33072	0.00421617
LINC00674	LINC00674	-0.87975	0.00422635
LSS	LSS	-0.987291	0.00422765
PLD5	PLD5	-1.07514	0.00425143
TUBE1	TUBE1	1.08679	0.00426195
MIR632	MIR632	-1.29287	0.00427678
NANOS1	NANOS1	1.31928	0.00431238
GPR160	GPR160	0.94485	0.00436917
TNRC18P1	TNRC18P1	1.07089	0.0043751
MAN2B2	MAN2B2	-0.749518	0.00438318
MCM3AP	MCM3AP	-0.808253	0.00438348
LRP10	LRP10	-0.720065	0.00441786
MME	MME	-2.78867	0.00444216
RPL36A	RPL36A	1.14687	0.00444234
CCRL2	CCRL2	1.4631	0.00444564
KPNA3	KPNA3	-0.711041	0.00445131
XBP1	XBP1	1.7529	0.00446777
CHPT1	CHPT1	1.62841	0.00447672
SLC25A33	SLC25A33	0.896936	0.00448529
PNISR	PNISR	-0.819165	0.00449289
SDPR	SDPR	4.0095	0.00451401
ZHX3	ZHX3	-0.915818	0.00451802
MIR8071-1	MIR8071-1	-1.70219	0.0045235
MIR8071-2	MIR8071-2	-1.70219	0.0045235
CCL4L1	CCL4L1	3.85498	0.00452732
LOC729603	LOC729603	1.23385	0.00453402
PIK3IP1	PIK3IP1	0.740002	0.00454545
DLEU7	DLEU7	-4.53256	0.00457273
RENBP	RENBP	1.10224	0.00459122
BBS1	BBS1	-0.831829	0.0045989
MIR6514	MIR6514	2.21219	0.00463451
TLE4	TLE4	0.919483	0.00466614
USP3-AS1	USP3-AS1	1.19459	0.00467337
STARD7-AS1	STARD7-AS1	-1.16021	0.0046807
SMC1A	SMC1A	-0.767689	0.00470984
MYOM2	MYOM2	-0.968141	0.004712
GGNBP1	GGNBP1	-2.02539	0.0047416
FAM111A	FAM111A	-0.679842	0.00476265
PHF19	PHF19	-1.05448	0.00476416
ATP5E	ATP5E	0.966928	0.00476939
PRKAG2-AS1	PRKAG2-AS1	1.22722	0.00477261
NME1	NME1	0.846807	0.00477536
CAPN2	CAPN2	-0.915198	0.0048026
RPL37A	RPL37A	1.04284	0.00481923
MYCN	MYCN	2.51945	0.00483776
RFX3	RFX3	0.804877	0.00483796
CYB5RL	CYB5RL	-1.05765	0.00485915
ZNF267	ZNF267	0.991191	0.00486592
GALNT3	GALNT3	1.04507	0.00486822
CD55	CD55	1.21449	0.00487109
COBLL1	COBLL1	1.38448	0.00487198
FOXO1	FOXO1	-0.713094	0.00488056
CIT	CIT	-1.40342	0.00488096
MRAS	MRAS	2.54064	0.00488262
SNTB2	SNTB2	-0.779376	0.00491662
SYT1	SYT1	5.32789	0.00493022
GALNT2	GALNT2	-1.02999	0.00495222
ARMCX4	ARMCX4	1.09317	0.00495306
RAD51AP1	RAD51AP1	-0.840761	0.00498825
CD81-AS1	CD81-AS1	-1.24134	0.00499482
SNORA72	SNORA72	1.80645	0.00500355
LRRK1	LRRK1	-0.937258	0.00500573
RPS6	RPS6	0.911446	0.00500694
LOXL3	LOXL3	0.84612	0.00500821
BBIP1	BBIP1	1.1741	0.00501604
MGP	MGP	3.24378	0.00503509
GAS5-AS1	GAS5-AS1	1.03229	0.00503796
CASK	CASK	-0.70716	0.00504915
PMAIP1	PMAIP1	2.03076	0.00506541
SAC3D1	SAC3D1	-1.11296	0.0050916
ZFP91-CNTF	ZFP91-CNTF	-0.828431	0.00509917
SH3D21	SH3D21	1.02609	0.00511111
C14orf132	C14orf132	-0.874384	0.00512626
ENO2	ENO2	-0.902539	0.00513022
SCPEP1	SCPEP1	0.960879	0.00515331
NSG1	NSG1	0.700013	0.00516522
LINC00294	LINC00294	-0.872522	0.00517654
CADM4	CADM4	-0.96025	0.00517896
HBA1	HBA1	6.41296	0.00518591
NAT1	NAT1	1.46435	0.00519384
USP36	USP36	1.02586	0.00523149
MBNL3	MBNL3	-0.687805	0.00524101
ZNF496	ZNF496	-0.903276	0.00531104
RASGRP3	RASGRP3	1.13895	0.00531745
RHEBL1	RHEBL1	1.58028	0.00533639
KIAA0355	KIAA0355	-0.732604	0.00535484
ZNF706	ZNF706	0.700695	0.0053556
TBC1D8	TBC1D8	-1.22902	0.00537043
IFT81	IFT81	-1.05728	0.00538277
KCTD7	KCTD7	-0.812211	0.00540169
SOS1	SOS1	-0.980122	0.00541367
FCRL4	FCRL4	-2.04726	0.00542688
NOSTRIN	NOSTRIN	-2.0783	0.00543579
RGP1	RGP1	-1.25907	0.00544897
POLA1	POLA1	-0.905021	0.00545978
TMEM231	TMEM231	1.84971	0.00546361
CLK1	CLK1	0.905925	0.00547096
CD48	CD48	0.786875	0.00548803
CARD6	CARD6	-1.58371	0.00553252
NOL11	NOL11	0.70371	0.00555254
PSAT1	PSAT1	1.86214	0.00556648
SLC6A8	SLC6A8	2.01731	0.00557728
ARHGEF6	ARHGEF6	-0.752042	0.00558718
RINT1	RINT1	0.937092	0.00559721
RPL34	RPL34	1.06172	0.00561181
TOMM34	TOMM34	0.796798	0.00561184
TUBB1	TUBB1	1.47647	0.00563
RAVER2	RAVER2	-0.898195	0.00565498
MAB21L1	MAB21L1	6.48437	0.00568242
CRTAP	CRTAP	-0.779299	0.00568984
ARSD	ARSD	-0.824314	0.00571387
CSTF1	CSTF1	0.817268	0.00572516
LTB4R2	LTB4R2	-1.25931	0.00573953
PRMT3	PRMT3	0.926939	0.00574126
SNORD47	SNORD47	1.07108	0.00576062
CENPF	CENPF	-1.65354	0.00576258
UTP14C	UTP14C	-0.850093	0.005774
RPL9	RPL9	1.02476	0.0057912
RPL37	RPL37	1.07986	0.00582912
ENOSF1	ENOSF1	-0.812721	0.00583909
STRN3	STRN3	0.857007	0.0058707
MANF	MANF	0.753088	0.00587551
NUP35	NUP35	0.966291	0.00587763
FZD4	FZD4	3.15659	0.00588581
PPIF	PPIF	0.903387	0.00592728
ACVR1B	ACVR1B	1.20672	0.00592759
DNAJB1	DNAJB1	6.19065	0.00596093
CNFN	CNFN	2.02138	0.00596379
LOC441204	LOC441204	-1.4851	0.00596536
IFI27	IFI27	2.0098	0.00600525
ST3GAL2	ST3GAL2	-0.710842	0.00600782
ZNF410	ZNF410	0.911789	0.00600858
NIPAL4	NIPAL4	0.976344	0.00601334
WDFY4	WDFY4	-0.663516	0.00602848
TBXAS1	TBXAS1	-0.735428	0.00603039
IDI1	IDI1	0.842369	0.00603952
PHACTR4	PHACTR4	-0.687904	0.00605123
CHAF1B	CHAF1B	-0.835744	0.00605652
C17orf59	C17orf59	1.71457	0.00606254
SLCO5A1	SLCO5A1	1.71742	0.00611221
TYROBP	TYROBP	1.6215	0.00612556
SNHG12	SNHG12	0.987861	0.00614181
NACC1	NACC1	-0.725897	0.00616357
VMAC	VMAC	-1.06213	0.00617576
HSPBAP1	HSPBAP1	1.32339	0.00619147
FNBP1	FNBP1	-0.897129	0.00623416
KIAA0020	KIAA0020	0.710684	0.00624528
EIF4EBP3	EIF4EBP3	0.975927	0.00625312
CA1	CA1	7.49366	0.00628041
OGDH	OGDH	-0.848373	0.00628921
SLC25A10	SLC25A10	-1.29033	0.0063208
RBX1	RBX1	0.991552	0.00632862
MATN1-AS1	MATN1-AS1	1.52702	0.00634095
USP46	USP46	-0.760426	0.00637999
ZNF782	ZNF782	-1.03081	0.00640087
OTUD1	OTUD1	1.48677	0.00640174
PBRM1	PBRM1	-0.650893	0.00643708
SETD9	SETD9	1.3041	0.00644333
CACNA1D	CACNA1D	-2.02557	0.00645549
LOC81691	LOC81691	-1.24183	0.00647715
RPS3A	RPS3A	0.960443	0.0064784
MPEG1	MPEG1	-1.06518	0.0065164
IVNS1ABP	IVNS1ABP	1.03246	0.00651924
NCDN	NCDN	-0.768704	0.00652266
ZNF578	ZNF578	-1.21183	0.00653349
EXOSC3	EXOSC3	0.798812	0.00654129
FAM219A	FAM219A	-1.24252	0.00654545
PARD6G-AS1	PARD6G-AS1	5.21297	0.00655432
MCM2	MCM2	-0.66418	0.00656538
C1QC	C1QC	2.65475	0.00662401
SNORD99	SNORD99	1.66042	0.00663135
SPDYA	SPDYA	1.31047	0.00665875
LOC100289511	LOC100289511	-0.791697	0.00666309
MARCO	MARCO	-3.29844	0.00667818
SH2D3C	SH2D3C	-1.20807	0.0066798
CD9	CD9	1.02123	0.00670284
PKDCC	PKDCC	4.77856	0.00673003
TMED8	TMED8	-1.49019	0.00674358
ZNF880	ZNF880	-0.775241	0.00674364
COX7C	COX7C	0.8406	0.00678182
RPS12	RPS12	0.806054	0.00678985
RPS21	RPS21	1.11451	0.00680085
FAM129A	FAM129A	-1.01909	0.00685655
MRPL33	MRPL33	0.871506	0.00689555
MIR6501	MIR6501	-1.29707	0.00689697
TRAPPC10	TRAPPC10	-0.853026	0.00691734
RPS15A	RPS15A	0.766042	0.00693017
CCDC102A	CCDC102A	-0.946161	0.00693694
ZC3H12C	ZC3H12C	1.91284	0.00694133
TMEM38A	TMEM38A	-1.25628	0.00695283
ASF1B	ASF1B	-1.21442	0.00696653
INCENP	INCENP	-1.4706	0.0070011
SOGA1	SOGA1	-0.908611	0.00700444
GORAB	GORAB	1.21955	0.00700692
A4GALT	A4GALT	-1.33887	0.00702924
RPL26	RPL26	1.01187	0.0070454
BDKRB2	BDKRB2	5.22936	0.00705331
LOC100287098	LOC100287098	-1.11676	0.00707584
SAP18	SAP18	0.701328	0.00711152
MIR6723	MIR6723	1.85381	0.00712162
C5orf30	C5orf30	1.00424	0.00717163
TNFSF8	TNFSF8	-1.10262	0.00719038
RPS27	RPS27	0.88673	0.00721405
B4GALT1-AS1	B4GALT1-AS1	-1.20101	0.00723551
COCH	COCH	-1.79671	0.00723726
TCP1	TCP1	0.931668	0.00724255
KIF20B	KIF20B	-0.9698	0.00724487
LOC100288162	LOC100288162	-0.863301	0.00724594
KCNK9	KCNK9	0.732905	0.00729064
BCL6B	BCL6B	1.98809	0.00730524
VCPKMT	VCPKMT	1.22409	0.00731069
MRPL51	MRPL51	0.763235	0.00731761
ERO1LB	ERO1LB	1.11579	0.00736086
GPR155	GPR155	-0.914536	0.00736981
PLXND1	PLXND1	-0.815927	0.0073752
CHRNA3	CHRNA3	3.02636	0.00737709
SNX29P2	SNX29P2	-0.774221	0.00739329
ARHGAP19-SLIT1	ARHGAP19-SLIT1	-1.59629	0.00740141
WDR90	WDR90	-0.865063	0.00744795
TNFSF9	TNFSF9	1.80701	0.00746028
FDCSP	FDCSP	-4.53964	0.00746138
ARRDC2	ARRDC2	1.24367	0.00748054
DNMT1	DNMT1	-0.873183	0.00751568
BCAS2	BCAS2	1.05133	0.0075273
RPS29	RPS29	0.881348	0.00752963
FAM50A	FAM50A	0.715063	0.0075357
ZNF330	ZNF330	0.692633	0.00754021
ITPR2	ITPR2	-0.931869	0.00754996
ATXN2L	ATXN2L	-0.702301	0.00758922
RNF144A	RNF144A	1.06713	0.00763123
C11orf24	C11orf24	-0.829916	0.0076541
SYNM	SYNM	3.0243	0.00765445
TROAP	TROAP	-1.41021	0.00772801
CSRP2	CSRP2	3.41592	0.00773235
LOC100288637	LOC100288637	-1.18931	0.00773368
ATP2B4	ATP2B4	-0.749708	0.00775267
RPS6KA2	RPS6KA2	-1.06696	0.0077648
OVOL1	OVOL1	4.96779	0.00777
TRAF3IP3	TRAF3IP3	-0.659183	0.00777818
HSPA2	HSPA2	3.61109	0.00778581
GDF7	GDF7	-1.42972	0.00780045
STAG3L1	STAG3L1	-1.1293	0.00782628
COX7B	COX7B	0.891076	0.00783629
TUBD1	TUBD1	1.36041	0.00783808
TAL1	TAL1	4.1542	0.00787613
RFK	RFK	1.11415	0.00789211
SLC38A10	SLC38A10	-0.817486	0.00790778
C6orf89	C6orf89	-0.761656	0.00790853
FAM20B	FAM20B	-0.730008	0.00795447
CALCA	CALCA	5.64068	0.00802957
IL17RA	IL17RA	-0.717851	0.00808065
AGPAT5	AGPAT5	1.1184	0.00808692
KAT6A	KAT6A	-0.63627	0.00812977
MED17	MED17	0.763404	0.00814798
LOC339260	LOC339260	-3.49862	0.00816922
RPL24	RPL24	0.881733	0.00818422
CITED2	CITED2	1.43589	0.00820304
GTF3C6	GTF3C6	0.766733	0.00822085
RSRC2	RSRC2	0.905679	0.00822773
CACYBP	CACYBP	1.93689	0.00824285
RCAN3	RCAN3	-0.714873	0.00825573
ZNF714	ZNF714	-0.829093	0.00827003
CXXC4	CXXC4	-1.16225	0.00829338
CYB561D1	CYB561D1	-0.894944	0.00830341
SYAP1	SYAP1	1.07286	0.00831487
HAX1	HAX1	0.680637	0.00835274
ZNF90	ZNF90	-0.912044	0.00835868
LOC100128239	LOC100128239	2.60106	0.00839297
XXYLT1-AS1	XXYLT1-AS1	-2.70308	0.00843605
TRIM23	TRIM23	0.781898	0.00843665
C18orf21	C18orf21	1.39534	0.00846136
ATP2B1	ATP2B1	1.48185	0.00846329
GPR97	GPR97	2.80177	0.00847262
SLC4A1	SLC4A1	9.93595	0.00847573
ZNF254	ZNF254	0.823023	0.00847723
ATHL1	ATHL1	1.08768	0.00848135
UBE2F	UBE2F	0.802218	0.00850224
S100A6	S100A6	0.975903	0.00851432
IKZF1	IKZF1	-0.694462	0.00852353
CENPJ	CENPJ	-0.887742	0.00860007
ABAT	ABAT	-0.910349	0.00861503
HCG11	HCG11	-0.712907	0.00861831
ANXA3	ANXA3	6.13076	0.00862652
GNB3	GNB3	-1.37738	0.00863375
NRIP3	NRIP3	2.68295	0.0086417
ERV3-1	ERV3-1	-0.73294	0.00865142
LLGL1	LLGL1	-0.674056	0.00865888
CKB	CKB	0.917913	0.00867638
ETV5	ETV5	1.8049	0.00867676
TMEM88	TMEM88	2.17923	0.00868071
CLSPN	CLSPN	-1.02629	0.00871373
GPATCH4	GPATCH4	0.690834	0.00878225
LACTB	LACTB	1.01787	0.00879628
CCT6P1	CCT6P1	1.04969	0.00879727
NPPC	NPPC	3.6881	0.00884292
TBC1D2B	TBC1D2B	-0.771578	0.00885348
HBD	HBD	9.23127	0.00892801
MRE11A	MRE11A	-0.849528	0.00893785
NR4A3	NR4A3	1.5881	0.0089641
FBN3	FBN3	-3.4773	0.00897938
CDCA5	CDCA5	-1.09619	0.00897971
MAN1A1	MAN1A1	-1.02939	0.00898524
PLEKHM3	PLEKHM3	-0.756338	0.00899566
FAM46C	FAM46C	-1.15354	0.00901642
G2E3	G2E3	0.897847	0.00903583
SYNE2	SYNE2	-0.72456	0.00904582
KLHL42	KLHL42	-0.782097	0.00904684
NDUFS5	NDUFS5	0.840251	0.00905033
GPLD1	GPLD1	-0.93044	0.00908043
GALR2	GALR2	2.30544	0.00911947
ZNF204P	ZNF204P	2.09802	0.00911977
PIP4K2B	PIP4K2B	-0.669994	0.00913522
MOK	MOK	1.1787	0.0091393
TRIP13	TRIP13	-1.07142	0.00915087
CCDC74A	CCDC74A	-1.31174	0.00917488
YBX2	YBX2	-1.00978	0.0092057
ENPP6	ENPP6	1.25593	0.00922503
PNPLA8	PNPLA8	0.751231	0.00925138
ZFAND4	ZFAND4	-0.865041	0.00925161
ECE1	ECE1	-0.730234	0.00926285
PPP1CB	PPP1CB	1.03145	0.00928299
TRAIP	TRAIP	-0.9699	0.00930477
RAD18	RAD18	-0.705586	0.00931078
ABCA9	ABCA9	0.805567	0.00935042
TRAF3IP1	TRAF3IP1	-1.00348	0.00938037
SLC2A5	SLC2A5	-1.18868	0.00939184
GEMIN8P4	GEMIN8P4	2.65735	0.00939323
POLD3	POLD3	-0.85176	0.0093975
TMED10P1	TMED10P1	-1.26431	0.00946203
CD14	CD14	1.76091	0.00947445
RASD1	RASD1	5.89288	0.00948506
SIGLEC1	SIGLEC1	2.17475	0.00958152
STX16	STX16	-0.683128	0.009616
ZNF445	ZNF445	-0.658792	0.00965577
MRPL50	MRPL50	0.814993	0.00968882
ATP2A3	ATP2A3	-0.859728	0.00972151
PLCH2	PLCH2	-0.854247	0.00974957
FANCF	FANCF	0.819158	0.00976435
THAP9-AS1	THAP9-AS1	0.656508	0.00977722
UBN1	UBN1	-0.729852	0.00984715
UBTF	UBTF	-0.621647	0.00997463
HOXA1	HOXA1	2.69983	0.00998489
ZBTB44	ZBTB44	-0.639382	0.0100024
TTL	TTL	-0.653277	0.0100413
TRIM61	TRIM61	2.85888	0.0100486
CFL2	CFL2	1.05955	0.0100538
DNAJC25	DNAJC25	0.78825	0.0100723
VAMP8	VAMP8	0.751755	0.010082
C22orf34	C22orf34	-0.961588	0.0100869
FAM177B	FAM177B	-0.740271	0.0100973
PKD1P1	PKD1P1	-0.647948	0.0101219
RABL6	RABL6	-0.658075	0.010125
C1orf213	C1orf213	2.85966	0.0101374
ARHGEF11	ARHGEF11	-0.739321	0.0101839
C17orf67	C17orf67	1.94281	0.0102138
TMEM256	TMEM256	0.818805	0.0102165
ERCC1	ERCC1	-0.736058	0.0102288
EIF4EBP1	EIF4EBP1	0.865593	0.0102308
AP4B1-AS1	AP4B1-AS1	0.862467	0.010321
RPL35A	RPL35A	0.875169	0.0103373
SRCAP	SRCAP	-0.640178	0.0103383
GNG11	GNG11	0.788443	0.0103459
C20orf194	C20orf194	0.974547	0.0103958
RAN	RAN	0.696659	0.010415
PLVAP	PLVAP	1.75887	0.0104452
SBF1	SBF1	-0.756776	0.0104933
PPP1R13L	PPP1R13L	-1.18309	0.0105046
ZNF573	ZNF573	-1.30138	0.0105632
RPRD1B	RPRD1B	1.09072	0.0105936
ASTL	ASTL	2.42772	0.0106042
GPR180	GPR180	-1.08513	0.0106106
MT3	MT3	7.03653	0.0106754
VASH1	VASH1	0.830929	0.0107007
CYP4V2	CYP4V2	-0.690072	0.0107205
UQCRH	UQCRH	0.932347	0.0107324
PALD1	PALD1	-0.831856	0.0107389
NDC1	NDC1	-0.697417	0.0108131
RGMB-AS1	RGMB-AS1	2.39492	0.0108218
CCDC184	CCDC184	1.71073	0.0108247
TTC24	TTC24	-0.762078	0.0108509
LANCL1	LANCL1	-0.648658	0.0108591
GTF2I	GTF2I	-0.901711	0.0108805
POMP	POMP	0.866886	0.0109022
DUSP3	DUSP3	1.77561	0.0109138
EIF2B2	EIF2B2	0.858955	0.0109246
NIFK-AS1	NIFK-AS1	0.801521	0.0109425
PNP	PNP	1.42159	0.0109619
RAVER1	RAVER1	-0.653523	0.0110256
CGRRF1	CGRRF1	1.04073	0.0110655
RGS2	RGS2	0.749611	0.0110892
GSTM3	GSTM3	3.11659	0.0111082
IGF2BP3	IGF2BP3	0.837746	0.0111322
TACC3	TACC3	-0.689627	0.0111352
SFXN5	SFXN5	-0.763238	0.0111402
PSD4	PSD4	-0.671189	0.0111421
PAPD5	PAPD5	1.01889	0.0111502
RPS19	RPS19	0.956045	0.011152
SOWAHD	SOWAHD	2.96206	0.0112231
IL31	IL31	7.00964	0.0112259
HNRNPUL1	HNRNPUL1	-0.597696	0.0112323
FOSL1	FOSL1	2.89587	0.0113424
LRMP	LRMP	0.611385	0.0114073
RAB8A	RAB8A	-0.630948	0.011408
ASNSD1	ASNSD1	0.72052	0.0114403
MICU3	MICU3	1.04514	0.0114433
RAB20	RAB20	0.824543	0.0114593
MARK2	MARK2	-0.803063	0.0114766
ZNF761	ZNF761	0.655944	0.011484
FCER2	FCER2	1.49527	0.0114916
BLVRB	BLVRB	1.80612	0.0115048
TSC22D2	TSC22D2	0.861039	0.0115112
TM2D3	TM2D3	0.77723	0.0115399
TBC1D5	TBC1D5	-0.667109	0.011567
UQCRB	UQCRB	0.774209	0.0116999
STYXL1	STYXL1	0.711841	0.0117508
IER5	IER5	5.02156	0.0117607
IKZF3	IKZF3	-0.670798	0.0117733
LINC00377	LINC00377	-1.12818	0.0117825
FABP5	FABP5	1.03567	0.0117951
SH2D1B	SH2D1B	3.45309	0.0118065
SOWAHB	SOWAHB	6.98223	0.0118126
FBL	FBL	0.759003	0.0118191
ESRRA	ESRRA	0.811106	0.0118487
TMED4	TMED4	-0.679854	0.0118579
SLMO2-ATP5E	SLMO2-ATP5E	0.793639	0.0118618
SUMO1P1	SUMO1P1	1.05515	0.0118817
CCNO	CCNO	6.24019	0.0118831
PDRG1	PDRG1	0.840665	0.0119377
GPRASP1	GPRASP1	1.14873	0.0119513
CCDC6	CCDC6	-0.669933	0.0119588
RPL41	RPL41	0.623679	0.0119817
GPR17	GPR17	2.13183	0.0120447
SERPINB2	SERPINB2	5.88351	0.0120726
TGFB2-OT1	TGFB2-OT1	5.88351	0.0120726
CD38	CD38	-1.33038	0.0121002
CLSTN1	CLSTN1	-0.719098	0.0121047
WDR75	WDR75	0.880096	0.0121167
JAGN1	JAGN1	0.753033	0.0121442
FCN1	FCN1	1.53914	0.0121451
TRIM7	TRIM7	3.04381	0.0121741
FKBP1B	FKBP1B	2.41617	0.0121775
LY75-CD302	LY75-CD302	-0.987636	0.0121828
MSANTD4	MSANTD4	0.879288	0.01219
LOC101928163	LOC101928163	-2.02446	0.0122923
MEX3B	MEX3B	0.947869	0.0123078
PTCH1	PTCH1	1.28955	0.0123232
RPS25	RPS25	0.81	0.0123262
MED16	MED16	-0.738648	0.0123768
NCAPH	NCAPH	-1.27488	0.0124097
CLCC1	CLCC1	-0.749655	0.0124424
SNORA48	SNORA48	1.00393	0.0124566
CD84	CD84	-0.629753	0.0124778
UVRAG	UVRAG	0.956462	0.0124872
CCNB1IP1	CCNB1IP1	0.825898	0.0125309
SON	SON	-0.593976	0.0125735
ADAP2	ADAP2	0.849316	0.0125875
TSHZ1	TSHZ1	1.16535	0.0126097
MIR4724	MIR4724	-2.21206	0.0126252
NARS2	NARS2	0.713956	0.0126799
SLED1	SLED1	3.29902	0.0127006
MSMP	MSMP	-1.16211	0.0127185
MED7	MED7	0.803415	0.012736
EREG	EREG	2.34218	0.0127439
UBE2J1	UBE2J1	-0.615628	0.0127452
CGN	CGN	2.47691	0.0127876
COLEC11	COLEC11	-1.7871	0.0128028
SC5D	SC5D	1.38672	0.0128114
CCL3L1	CCL3L1	2.65365	0.012821
KBTBD6	KBTBD6	-1.37193	0.0128369
MIR1244-1	MIR1244-1	1.12615	0.0128387
MIR1244-2	MIR1244-2	1.12615	0.0128387
MIR1244-3	MIR1244-3	1.12615	0.0128387
MKNK2	MKNK2	0.602069	0.0128696
MAATS1	MAATS1	2.02483	0.0128766
TIMM9	TIMM9	0.815633	0.0128909
FANCD2OS	FANCD2OS	-1.0315	0.0129047
LGALS3	LGALS3	1.28852	0.0129047
CRNKL1	CRNKL1	0.684773	0.0129603
WNT5A	WNT5A	3.55795	0.013019
SSB	SSB	0.649834	0.0130274
CHD3	CHD3	-1.53129	0.0130566
RYK	RYK	0.699122	0.0130705
DCHS1	DCHS1	-0.741414	0.0130757
RPF1	RPF1	0.771525	0.0131145
SNORD35A	SNORD35A	1.18662	0.0131192
HIVEP3	HIVEP3	-0.67435	0.0131327
RPL27	RPL27	0.837455	0.0131338
NBPF9	NBPF9	1.02641	0.0131484
DIAPH1	DIAPH1	-0.591993	0.0132112
MUC12	MUC12	2.51253	0.0132163
LINC01128	LINC01128	0.902175	0.0132312
RPL30	RPL30	0.790033	0.0132757
CCDC19	CCDC19	2.18404	0.0132803
NUGGC	NUGGC	-0.70103	0.0133221
ASH2L	ASH2L	-0.609029	0.0133431
FRMPD3	FRMPD3	-1.44421	0.0133505
TRA2A	TRA2A	0.72353	0.0133728
DHX36	DHX36	0.849273	0.0133903
ELK3	ELK3	-1.26302	0.0134
PSD2	PSD2	-0.852875	0.0134577
TACO1	TACO1	0.819826	0.0134719
FAHD2A	FAHD2A	-0.804179	0.0134721
USP32P2	USP32P2	1.09421	0.0134949
LOC100294362	LOC100294362	-0.900817	0.013528
RPL27A	RPL27A	0.841701	0.0135679
RPL35	RPL35	1.04036	0.0136509
AGPAT9	AGPAT9	3.59296	0.0137478
TBC1D1	TBC1D1	-0.609896	0.013764
PREX1	PREX1	-0.662884	0.0137792
VGLL4	VGLL4	-0.649537	0.0137832
ATP9B	ATP9B	-0.692519	0.0137874
ASAH1	ASAH1	0.653682	0.0138272
CHST11	CHST11	-0.712209	0.0138524
LTB4R	LTB4R	-0.772654	0.0138802
PPP6R3	PPP6R3	-0.836367	0.0138844
FAM166A	FAM166A	0.851909	0.0138966
SLC16A2	SLC16A2	-0.985142	0.0139127
DNAJB4	DNAJB4	4.15463	0.013932
SMARCC2	SMARCC2	-0.590448	0.0139355
DIS3L	DIS3L	-0.69978	0.0139405
PAXIP1	PAXIP1	-0.650607	0.0139452
FAM115A	FAM115A	-1.01987	0.0139478
LY6K	LY6K	1.68459	0.0139524
ZC3H12A	ZC3H12A	1.81989	0.0139945
NBPF25P	NBPF25P	1.04708	0.01402
PLA2G4C	PLA2G4C	1.20981	0.0140248
CECR7	CECR7	-0.784388	0.0140455
CCPG1	CCPG1	0.948462	0.0140497
BRCA2	BRCA2	-0.738708	0.0140689
GCNT1	GCNT1	1.65893	0.014069
UBE2D1	UBE2D1	0.710083	0.0140729
SNORD58B	SNORD58B	0.988348	0.0140783
BRIP1	BRIP1	-1.09845	0.0141002
ZNF627	ZNF627	0.722104	0.0141323
CXCL2	CXCL2	2.06657	0.0141439
EIF4A1	EIF4A1	0.68912	0.0141484
FRYL	FRYL	0.622093	0.0141491
GPR137B	GPR137B	0.658504	0.0141565
LDB2	LDB2	3.85606	0.014164
IL2RG	IL2RG	0.662668	0.0141716
TMEM80	TMEM80	-0.795128	0.0141807
CCDC64	CCDC64	-0.750597	0.0141943
UAP1L1	UAP1L1	0.657041	0.0142613
CCSAP	CCSAP	1.26177	0.0142748
LYRM5	LYRM5	0.803133	0.0143918
PEAK1	PEAK1	-0.608249	0.0144032
ZDHHC11	ZDHHC11	1.11378	0.014409
PIBF1	PIBF1	-0.802381	0.0144699
ASNS	ASNS	0.872923	0.0145212
SPIRE2	SPIRE2	3.00517	0.0145648
LOC101926943	LOC101926943	-0.919655	0.0145717
HLA-H	HLA-H	0.755619	0.0145894
SYCP2L	SYCP2L	0.9751	0.0146043
APBB1IP	APBB1IP	-0.620957	0.0146407
EP400NL	EP400NL	-0.854569	0.0146871
RABGGTB	RABGGTB	0.925581	0.0146887
PTPRK	PTPRK	-0.62993	0.0147398
PPP1R10	PPP1R10	5.95377	0.0147575
SLC35E2B	SLC35E2B	-0.656956	0.0147737
PPP1R26-AS1	PPP1R26-AS1	3.58184	0.0147769
CEACAM1	CEACAM1	-0.950253	0.0148115
HIF1A-AS2	HIF1A-AS2	1.14303	0.0148312
PPM1D	PPM1D	0.883068	0.0148389
FGR	FGR	1.5941	0.0148582
WDR38	WDR38	1.24973	0.01487
OTX1	OTX1	5.39522	0.0148717
ZNF252P	ZNF252P	-0.646725	0.0148914
RBL2	RBL2	-0.604299	0.0149174
CAMKK1	CAMKK1	1.38336	0.0149261
ZNF281	ZNF281	0.695875	0.014942
LYPLAL1	LYPLAL1	0.750233	0.0149515
ZNF571	ZNF571	0.778761	0.0149573
CKMT1B	CKMT1B	3.95627	0.0149724
SPOP	SPOP	0.642427	0.0149737
ZC3H4	ZC3H4	-0.626472	0.0149792
RAB11FIP4	RAB11FIP4	-0.929365	0.0150318
LRRC24	LRRC24	-0.695573	0.0150326
EIF3M	EIF3M	0.691929	0.0150333
B3GAT1	B3GAT1	-0.714594	0.0150426
MIR1306	MIR1306	-1.36514	0.0150847
FLRT3	FLRT3	6.00194	0.0151349
KIF15	KIF15	-1.29245	0.0151405
SERTAD2	SERTAD2	-0.696625	0.0151492
DDIT4	DDIT4	4.32484	0.0151761
TLE1	TLE1	-0.672743	0.0152072
TIRAP	TIRAP	-1.14751	0.0152118
RPSAP58	RPSAP58	1.03026	0.0152184
MIR29C	MIR29C	1.54056	0.015236
S100A11	S100A11	0.800491	0.0152418
SLC35E3	SLC35E3	-0.904584	0.01527
GLI1	GLI1	0.762175	0.0152974
HSPA1A	HSPA1A	11.5968	0.0153212
WDR1	WDR1	-0.583218	0.0153435
PIK3CG	PIK3CG	-0.740524	0.0153537
NDUFB5	NDUFB5	0.689573	0.0153834
HBM	HBM	6.20696	0.0154099
AMPD3	AMPD3	-0.62339	0.0154398
SNRPG	SNRPG	0.970606	0.0154506
BEX5	BEX5	1.80268	0.0154605
CDK5RAP2	CDK5RAP2	-0.63746	0.015466
CLDN23	CLDN23	2.0699	0.0155552
CCL3L3	CCL3L3	2.65291	0.0155807
PLTP	PLTP	1.06574	0.0156295
SNORD18C	SNORD18C	0.994329	0.0156906
RPP25L	RPP25L	1.00762	0.015728
THOC1	THOC1	0.670398	0.0157288
GZF1	GZF1	0.730841	0.0157375
RMND5B	RMND5B	-0.707663	0.0157509
NCOR2	NCOR2	-0.665131	0.0158161
GLYCTK-AS1	GLYCTK-AS1	1.60098	0.015829
WNT11	WNT11	6.82139	0.0158346
ZNF416	ZNF416	1.16865	0.0158447
CCDC150	CCDC150	-0.863569	0.0158841
LONRF1	LONRF1	0.917966	0.0158977
SMIM4	SMIM4	1.24599	0.0159696
ITGB2	ITGB2	-0.744852	0.0159745
LRRC55	LRRC55	-6.14203	0.0159762
NOP16	NOP16	1.01508	0.0160737
C22orf23	C22orf23	-1.04027	0.0160911
RPL38	RPL38	1.01583	0.0161263
GUCY2C	GUCY2C	-1.53085	0.0161395
LINC01004	LINC01004	0.759119	0.0161447
HTRA4	HTRA4	1.52979	0.0161568
PDCD4	PDCD4	0.583345	0.0161576
INPP4A	INPP4A	-0.611397	0.0162053
SPATC1	SPATC1	-1.84967	0.0162584
FAM46B	FAM46B	6.80584	0.0162808
SERPINE2	SERPINE2	0.742138	0.016281
TRAK1	TRAK1	-0.660652	0.0163265
LOC101928103	LOC101928103	-2.09473	0.0163471
TTC12	TTC12	-0.814319	0.0163607
RNF138P1	RNF138P1	2.4636	0.016383
AKAP1	AKAP1	0.730486	0.0163859
EMC3-AS1	EMC3-AS1	-0.822995	0.0163878
DNAJA1	DNAJA1	1.49871	0.0164509
KIF24	KIF24	-0.898516	0.0164576
ITGA4	ITGA4	-0.591814	0.0164827
EIF4A2	EIF4A2	0.696807	0.0165036
ST3GAL5	ST3GAL5	1.00908	0.0165537
VAMP5	VAMP5	0.775106	0.016579
MCMDC2	MCMDC2	0.908557	0.0165841
TEX22	TEX22	-0.946146	0.0166071
ZNF804A	ZNF804A	-0.828757	0.0166683
MAP4K3	MAP4K3	1.21884	0.016702
FLNA	FLNA	-0.5663	0.0167354
TIMP2	TIMP2	-0.76133	0.0167854
HBEGF	HBEGF	5.04139	0.0167887
SUGP2	SUGP2	-0.642152	0.0168366
COPRS	COPRS	0.797274	0.0168846
LOC202181	LOC202181	-1.0447	0.016889
NDUFB3	NDUFB3	0.716516	0.016895
ZNF506	ZNF506	0.665035	0.0169219
HS2ST1	HS2ST1	-0.576872	0.0169288
TTC32	TTC32	1.03615	0.0169337
KCNC3	KCNC3	-1.02526	0.0170138
NSUN6	NSUN6	0.620276	0.0170297
TMEM184A	TMEM184A	1.27514	0.017113
MRPL52	MRPL52	0.64966	0.0171272
RCAN1	RCAN1	1.34784	0.0171278
WDR36	WDR36	0.664476	0.017155
TTC22	TTC22	-1.88857	0.0171811
NEUROG2	NEUROG2	6.77421	0.0172217
RPS13	RPS13	0.925289	0.0172254
LCMT2	LCMT2	0.801449	0.0172297
KMT2D	KMT2D	-0.638679	0.0172474
MIR3654	MIR3654	0.734755	0.0172937
UBC	UBC	1.06046	0.0173004
COX7A2	COX7A2	0.652076	0.0173214
CD70	CD70	1.39867	0.0173319
F13A1	F13A1	-1.19176	0.0173463
RFC3	RFC3	-0.732647	0.0173542
HCCS	HCCS	0.688054	0.0173558
CREG1	CREG1	0.977994	0.0173722
CCDC84	CCDC84	1.21151	0.0174322
RPS27A	RPS27A	0.844863	0.0174615
OXSM	OXSM	0.900416	0.0174844
MAML2	MAML2	-0.700748	0.0175099
TTC14	TTC14	-0.748388	0.0175603
MIR4426	MIR4426	0.724386	0.0176397
RPL7	RPL7	0.814649	0.0176432
RELL1	RELL1	1.27678	0.0176517
NAGA	NAGA	-0.683895	0.0176639
CHD1	CHD1	0.664903	0.0176687
NDUFAF2	NDUFAF2	0.845179	0.0176853
DNAJB11	DNAJB11	0.596584	0.0176904
PLBD2	PLBD2	-0.90984	0.0176972
HEATR6	HEATR6	0.682401	0.0177329
LINC00877	LINC00877	3.12032	0.0177369
FEZ1	FEZ1	0.886459	0.0177615
ZCCHC8	ZCCHC8	0.609405	0.0177785
BCL2A1	BCL2A1	0.629865	0.0177885
EVI2A	EVI2A	0.892524	0.0178098
USP51	USP51	1.55289	0.0178284
TPP2	TPP2	-0.667448	0.0178302
KCNA1	KCNA1	5.89774	0.0178302
CD8A	CD8A	-1.84414	0.0178683
FZD5	FZD5	2.07807	0.0178704
DOCK9	DOCK9	-0.701655	0.0179174
YTHDF3	YTHDF3	0.643996	0.0179217
NFKB2	NFKB2	0.683348	0.0179531
PLD6	PLD6	0.856728	0.0179776
SNORD54	SNORD54	1.54883	0.0179873
PPP3CC	PPP3CC	-1.06107	0.0179928
TMX2-CTNND1	TMX2-CTNND1	-0.67113	0.0180043
SLC11A1	SLC11A1	3.32458	0.0180111
CA3	CA3	1.4999	0.0180203
TRMT2B	TRMT2B	-0.62283	0.0180227
RPL17	RPL17	0.817861	0.0180251
ISG15	ISG15	0.670735	0.0180357
ADPRHL1	ADPRHL1	-1.73121	0.0180367
BMS1P20	BMS1P20	-0.670952	0.018062
SYNE3	SYNE3	-1.1562	0.0180765
MTF2	MTF2	0.584635	0.0180878
SECTM1	SECTM1	1.94122	0.0180939
ZSCAN26	ZSCAN26	0.67169	0.0180977
CYR61	CYR61	4.80655	0.0181068
KDM6B	KDM6B	1.06239	0.0181105
TGS1	TGS1	0.605538	0.018152
WBP1L	WBP1L	-0.709731	0.0181727
SEC62	SEC62	0.683849	0.0181915
FLJ20021	FLJ20021	1.23218	0.018209
GIMAP5	GIMAP5	2.44282	0.0182588
SIAH2	SIAH2	0.683062	0.0182708
GPN1	GPN1	0.835927	0.0182756
CDC42BPG	CDC42BPG	-0.791379	0.0184068
ZDBF2	ZDBF2	0.868482	0.0184307
PYCR1	PYCR1	2.01095	0.0184815
PRDX1	PRDX1	0.714923	0.0185132
NR1D1	NR1D1	1.79828	0.0185187
NYNRIN	NYNRIN	-1.15458	0.0185329
ULBP3	ULBP3	3.16952	0.0185645
LONP2	LONP2	-0.78396	0.0185718
MPZL1	MPZL1	-0.638161	0.0186117
POLE4	POLE4	0.939457	0.0186197
OST4	OST4	0.624545	0.0186812
EEF1E1	EEF1E1	0.74715	0.0186984
MKI67	MKI67	-1.57932	0.0187135
ASB16	ASB16	-1.09604	0.0187341
LEPREL1	LEPREL1	-1.78784	0.0187486
C16orf54	C16orf54	0.800106	0.0187635
TEX261	TEX261	-0.650314	0.0188666
LASP1	LASP1	-0.665293	0.0189074
TPRG1L	TPRG1L	0.598984	0.0189299
SPATC1L	SPATC1L	-0.76283	0.0189383
BIN2	BIN2	-0.965614	0.0189517
FXYD7	FXYD7	2.14485	0.0189665
IFI44L	IFI44L	0.598812	0.0190009
LOC100131691	LOC100131691	-0.909768	0.0190162
TOMM5	TOMM5	0.686782	0.0190209
RPL21	RPL21	1.04	0.0190528
RPL21P28	RPL21P28	1.03997	0.0190612
EVPL	EVPL	2.31922	0.0190742
ZNF799	ZNF799	1.49216	0.0191278
LOC100131655	LOC100131655	-1.27928	0.0191539
EP300	EP300	-0.602391	0.0191866
MANBA	MANBA	0.951806	0.0192304
RANBP2	RANBP2	0.583177	0.0192656
RNASEH2B	RNASEH2B	-0.723383	0.019291
PCDHGB3	PCDHGB3	-0.848278	0.0192998
PPM1K	PPM1K	-0.582377	0.0193177
SIX4	SIX4	6.70881	0.0193186
ADAM1A	ADAM1A	-0.781418	0.0193215
KATNAL1	KATNAL1	-0.585822	0.0193442
NGRN	NGRN	0.592266	0.019419
MIR3916	MIR3916	-0.908951	0.0194264
KIF11	KIF11	-1.10935	0.0194509
SBDSP1	SBDSP1	0.831633	0.0194625
C2orf68	C2orf68	-0.605633	0.0195236
FAM84B	FAM84B	0.953709	0.0195375
PFDN5	PFDN5	0.746914	0.0195599
TMSB10	TMSB10	0.862778	0.0195728
LRRC58	LRRC58	-0.631784	0.0196331
ZCCHC9	ZCCHC9	0.691319	0.0196371
RGAG4	RGAG4	1.00328	0.0196379
IL6ST	IL6ST	1.03423	0.0196474
MAD2L1BP	MAD2L1BP	0.846298	0.0196476
CIZ1	CIZ1	-0.571106	0.0196488
SNORD72	SNORD72	2.60367	0.0196703
PPM1B	PPM1B	0.603259	0.0197399
TRMT10C	TRMT10C	0.81884	0.0197489
RNMTL1	RNMTL1	0.71322	0.0198
STAG3L3	STAG3L3	-1.11239	0.0198309
SORT1	SORT1	1.27935	0.0198335
SNORD5	SNORD5	1.60092	0.0199156
LPHN1	LPHN1	-1.03314	0.0199543
FAM47E-STBD1	FAM47E-STBD1	2.64369	0.0199557
PRELID2	PRELID2	-1.20653	0.019958
GRAP	GRAP	0.61642	0.0200178
CTSH	CTSH	0.576264	0.0200204
GCHFR	GCHFR	-1.14407	0.0200897
SLX4	SLX4	-0.753509	0.0200909
TNFRSF13C	TNFRSF13C	-0.967952	0.0201019
TBC1D13	TBC1D13	-0.592111	0.0201042
ABCD1	ABCD1	-0.794261	0.0201224
TMEM19	TMEM19	-0.674172	0.0201241
RPS4X	RPS4X	0.707047	0.0201657
SLC25A38	SLC25A38	0.658175	0.0201732
MTRNR2L1	MTRNR2L1	1.92528	0.020226
SMIM3	SMIM3	2.4803	0.0202333
SRSF3	SRSF3	0.649715	0.0202403
PEX12	PEX12	1.4741	0.0202523
FOXL1	FOXL1	-1.40457	0.0202646
CA11	CA11	0.941732	0.0202725
SLC46A3	SLC46A3	-0.873979	0.0202981
CLEC7A	CLEC7A	1.69745	0.0203526
PPBP	PPBP	11.0976	0.0203803
MRPL20	MRPL20	0.915127	0.0203882
CCL22	CCL22	-1.73634	0.0204069
ENDOD1	ENDOD1	-0.683824	0.0204324
VASN	VASN	2.3399	0.0204766
GTF3C1	GTF3C1	-0.563545	0.0204912
CCDC110	CCDC110	1.32004	0.0204939
METTL1	METTL1	1.14871	0.0205625
ABCA3	ABCA3	1.54834	0.0205784
SKA3	SKA3	-1.20213	0.0205896
RGS14	RGS14	-0.591469	0.0206079
FLOT2	FLOT2	-0.771304	0.0206106
LINC01220	LINC01220	-3.03427	0.0206161
S100A10	S100A10	0.620997	0.0206325
RPSA	RPSA	0.631541	0.0206999
PELI1	PELI1	0.658277	0.0207448
PCNP	PCNP	0.667915	0.0207477
PXK	PXK	-0.737071	0.020811
CDH24	CDH24	-0.785192	0.0208217
FLNC	FLNC	3.40178	0.0208453
ZNF574	ZNF574	1.11515	0.0208609
GBP5	GBP5	1.16438	0.0208644
KLHL25	KLHL25	1.587	0.0208807
PDK2	PDK2	-0.640776	0.0208929
PDE2A	PDE2A	3.47724	0.0209221
GRB2	GRB2	-0.543043	0.0209538
CCDC71L	CCDC71L	0.672797	0.020991
CELF6	CELF6	1.11038	0.0210736
SASH3	SASH3	-0.588544	0.0211126
ZNF202	ZNF202	0.729677	0.0211522
KLHL3	KLHL3	-1.20817	0.0211667
PTPN18	PTPN18	-0.592049	0.0211977
LOC100507420	LOC100507420	-1.75146	0.0212148
EMILIN2	EMILIN2	0.843261	0.021268
FBXO30	FBXO30	0.935208	0.0212987
SUPV3L1	SUPV3L1	0.92564	0.0213134
LRCH1	LRCH1	-0.805446	0.0213251
MTERF2	MTERF2	1.07093	0.0213493
KIDINS220	KIDINS220	-0.586318	0.0213551
MRPL13	MRPL13	0.660263	0.0213778
ORAI2	ORAI2	-0.755865	0.021399
SH2D2A	SH2D2A	0.964124	0.0214615
SEC61G	SEC61G	0.888	0.0214701
PSME2	PSME2	0.580125	0.0214751
ATP8B2	ATP8B2	-0.602232	0.0214788
LGALS3BP	LGALS3BP	-0.589823	0.0214847
DSTN	DSTN	0.800078	0.0214919
TIMM23	TIMM23	1.05909	0.0215265
RAB12	RAB12	1.15966	0.0215942
USP3	USP3	0.975919	0.0216473
TRIM52	TRIM52	-0.700224	0.0216596
RFC5	RFC5	-0.734893	0.0216721
RAB9A	RAB9A	0.67193	0.0217618
SDC3	SDC3	1.2487	0.0217787
PSMD5	PSMD5	0.720603	0.0218362
FOXP4	FOXP4	-0.753208	0.0218528
NUCKS1	NUCKS1	-0.567234	0.0218628
ATP5H	ATP5H	0.604856	0.0218878
TCTEX1D4	TCTEX1D4	1.18749	0.0219344
TMPO-AS1	TMPO-AS1	-1.32406	0.0219402
LMNA	LMNA	1.31795	0.0219589
METTL18	METTL18	0.837672	0.0219754
MIR4680	MIR4680	0.741548	0.0219757
IMPA2	IMPA2	-1.00656	0.0220535
CREB5	CREB5	2.47173	0.0220572
CDRT4	CDRT4	1.01582	0.0220652
SPHK1	SPHK1	1.31887	0.0220875
GK5	GK5	-0.84168	0.022152
SPAG9	SPAG9	0.557581	0.0221524
CCDC69	CCDC69	-0.62557	0.0221677
SCRN1	SCRN1	-0.611316	0.0221957
RAB43	RAB43	-0.71303	0.0221958
PFDN4	PFDN4	0.949438	0.022201
DAAM1	DAAM1	-0.712568	0.0222632
SMKR1	SMKR1	4.04457	0.0222638
EEF1B2	EEF1B2	0.65571	0.0222936
SIRPA	SIRPA	-0.581794	0.0223046
TCL6	TCL6	-1.07541	0.0223348
TPI1	TPI1	1.13616	0.0223527
TP53I3	TP53I3	1.04918	0.0223931
USMG5	USMG5	0.725459	0.0224043
RDH10	RDH10	1.47846	0.0224113
GRPEL1	GRPEL1	1.19056	0.0224444
RAB32	RAB32	2.93611	0.0224562
BNIP1	BNIP1	0.889783	0.022489
HUNK	HUNK	-0.935343	0.0225032
ANKRD36BP1	ANKRD36BP1	-0.785194	0.0225313
GPRASP2	GPRASP2	4.09892	0.022541
NUBP1	NUBP1	0.685056	0.0225434
MIR3618	MIR3618	-1.47229	0.0226036
LOC100499489	LOC100499489	0.666218	0.022624
ANKRD23	ANKRD23	-0.980031	0.0226517
SARDH	SARDH	-2.37668	0.0226524
CD37	CD37	-0.569304	0.0226538
GGCX	GGCX	0.670718	0.0226684
GNL3	GNL3	0.736792	0.0226865
MRPL44	MRPL44	0.679202	0.0227664
GPR132	GPR132	0.800707	0.0227932
NUDT11	NUDT11	0.66161	0.0228047
VCL	VCL	-0.686643	0.0228146
POLQ	POLQ	-1.02258	0.0229158
B3GNT2	B3GNT2	1.29352	0.02297
NEK6	NEK6	-0.734231	0.023003
RPL7A	RPL7A	0.627003	0.0230367
DMTN	DMTN	2.13439	0.0230426
LRRC14	LRRC14	-0.561352	0.0230877
TPT1	TPT1	0.591525	0.0231175
RAB3D	RAB3D	-0.843267	0.0231237
TAF1A	TAF1A	0.740529	0.0231528
XCL1	XCL1	2.67952	0.0231846
SLC22A7	SLC22A7	3.45202	0.0232615
RPL17-C18orf32	RPL17-C18orf32	0.771752	0.0232777
PTGER4	PTGER4	-0.778395	0.0233137
SLC19A1	SLC19A1	0.825953	0.0233697
BEX2	BEX2	0.804167	0.0233807
RNF11	RNF11	0.635824	0.0233825
PCDH18	PCDH18	2.26904	0.0233868
CTNND1	CTNND1	-0.690419	0.0234296
TPGS2	TPGS2	-0.60749	0.023449
TMEM200B	TMEM200B	1.08593	0.0234623
THY1	THY1	-2.71884	0.0234947
LOC101448202	LOC101448202	0.861375	0.0235174
KRTAP5-1	KRTAP5-1	4.84121	0.0235272
PHOSPHO1	PHOSPHO1	-1.18417	0.0235339
CNN2	CNN2	-0.552113	0.0235597
RNF170	RNF170	-0.62198	0.0235896
PIGB	PIGB	1.21489	0.0236243
LINC00998	LINC00998	0.76583	0.0236286
KLRF1	KLRF1	2.61445	0.0236438
LINC00116	LINC00116	1.00243	0.0236569
AHNAK2	AHNAK2	-1.16494	0.0236962
SENP3-EIF4A1	SENP3-EIF4A1	0.622633	0.0237179
RARA	RARA	1.10311	0.0237347
TBRG4	TBRG4	0.720605	0.0237481
TBL2	TBL2	0.695869	0.0237699
DENND1A	DENND1A	-0.587632	0.0238043
ISG20	ISG20	0.979196	0.023807
RAB11B-AS1	RAB11B-AS1	-0.773174	0.0238359
DMWD	DMWD	-0.63868	0.0238393
RBM34	RBM34	0.716462	0.0238477
LOC100288911	LOC100288911	1.46483	0.0238481
GBP3	GBP3	0.828188	0.0238744
UBXN10	UBXN10	1.35894	0.0239293
PDE1B	PDE1B	0.851717	0.0239372
ARGLU1	ARGLU1	-0.938303	0.0239653
LOC100506022	LOC100506022	-2.65099	0.0240032
ALOX15P1	ALOX15P1	-1.20791	0.0240035
SLC16A1	SLC16A1	1.03342	0.024005
DDX12P	DDX12P	-0.757739	0.0240168
ABCA5	ABCA5	1.04384	0.0240704
TRIM36	TRIM36	1.2489	0.0241677
SETDB2	SETDB2	-0.76564	0.0242478
SREBF2	SREBF2	-0.543851	0.0243235
RBM26	RBM26	-0.600609	0.0243398
SOCS2	SOCS2	2.49367	0.0243451
SCARNA15	SCARNA15	2.5894	0.0243566
SLC4A7	SLC4A7	0.592167	0.0244271
CIR1	CIR1	0.882376	0.024428
RPS7	RPS7	0.630646	0.0244688
JAKMIP2-AS1	JAKMIP2-AS1	-1.14302	0.0244991
BHLHE41	BHLHE41	1.65656	0.0245105
SH3YL1	SH3YL1	0.669071	0.0245323
ADAM28	ADAM28	0.894608	0.024553
PARM1	PARM1	-4.13063	0.0245676
GPRC5A	GPRC5A	6.56833	0.0245745
C16orf59	C16orf59	-1.16826	0.0246346
GOLGA3	GOLGA3	-0.619751	0.0246563
ATP8B4	ATP8B4	2.99991	0.0246626
RPL13AP20	RPL13AP20	1.56353	0.0246954
SNORD15A	SNORD15A	3.38335	0.0246966
STOM	STOM	1.34024	0.0247124
TSPAN3	TSPAN3	-0.690202	0.0247272
SNTA1	SNTA1	-1.0049	0.0247359
MRPL1	MRPL1	0.600943	0.0247675
UBA52	UBA52	0.765771	0.024775
CASKIN1	CASKIN1	1.19727	0.0247908
SYT17	SYT17	0.952178	0.0247912
TXLNG	TXLNG	0.646832	0.0248064
ODF3L1	ODF3L1	1.69535	0.0248141
ARIH1	ARIH1	0.624389	0.0248184
LINC00493	LINC00493	0.84085	0.0249006
SPRY4	SPRY4	6.00156	0.0249029
GAS6-AS1	GAS6-AS1	-1.42318	0.0249186
TXK	TXK	1.65995	0.0249387
GPR137C	GPR137C	0.977296	0.0249511
EFCAB14	EFCAB14	-0.574366	0.0249577
ETS2	ETS2	1.50646	0.0250341
SMIM2-AS1	SMIM2-AS1	4.88453	0.0250479
CWC22	CWC22	0.611651	0.0251262
TRMT112	TRMT112	0.578146	0.0251393
AMD1	AMD1	0.661155	0.0251435
TCEAL5	TCEAL5	3.10718	0.0251547
PXMP2	PXMP2	-0.966249	0.0251766
ZNF512	ZNF512	-0.56661	0.0251854
SMYD4	SMYD4	-0.776958	0.0251868
SMN1	SMN1	0.936424	0.0251909
SMN2	SMN2	0.936424	0.0251909
B4GALT2	B4GALT2	0.91697	0.025206
ADARB2-AS1	ADARB2-AS1	0.670577	0.0252351
CRISP3	CRISP3	6.16077	0.0252363
LOC100507006	LOC100507006	-1.22231	0.0252755
IRF5	IRF5	0.583498	0.0252824
CDC25A	CDC25A	-0.700766	0.0253388
TSSK4	TSSK4	-1.10342	0.0253688
RPS11	RPS11	0.753053	0.0253692
TAPBP	TAPBP	-1.67398	0.0254048
MKL2	MKL2	-0.665431	0.0254378
ADAM19	ADAM19	-0.685627	0.0255995
PPP1R15A	PPP1R15A	1.17961	0.0256055
IPMK	IPMK	0.746382	0.0256223
CTDSP2	CTDSP2	-0.596072	0.0256356
MAPKBP1	MAPKBP1	-0.817626	0.0257004
ST3GAL6	ST3GAL6	3.59942	0.0257254
DALRD3	DALRD3	1.04846	0.0257277
OXCT2	OXCT2	2.4083	0.0258166
C19orf47	C19orf47	-0.663313	0.0258179
MFSD6	MFSD6	-0.582404	0.0258658
TRMT6	TRMT6	0.671514	0.0258883
CXCL13	CXCL13	-1.95844	0.0259146
ARL2	ARL2	0.893516	0.0259166
ASXL2	ASXL2	-0.92875	0.0259371
JAZF1	JAZF1	0.556193	0.0259424
MIER3	MIER3	0.598748	0.0259481
LGALSL	LGALSL	1.22307	0.0259531
PAK1IP1	PAK1IP1	0.707893	0.0259923
MRPL45	MRPL45	0.655	0.0260187
PRDM4	PRDM4	1.0683	0.0260659
CA14	CA14	-1.42214	0.0260826
ZNFX1	ZNFX1	0.621558	0.026093
C2CD4A	C2CD4A	5.97389	0.0261065
TUBA4A	TUBA4A	0.552496	0.0261543
NAB2	NAB2	0.834354	0.0262303
ACADSB	ACADSB	-0.79462	0.0262366
PINK1	PINK1	-0.660235	0.0263737
TMEM158	TMEM158	3.16099	0.0263864
KIF22	KIF22	-0.709657	0.0264709
TOPORS	TOPORS	0.591862	0.0264928
KLRB1	KLRB1	2.37638	0.0265436
TUBA1B	TUBA1B	-0.611631	0.0265485
MIR3658	MIR3658	2.26353	0.0266158
HELQ	HELQ	0.574875	0.0266809
PRKAR2A	PRKAR2A	-0.719763	0.0267634
RPL13	RPL13	0.739518	0.0267657
PRR11	PRR11	-1.27552	0.0267764
HPS3	HPS3	-0.78062	0.0268298
2023-09-08	2023-09-08	-0.937659	0.0268722
AP3M1	AP3M1	-0.591832	0.0269583
TNFRSF10B	TNFRSF10B	0.60486	0.0269688
MRPL47	MRPL47	0.812754	0.0270426
SLC35E1	SLC35E1	-0.555249	0.0270632
ZNF208	ZNF208	-2.94135	0.0270961
LOC101926926	LOC101926926	4.14658	0.0271
IL12A	IL12A	0.906676	0.0271122
UVSSA	UVSSA	-0.663352	0.0271325
CDCA4	CDCA4	-0.735833	0.0271848
OPRK1	OPRK1	1.23459	0.0272319
POM121C	POM121C	-0.633455	0.0272413
DNAJA4	DNAJA4	3.45211	0.0272521
ITGB7	ITGB7	-0.642808	0.0272694
SLC2A11	SLC2A11	-0.754295	0.027296
TFDP2	TFDP2	-0.597822	0.0273055
IFIT2	IFIT2	1.76002	0.0273183
POLR2A	POLR2A	-0.558951	0.0273357
RNF138	RNF138	0.815926	0.0273711
MC4R	MC4R	5.94567	0.0273838
COQ10B	COQ10B	0.601905	0.0275311
BBC3	BBC3	1.09674	0.0275638
ARHGEF9	ARHGEF9	-0.579986	0.0275741
GPR161	GPR161	-0.791409	0.0275919
SOX4	SOX4	4.65589	0.0276312
PSMD12	PSMD12	0.763224	0.027641
PDDC1	PDDC1	-0.587747	0.0276822
BBS2	BBS2	-0.653941	0.0277238
THYN1	THYN1	0.786355	0.0277416
SMARCA5-AS1	SMARCA5-AS1	-1.03397	0.0278036
SRSF7	SRSF7	0.53025	0.0278281
MEPCE	MEPCE	0.944009	0.0279081
BORA	BORA	-0.724866	0.0279739
CAPN5	CAPN5	-0.75939	0.028043
NDUFA1	NDUFA1	0.795135	0.0280585
SNX9	SNX9	1.52879	0.0280908
SNORD33	SNORD33	1.68563	0.0280914
AK4	AK4	1.67679	0.0281269
TSACC	TSACC	1.91888	0.0281474
ATP5G2	ATP5G2	0.559798	0.0281481
LINC00649	LINC00649	-0.878581	0.0281766
PCBP2-OT1	PCBP2-OT1	-0.555665	0.0282089
TIMM17A	TIMM17A	0.862032	0.0282586
SNHG6	SNHG6	0.843104	0.0282862
RPL22	RPL22	0.689777	0.0282903
TTF2	TTF2	-0.75533	0.0283197
IER2	IER2	1.09673	0.0283232
ZC3H8	ZC3H8	0.726218	0.0283569
CD163	CD163	2.05543	0.0283956
DUSP11	DUSP11	0.597226	0.0284051
ZNF20	ZNF20	1.53575	0.0284171
ULBP2	ULBP2	4.43195	0.0284346
IKZF4	IKZF4	-0.735525	0.0284554
TMEM185A	TMEM185A	-0.838734	0.0284586
RRP12	RRP12	0.748159	0.0284822
CD69	CD69	0.736413	0.0284982
COMMD8	COMMD8	0.70891	0.0285018
CRIP3	CRIP3	1.82476	0.0285278
CKAP2L	CKAP2L	-1.40462	0.0285423
TIGD1	TIGD1	0.729246	0.0285494
TCEAL4	TCEAL4	0.650631	0.0286094
CENPI	CENPI	-1.04019	0.0286187
PMS2P3	PMS2P3	-0.816473	0.0287066
RNASEK	RNASEK	0.697612	0.0287119
PTTG1IP	PTTG1IP	-0.738414	0.0287489
SLC25A29	SLC25A29	-0.611801	0.0287814
[truncated: 19,242 more rows]

## Sheet: Diff Expression_Res_vs_Sens
name	description	log2FoldChange	pvalue
AFAP1-AS1	AFAP1-AS1	5.60564	0
AFF3	AFF3	-7.37541	0
ASS1	ASS1	5.04013	0
BCL2	BCL2	3.85602	0
FAM129C	FAM129C	-5.55067	0
SOX4	SOX4	-6.06179	0
TCL1A	TCL1A	-8.01713	0
CCND2	CCND2	4.99596	2.96487e-306
LMAN1	LMAN1	3.8747	3.32308e-288
PVRL1	PVRL1	7.9262	1.64593e-271
FAM129A	FAM129A	5.72597	1.9044e-268
ETV5	ETV5	8.69679	2.37736e-258
SEC11C	SEC11C	4.55055	3.26719e-258
IRF8	IRF8	-5.48389	2.54843e-255
OAS3	OAS3	5.66933	4.305e-247
KIAA0226L	KIAA0226L	-3.86131	1.13804e-243
HIST1H4E	HIST1H4E	4.79162	8.15489e-242
HLA-A	HLA-A	4.60533	4.01549e-241
IKZF2	IKZF2	-4.74462	3.40394e-236
RCN1	RCN1	5.02972	1.50735e-231
ALOX5	ALOX5	-4.58994	1.89657e-228
RCSD1	RCSD1	-3.30115	4.59757e-228
CCPG1	CCPG1	4.25567	1.13657e-226
DYX1C1-CCPG1	DYX1C1-CCPG1	4.3106	4.9683e-225
CBS	CBS	5.16854	5.252e-220
TMX3	TMX3	3.62915	1.91804e-215
APOL6	APOL6	5.59658	9.64706e-206
IGJ	IGJ	-7.88802	1.6312e-201
CSTA	CSTA	8.57347	1.04973e-200
SPTBN1	SPTBN1	-3.33467	2.48283e-197
BLK	BLK	-4.54612	1.43139e-196
POU2AF1	POU2AF1	-3.46194	6.38208e-196
IGLL5	IGLL5	-7.21861	9.3321e-194
EPB41L2	EPB41L2	4.28714	5.97973e-191
GPM6A	GPM6A	-9.45415	4.50768e-189
TNFAIP2	TNFAIP2	5.00973	1.03887e-188
PARP9	PARP9	3.63124	1.80819e-184
CPNE5	CPNE5	-6.31209	1.57221e-182
HIST1H2BE	HIST1H2BE	-11.9691	1.10037e-181
WARS	WARS	3.05565	5.27823e-180
HIST1H1D	HIST1H1D	-3.38627	1.24113e-178
AKAP2	AKAP2	-3.43361	1.06825e-177
SSR3	SSR3	3.12246	1.17627e-177
PALM2-AKAP2	PALM2-AKAP2	-3.42961	4.24429e-177
HMGCS1	HMGCS1	2.95187	1.38547e-171
ZNF532	ZNF532	4.82616	1.32304e-170
IL21R	IL21R	4.02969	3.79364e-168
MFI2	MFI2	5.60279	5.15376e-163
HLA-DPB1	HLA-DPB1	-3.90824	1.1707e-162
DHCR7	DHCR7	3.46709	8.06662e-159
MX1	MX1	3.05603	2.76522e-158
OSBPL10	OSBPL10	-5.38763	1.39095e-156
PSIP1	PSIP1	-5.94363	1.04449e-154
GIMAP8	GIMAP8	-7.1031	1.21895e-153
CEP170B	CEP170B	4.90323	1.69609e-153
PRDM15	PRDM15	-3.62992	7.95131e-153
BACH2	BACH2	-2.89758	7.22094e-152
PLXNA1	PLXNA1	3.39767	8.3641e-152
SPRED2	SPRED2	4.30508	3.65703e-151
HELZ2	HELZ2	4.60518	9.00095e-149
HSPA5	HSPA5	2.73677	1.47929e-148
PAK1	PAK1	5.75256	5.76063e-148
SERPINE2	SERPINE2	4.07349	5.19469e-147
HLA-DRB1	HLA-DRB1	-3.4788	7.73946e-147
DTX3L	DTX3L	2.74628	2.17903e-145
UNC5B	UNC5B	5.80931	9.44284e-145
LOC389831	LOC389831	4.28297	5.85074e-144
EEF1A2	EEF1A2	2.86697	1.35116e-142
SEC24D	SEC24D	3.52228	1.82467e-142
DMD	DMD	-3.72793	3.88529e-142
LOC100507412	LOC100507412	3.13324	1.29407e-141
DNAJC3	DNAJC3	3.33524	4.3689e-140
ATP1B1	ATP1B1	4.24779	7.38445e-138
ETS1	ETS1	-2.62898	1.05336e-132
SDCBP	SDCBP	3.08409	1.41279e-131
ARHGEF12	ARHGEF12	2.95441	1.53641e-131
RPN1	RPN1	2.65943	2.63349e-130
MYO1E	MYO1E	-5.46093	8.65182e-130
ATP2A3	ATP2A3	-2.74324	1.75331e-128
GRINA	GRINA	3.64439	3.84908e-128
SERPINH1	SERPINH1	3.50799	1.27063e-127
IFIH1	IFIH1	3.67456	2.05217e-126
FAF1	FAF1	-5.52956	3.27486e-125
SPRED1	SPRED1	4.73641	1.41512e-121
CD48	CD48	2.98123	1.5901e-121
JAG2	JAG2	4.19942	1.66797e-121
P2RX7	P2RX7	4.29553	2.12286e-121
IDS	IDS	3.07749	5.99128e-118
SEC61A1	SEC61A1	2.70548	1.24648e-117
FADS3	FADS3	-4.42899	3.29576e-117
GCNT1	GCNT1	-5.01182	5.07942e-117
S1PR4	S1PR4	-6.81475	2.1624e-116
ANK2	ANK2	6.79503	9.98024e-116
DENND1B	DENND1B	4.99931	2.05058e-115
C6orf223	C6orf223	4.96343	4.38613e-115
LY6E	LY6E	3.71738	3.00621e-114
HCK	HCK	3.01454	3.59854e-114
PLXND1	PLXND1	3.29777	6.48165e-114
DMXL2	DMXL2	-3.00442	3.56628e-113
CTH	CTH	4.55028	8.21075e-112
RALGPS2	RALGPS2	-2.8172	1.34789e-111
CAPN2	CAPN2	8.33307	2.99601e-111
CD82	CD82	3.34348	4.1706e-110
BICD2	BICD2	-2.95862	5.96573e-110
PLXNB2	PLXNB2	3.50832	7.68452e-110
CDC42BPB	CDC42BPB	-5.75106	2.18278e-109
HSP90B1	HSP90B1	2.3942	1.10018e-107
CCL3	CCL3	5.52523	1.45934e-107
HDLBP	HDLBP	2.52783	1.93835e-107
TRPM2	TRPM2	3.68978	1.99438e-106
XYLT1	XYLT1	-2.88821	1.46286e-105
CIITA	CIITA	-3.46824	6.22389e-105
CXCR4	CXCR4	-2.46723	9.04936e-105
PPM1L	PPM1L	3.25929	1.53333e-104
NCF2	NCF2	4.21283	2.05663e-104
PHLPP1	PHLPP1	2.76256	3.18821e-104
TRIP6	TRIP6	5.17998	1.29483e-103
PLEKHG1	PLEKHG1	-2.84086	1.35992e-103
COPB1	COPB1	2.33187	1.84509e-102
CHST15	CHST15	-3.1847	6.67693e-102
TM9SF2	TM9SF2	2.58001	9.19356e-102
ITGAX	ITGAX	8.16837	1.88804e-101
KDELR1	KDELR1	3.19013	2.65715e-101
PSD3	PSD3	-6.83812	3.68834e-100
ADM2	ADM2	3.51782	2.39663e-99
PITPNM2	PITPNM2	-3.74391	5.22601e-99
KIF15	KIF15	-3.23949	6.37717e-99
SAMD9L	SAMD9L	5.22481	9.66016e-98
CHFR	CHFR	-5.21721	1.31881e-97
PARP14	PARP14	2.56821	1.55519e-97
RNF187	RNF187	2.16974	1.99183e-97
KLRC4-KLRK1	KLRC4-KLRK1	-7.95829	4.26655e-97
CHN2	CHN2	-3.84827	2.66891e-96
SYK	SYK	-2.11056	3.41527e-96
LAMA2	LAMA2	-4.03261	1.44739e-95
SLC33A1	SLC33A1	2.8739	2.24921e-95
KIF21A	KIF21A	3.38508	1.0976e-94
APBB2	APBB2	-5.14672	1.53625e-94
UGDH	UGDH	2.70096	1.63748e-94
GPER1	GPER1	-3.837	6.06166e-94
KDSR	KDSR	2.7002	1.37369e-93
PAX5	PAX5	-2.4067	1.8401e-93
XBP1	XBP1	2.56991	2.47545e-93
MCAM	MCAM	4.33536	1.58114e-92
PIM1	PIM1	-2.19381	5.2808e-92
GSN	GSN	4.79519	7.38054e-92
NRCAM	NRCAM	3.43716	8.8753e-92
RNF213	RNF213	2.56164	1.86974e-91
EBI3	EBI3	4.65016	3.14976e-91
CD59	CD59	3.00782	4.81914e-91
INSR	INSR	-2.66448	7.50627e-91
TP53	TP53	2.95945	1.10933e-90
CD24	CD24	-2.42301	2.33683e-90
CYP51A1	CYP51A1	2.48964	1.31145e-89
STARD9	STARD9	-3.12663	4.14994e-89
IFI27	IFI27	6.94051	4.2572e-89
RXRA	RXRA	3.07704	4.93582e-89
CTCFL	CTCFL	-3.47045	1.34107e-88
PRKCB	PRKCB	-2.21055	1.59556e-88
EVL	EVL	-2.99142	2.152e-88
SURF4	SURF4	2.19719	5.12036e-88
CYB561	CYB561	4.70916	1.63526e-87
MPZ	MPZ	4.35752	1.66694e-87
BNIP3	BNIP3	-5.37703	1.98937e-87
LGALS3	LGALS3	5.86793	2.2886e-87
TMEM100	TMEM100	-6.94975	3.06252e-87
HIST1H2AD	HIST1H2AD	-2.15009	3.16033e-87
MRC2	MRC2	5.4288	3.76528e-87
HYOU1	HYOU1	2.51233	5.47327e-87
ARMCX3	ARMCX3	2.85778	8.41522e-87
YBX3	YBX3	-2.55195	2.23315e-86
SESN3	SESN3	-3.47107	3.15218e-86
MEX3C	MEX3C	-2.7542	3.89066e-86
COPG1	COPG1	2.43307	6.17433e-86
PTPRF	PTPRF	5.26038	3.23227e-85
TMEM41B	TMEM41B	2.69199	7.23986e-85
JAK3	JAK3	2.87399	2.30382e-84
DIP2C	DIP2C	-4.99034	4.26777e-84
GOLGB1	GOLGB1	2.21959	5.20864e-84
NARS	NARS	1.9068	3.09029e-83
FAM81A	FAM81A	-4.93613	4.26627e-83
P4HB	P4HB	2.14444	1.01185e-82
HIP1R	HIP1R	-2.66769	5.78752e-82
CDCA4	CDCA4	2.17174	6.04648e-82
ITGB2	ITGB2	4.24789	6.60709e-82
PPIL1	PPIL1	-2.65419	1.10492e-81
SPCS2	SPCS2	2.25747	2.09231e-81
BCAS4	BCAS4	-3.7227	2.70511e-81
KLRK1	KLRK1	-7.89411	6.89163e-81
CTSH	CTSH	2.64131	7.01279e-80
OAS1	OAS1	3.65656	8.57063e-80
TBC1D1	TBC1D1	-2.14909	1.0357e-79
FTL	FTL	2.50226	1.82475e-79
SOX11	SOX11	-2.87495	2.75172e-79
FCRLA	FCRLA	-2.50356	2.98914e-79
GPR132	GPR132	2.99167	1.14033e-78
TRANK1	TRANK1	3.14683	1.22512e-78
ARHGAP32	ARHGAP32	-5.20108	2.28041e-78
STT3A	STT3A	2.09443	4.66127e-78
HIST1H4C	HIST1H4C	-2.2935	1.16956e-76
KIAA1468	KIAA1468	2.73602	1.4489e-76
NDST1	NDST1	2.6668	2.67389e-76
ITM2C	ITM2C	2.04451	1.08833e-75
SORT1	SORT1	-6.13674	2.01868e-75
TMEM39A	TMEM39A	2.57629	5.63237e-75
FBXL13	FBXL13	4.23656	6.21048e-75
HIST1H2AB	HIST1H2AB	-2.31442	6.41307e-75
CD79B	CD79B	-2.39776	8.99476e-75
TIAM1	TIAM1	-6.38728	3.55696e-74
TNFRSF1A	TNFRSF1A	4.3854	9.42016e-74
IGF2BP1	IGF2BP1	-8.53017	9.50328e-74
GRAMD4	GRAMD4	2.82752	1.08338e-73
CRIM1	CRIM1	-7.96817	1.41391e-73
FAM111B	FAM111B	-4.31866	2.09994e-73
HSD17B12	HSD17B12	2.22737	4.83657e-73
BAZ2B	BAZ2B	3.7607	5.11556e-73
HIST1H2BI	HIST1H2BI	-2.90919	5.84235e-73
RNF144B	RNF144B	-2.19094	6.08369e-73
ZNF107	ZNF107	-2.33175	8.17891e-73
NREP	NREP	-2.6491	1.02992e-72
JAM3	JAM3	-4.05704	1.04037e-72
HIST1H3D	HIST1H3D	-2.02773	2.87715e-72
MAP1A	MAP1A	2.74156	3.27811e-72
PMAIP1	PMAIP1	2.4139	3.91251e-72
COLGALT2	COLGALT2	4.05083	1.01024e-71
PYHIN1	PYHIN1	-6.90712	1.26233e-71
COCH	COCH	4.29083	1.41491e-71
2023-09-06	2023-09-06	-1.93979	1.78955e-71
THSD7A	THSD7A	-5.56419	2.56878e-71
SEL1L	SEL1L	1.97419	1.20483e-70
FAIM3	FAIM3	-2.66469	1.39854e-70
GAS5	GAS5	1.91801	6.17749e-70
ATP6V0E2	ATP6V0E2	-4.61362	8.96404e-70
VPS4B	VPS4B	2.04836	1.03976e-69
KCNA3	KCNA3	-3.87502	1.13441e-69
PPFIA1	PPFIA1	1.98036	1.18819e-69
ARFGAP3	ARFGAP3	2.58328	1.19607e-69
CKB	CKB	4.36992	1.80274e-69
DDX60L	DDX60L	9.46732	7.28228e-69
TUBB3	TUBB3	-5.09246	1.47264e-68
NUCB2	NUCB2	3.22179	3.12868e-68
TXNL1	TXNL1	2.04726	4.93901e-68
LRMP	LRMP	-1.86007	6.69065e-68
MT2A	MT2A	3.90324	1.428e-67
LGALS9	LGALS9	3.00113	3.36294e-67
CLMN	CLMN	-2.28699	1.3266e-66
HIST1H1B	HIST1H1B	-1.8015	2.26311e-66
CDC25B	CDC25B	-2.09171	3.61313e-66
FRK	FRK	3.30963	4.18878e-66
SASH3	SASH3	-2.32854	4.50049e-66
PAG1	PAG1	1.96414	1.39176e-65
RAC2	RAC2	2.21292	3.69285e-65
PTCH1	PTCH1	-2.19195	4.47777e-65
MTDH	MTDH	2.2586	7.36004e-65
USP28	USP28	-2.24802	1.32424e-64
COL9A2	COL9A2	4.54146	1.35881e-64
OBSCN	OBSCN	2.41576	1.93826e-64
PABPC1	PABPC1	1.6009	2.8683e-64
PROSER2-AS1	PROSER2-AS1	4.76136	2.90397e-64
KAZN	KAZN	-6.20936	8.59403e-64
N4BP2	N4BP2	2.18315	9.35404e-64
PAFAH1B3	PAFAH1B3	-3.24783	1.06599e-63
AKT1	AKT1	1.99	2.18917e-63
ARCN1	ARCN1	1.80371	2.58588e-63
MEF2B	MEF2B	2.00363	3.51081e-63
APOL1	APOL1	7.33415	8.5149e-63
SH3BP5	SH3BP5	-2.42953	1.11791e-62
QPRT	QPRT	2.59173	1.15117e-62
SIRPA	SIRPA	3.04176	1.35621e-62
ZCCHC2	ZCCHC2	2.45941	2.91785e-62
CRIP1	CRIP1	1.78357	3.57852e-62
CNR1	CNR1	-3.55652	3.6336e-62
MTMR1	MTMR1	-2.18444	4.23196e-62
RGS16	RGS16	-3.49403	6.18908e-62
SQSTM1	SQSTM1	2.23967	6.80414e-62
SETD7	SETD7	1.95183	1.12952e-61
IFI44L	IFI44L	4.9555	2.11118e-61
TGFBR3	TGFBR3	3.63711	2.22595e-61
ADAM28	ADAM28	2.73618	3.42049e-61
SQLE	SQLE	1.86286	4.96824e-61
NLRP2	NLRP2	-3.72332	8.39032e-61
CALU	CALU	2.19492	8.99086e-61
TFEC	TFEC	2.48597	9.24031e-61
SSR2	SSR2	2.2102	1.12342e-60
NFIC	NFIC	2.71286	1.19606e-60
PDIA6	PDIA6	1.68872	2.8255e-60
SGK223	SGK223	-1.99051	3.78393e-60
LINC00996	LINC00996	-3.45228	5.12387e-60
CCL4	CCL4	4.13195	5.65451e-60
MIR3652	MIR3652	2.53973	7.23688e-60
NHSL1	NHSL1	4.48511	7.95029e-60
SRGN	SRGN	2.56812	1.33699e-59
NEURL1B	NEURL1B	-6.00208	2.15091e-59
ATF4	ATF4	1.61879	2.24717e-59
HIST1H2BF	HIST1H2BF	-2.05547	3.11819e-59
PIGN	PIGN	2.30481	3.73867e-59
FGD2	FGD2	-2.39294	4.54892e-59
DECR2	DECR2	-2.92967	1.0411e-58
JAZF1	JAZF1	-2.59199	1.26724e-58
MEF2BNB-MEF2B	MEF2BNB-MEF2B	1.90119	1.6576e-58
HIST1H2AI	HIST1H2AI	-1.73763	2.20561e-58
SLC7A11	SLC7A11	2.3338	2.29338e-58
SLC12A8	SLC12A8	3.39411	4.60139e-58
KIF16B	KIF16B	-6.04826	5.55363e-58
ATF5	ATF5	1.7741	6.46565e-58
UQCRB	UQCRB	2.05623	6.49175e-58
UHRF1	UHRF1	-1.73524	7.54672e-58
MAP1B	MAP1B	-9.84297	1.34564e-57
SLC19A2	SLC19A2	2.73601	1.92144e-57
CARD11	CARD11	-2.07142	2.08248e-57
PTPRCAP	PTPRCAP	-3.74646	2.24323e-57
INPP5J	INPP5J	2.94598	2.5842e-57
BCL2L2	BCL2L2	3.05842	3.66566e-57
CSRP1	CSRP1	2.38092	4.36919e-57
GANC	GANC	-2.67277	5.00217e-57
CALR	CALR	1.55939	6.16192e-57
TMED5	TMED5	2.19661	8.42544e-57
INHBE	INHBE	2.55352	1.82681e-56
SP140	SP140	2.10248	2.21728e-56
CRELD2	CRELD2	2.85684	3.40385e-56
ARF1	ARF1	1.78285	3.45778e-56
KIAA1217	KIAA1217	2.47014	3.54222e-56
RNF8	RNF8	-2.57726	4.58753e-56
SEPT5-GP1BB	SEPT5-GP1BB	3.84303	5.04735e-56
PPIB	PPIB	2.14293	7.56314e-56
SSR4	SSR4	2.142	7.8279e-56
ZNF106	ZNF106	-1.68628	9.37541e-56
CD86	CD86	2.17923	9.46648e-56
CPT1A	CPT1A	2.43148	9.67373e-56
RNF144A	RNF144A	-7.01697	1.20203e-55
RELL1	RELL1	-2.85454	1.5541e-55
POLH	POLH	-2.15528	2.71846e-55
TCL1B	TCL1B	-9.04731	3.81645e-55
CDKN2A	CDKN2A	-3.73013	4.25371e-55
PPM1E	PPM1E	-4.88274	4.4519e-55
HIST1H2AE	HIST1H2AE	-2.04415	4.77516e-55
HIPK2	HIPK2	1.77848	4.98377e-55
MBNL2	MBNL2	2.65518	6.13718e-55
SND1	SND1	1.7434	7.83962e-55
HIST1H3G	HIST1H3G	-13.1282	9.10446e-55
ATP5A1	ATP5A1	-1.6491	1.09244e-54
HIST1H3B	HIST1H3B	-1.86391	1.24938e-54
ABLIM1	ABLIM1	-2.29176	1.53911e-54
CAB39L	CAB39L	-3.20669	2.16023e-54
HIST1H4L	HIST1H4L	-1.94222	3.38028e-54
SH3BP5-AS1	SH3BP5-AS1	-2.35851	4.05449e-54
LAPTM4B	LAPTM4B	-6.13183	4.52466e-54
ATXN7L1	ATXN7L1	-3.38516	6.70693e-54
HTATIP2	HTATIP2	2.31734	8.17922e-54
MANBA	MANBA	2.39062	1.1602e-53
SLAMF7	SLAMF7	5.37628	1.7962e-53
NAV1	NAV1	-2.31845	1.87265e-53
CCR7	CCR7	2.27729	2.3212e-53
NUP88	NUP88	-2.17578	3.10406e-53
SS18	SS18	-2.19056	3.31267e-53
FYN	FYN	3.32626	4.37242e-53
IFI30	IFI30	2.24089	4.49653e-53
C19orf10	C19orf10	2.20831	4.90582e-53
ADPRH	ADPRH	2.80692	4.97889e-53
C11orf57	C11orf57	-1.94682	4.99213e-53
2023-09-05	2023-09-05	3.75923	5.2665e-53
RPL35A	RPL35A	1.49857	7.3219e-53
ACPP	ACPP	3.58689	8.8029e-53
ZNF783	ZNF783	3.89336	9.28598e-53
EMILIN2	EMILIN2	2.46292	1.16062e-52
SMAD4	SMAD4	-1.89356	1.37899e-52
LPHN1	LPHN1	2.02604	1.4122e-52
PLEK	PLEK	1.82764	1.65121e-52
LAX1	LAX1	-7.92023	2.14548e-52
TBX1	TBX1	6.27578	2.37761e-52
S1PR1	S1PR1	-4.61414	2.38757e-52
TMED2	TMED2	1.82592	2.71413e-52
RASGRP4	RASGRP4	4.44351	2.81657e-52
KLHL14	KLHL14	-2.74134	2.9342e-52
HIST1H4D	HIST1H4D	-2.55941	3.73145e-52
PDIA3	PDIA3	1.96168	4.22323e-52
CCDC167	CCDC167	-2.67428	4.53311e-52
GCSAM	GCSAM	-2.56677	7.02646e-52
PACS2	PACS2	1.92515	8.67144e-52
RELT	RELT	2.3855	2.17858e-51
CANX	CANX	1.45879	2.18623e-51
ISG20	ISG20	2.56393	2.23281e-51
MSMO1	MSMO1	2.66371	3.18102e-51
STAT1	STAT1	1.93831	4.2214e-51
HMGA1	HMGA1	-1.62506	7.99119e-51
TMOD2	TMOD2	-3.74313	8.45064e-51
PLD4	PLD4	1.87866	9.47096e-51
CBL	CBL	1.78005	1.05865e-50
SPP1	SPP1	-4.52658	1.40181e-50
BCL7A	BCL7A	-1.96507	2.20969e-50
SRPR	SRPR	2.10367	3.76077e-50
SH3BP1	SH3BP1	2.3179	5.28674e-50
TACC1	TACC1	1.99338	6.49985e-50
PTPRJ	PTPRJ	-1.8041	6.89406e-50
MAPKBP1	MAPKBP1	-3.08691	8.00339e-50
TMED10	TMED10	1.63109	1.41864e-49
MYADM	MYADM	2.1321	1.68719e-49
PRKCA	PRKCA	-7.32026	1.99496e-49
WNT5A	WNT5A	-2.52983	2.33492e-49
MYO7A	MYO7A	5.91023	2.51256e-49
PVT1	PVT1	3.13933	2.80259e-49
ERO1LB	ERO1LB	3.56258	3.76895e-49
SLC16A3	SLC16A3	2.8165	4.56589e-49
LINC00152	LINC00152	4.14112	7.52342e-49
CMTR1	CMTR1	-1.89651	7.82792e-49
ANXA6	ANXA6	2.51158	8.5504e-49
NLRP3	NLRP3	3.42492	8.59742e-49
FNDC3B	FNDC3B	2.57389	1.25388e-48
GLG1	GLG1	1.54626	1.32077e-48
UAP1	UAP1	2.17082	1.33662e-48
APBB1IP	APBB1IP	-1.82214	1.79816e-48
CYTH3	CYTH3	-2.32115	1.83195e-48
CNN3	CNN3	2.84876	1.96626e-48
DDOST	DDOST	1.70616	2.77126e-48
LINC00263	LINC00263	3.11824	3.05687e-48
MAP3K13	MAP3K13	4.04674	3.7044e-48
PHACTR2	PHACTR2	3.6404	4.57142e-48
PTPRS	PTPRS	2.14259	7.48895e-48
CASP10	CASP10	3.34142	9.07902e-48
PDLIM5	PDLIM5	2.77872	1.76789e-47
CABLES1	CABLES1	-2.14008	2.19554e-47
NUDT14	NUDT14	2.91276	2.23753e-47
BCL11A	BCL11A	-1.97384	3.64331e-47
MAFG	MAFG	1.83747	4.48624e-47
RAB3GAP2	RAB3GAP2	1.68741	4.68497e-47
SYNPO	SYNPO	1.96915	5.55664e-47
PHF14	PHF14	-1.73878	5.59447e-47
ARHGAP17	ARHGAP17	-1.83346	7.1576e-47
EMP3	EMP3	3.00532	7.72415e-47
GSK3A	GSK3A	-3.22114	1.06425e-46
RHOBTB3	RHOBTB3	3.12004	1.12702e-46
RAB6A	RAB6A	1.66963	1.16621e-46
SORBS3	SORBS3	3.00223	1.16819e-46
TIMM8B	TIMM8B	-2.28568	1.20147e-46
LTBP1	LTBP1	-7.4891	1.30468e-46
PDIA4	PDIA4	1.56649	1.6187e-46
CCDC69	CCDC69	-1.60878	1.66608e-46
LOC100130872	LOC100130872	2.97196	2.31921e-46
NAALADL2-AS2	NAALADL2-AS2	4.8609	2.60163e-46
SLC37A2	SLC37A2	4.44181	2.92931e-46
ARHGAP9	ARHGAP9	-2.51789	3.61569e-46
VAV2	VAV2	1.87587	3.72334e-46
NLRC3	NLRC3	-5.26512	4.27982e-46
RASSF8	RASSF8	3.03107	5.05274e-46
ZSCAN12	ZSCAN12	-3.48197	5.69983e-46
TTN	TTN	1.67816	8.02759e-46
SPCS3	SPCS3	1.8073	8.54731e-46
FOXP1	FOXP1	-1.58744	1.19796e-45
DNAJB11	DNAJB11	2.07636	1.43043e-45
USO1	USO1	2.16163	2.08281e-45
UBE2K	UBE2K	1.60301	2.27113e-45
COPB2	COPB2	1.58129	2.85977e-45
IL21R-AS1	IL21R-AS1	3.87256	3.72161e-45
SYNJ2BP	SYNJ2BP	3.45189	4.28859e-45
MLLT11	MLLT11	-4.58059	4.6831e-45
ARHGAP31	ARHGAP31	2.37094	4.92867e-45
ALCAM	ALCAM	2.37775	5.47e-45
TAGAP	TAGAP	-2.54734	5.88787e-45
MTA2	MTA2	-1.59788	7.40372e-45
TNFRSF17	TNFRSF17	-4.67678	8.99622e-45
NEDD4L	NEDD4L	2.05122	1.09805e-44
ELL3	ELL3	-3.04235	1.10449e-44
ARAP1	ARAP1	1.81112	1.24448e-44
HMGCR	HMGCR	1.66864	1.92846e-44
CD80	CD80	4.24249	2.05592e-44
ZCCHC7	ZCCHC7	-2.09005	2.89281e-44
ATN1	ATN1	2.24717	3.40155e-44
PLSCR1	PLSCR1	4.96903	3.47077e-44
GRAP	GRAP	-3.40469	3.64498e-44
OAS2	OAS2	2.05382	4.58723e-44
PIK3CD	PIK3CD	-1.64152	4.99634e-44
KIAA0922	KIAA0922	-1.53418	6.2578e-44
HIST1H2BM	HIST1H2BM	-1.74371	7.21506e-44
HLA-DRB5	HLA-DRB5	4.7547	8.80801e-44
MOV10	MOV10	2.0618	1.26161e-43
PPP1R26	PPP1R26	2.96875	1.49453e-43
AP1S3	AP1S3	2.38086	1.53608e-43
ACSL1	ACSL1	1.80125	1.58757e-43
NR4A1	NR4A1	2.27417	1.62961e-43
SH3BP2	SH3BP2	2.39047	1.72371e-43
SP100	SP100	2.17838	1.73504e-43
RDX	RDX	-1.9176	2.18052e-43
ST6GAL1	ST6GAL1	-1.826	3.55258e-43
MLEC	MLEC	1.52249	4.10729e-43
RRAGD	RRAGD	4.08496	4.28313e-43
KIAA0754	KIAA0754	-3.73203	5.43003e-43
DENND3	DENND3	3.05746	6.41189e-43
TRAF3IP3	TRAF3IP3	-3.17246	6.47221e-43
GPR114	GPR114	-4.12082	7.7445e-43
IGFBP4	IGFBP4	2.23818	9.81015e-43
POU2F2	POU2F2	1.41988	1.00616e-42
HNRNPA2B1	HNRNPA2B1	-1.39938	1.11638e-42
HSPA13	HSPA13	2.27875	1.11652e-42
ZNF804A	ZNF804A	-2.34515	1.16848e-42
FKBP5	FKBP5	-1.56641	1.2557e-42
FKBP11	FKBP11	2.51569	1.3092e-42
DCAF4L1	DCAF4L1	7.15777	1.60255e-42
RNASEH2B	RNASEH2B	-2.08402	1.66875e-42
FBXL16	FBXL16	3.88348	1.69906e-42
SENP2	SENP2	1.90362	1.72926e-42
LCP2	LCP2	4.76541	1.9651e-42
IFIT5	IFIT5	4.37264	2.17356e-42
NFKB1	NFKB1	1.60788	2.27633e-42
TNFRSF14	TNFRSF14	3.24467	2.89052e-42
VPREB3	VPREB3	-4.97136	2.99395e-42
NRROS	NRROS	2.00991	3.84107e-42
EPSTI1	EPSTI1	2.55176	4.01604e-42
PGM3	PGM3	2.17553	4.77242e-42
HSP90AB1	HSP90AB1	-1.31802	4.86705e-42
SLC44A1	SLC44A1	-1.65307	4.99231e-42
MCM7	MCM7	-1.73228	5.29681e-42
ITM2B	ITM2B	1.91263	5.60554e-42
SARAF	SARAF	1.76372	6.2312e-42
MBD2	MBD2	1.63348	7.10444e-42
UGCG	UGCG	2.32625	8.24854e-42
GINS2	GINS2	-1.83232	9.34846e-42
MALT1	MALT1	1.87697	9.9558e-42
DUSP9	DUSP9	5.99198	1.04739e-41
CNN2	CNN2	-1.93964	1.18037e-41
HIST1H2AJ	HIST1H2AJ	-1.59296	1.44817e-41
P2RX5	P2RX5	-1.9326	2.04496e-41
FNIP2	FNIP2	3.5474	2.07053e-41
EGR1	EGR1	2.26044	2.62251e-41
C18orf54	C18orf54	2.10904	2.74331e-41
HAX1	HAX1	1.70956	2.84405e-41
RASGRP3	RASGRP3	2.85665	3.66367e-41
GLO1	GLO1	-1.97485	4.04831e-41
PCDH9	PCDH9	-6.83274	5.0907e-41
ITPR2	ITPR2	-1.64827	5.42619e-41
SPIN3	SPIN3	5.30361	5.4914e-41
ATP6V1C2	ATP6V1C2	1.66501	8.88128e-41
STX3	STX3	2.20741	9.43699e-41
RPL12	RPL12	1.51386	1.37834e-40
TMSB4X	TMSB4X	-1.37274	1.50216e-40
SMARCA4	SMARCA4	-1.39306	1.54942e-40
CHPF	CHPF	2.93745	1.90931e-40
COL27A1	COL27A1	8.05155	2.04221e-40
SNX29P1	SNX29P1	-5.15809	2.16776e-40
CCNB2	CCNB2	-2.16359	2.41286e-40
RBBP8	RBBP8	-2.18484	2.56803e-40
IL32	IL32	-3.48264	3.07052e-40
ZNF608	ZNF608	-1.91994	3.18044e-40
SEMA6B	SEMA6B	3.4716	4.76546e-40
SLC16A6	SLC16A6	3.18226	5.84106e-40
MAST4	MAST4	-2.62038	7.53436e-40
PASK	PASK	2.10471	8.02214e-40
PRDM1	PRDM1	3.19322	8.52357e-40
MAP2	MAP2	-5.17086	9.02325e-40
MTA1	MTA1	1.53829	9.44381e-40
PGPEP1	PGPEP1	2.02054	1.35589e-39
PIK3AP1	PIK3AP1	-1.45747	1.35874e-39
VPS37B	VPS37B	-2.20381	1.45391e-39
GLIS2	GLIS2	3.62939	1.77283e-39
HIST1H1E	HIST1H1E	-1.36695	1.80348e-39
ARNTL	ARNTL	2.74595	2.12998e-39
SRSF7	SRSF7	-1.61935	2.26591e-39
SLC9A7	SLC9A7	-1.58963	2.56849e-39
KLHL29	KLHL29	-4.94524	2.77552e-39
GLUL	GLUL	-1.91488	3.10318e-39
HIST1H3J	HIST1H3J	-1.44616	3.3097e-39
STOM	STOM	2.61573	3.3943e-39
SMAP2	SMAP2	1.61439	3.58128e-39
BEND3	BEND3	-2.21217	4.72489e-39
STS	STS	-2.06556	4.91492e-39
RPL9	RPL9	1.23506	5.48209e-39
EZR	EZR	-1.43098	5.66467e-39
MAP4	MAP4	1.5317	6.29506e-39
ATP13A3	ATP13A3	1.48566	6.76752e-39
TCEA1	TCEA1	1.71576	7.28273e-39
ANXA5	ANXA5	1.36538	7.52317e-39
FUCA2	FUCA2	5.59074	7.60829e-39
RPL17	RPL17	-1.32215	1.04466e-38
LOC100506071	LOC100506071	3.77164	1.17368e-38
SSR1	SSR1	1.70179	1.24176e-38
PTGS1	PTGS1	3.19385	1.56837e-38
PRKCD	PRKCD	1.93695	1.81484e-38
RPL17-C18orf32	RPL17-C18orf32	-1.32195	1.94742e-38
FAM102B	FAM102B	1.71546	2.22355e-38
DCBLD2	DCBLD2	-5.96443	2.43931e-38
PDLIM1	PDLIM1	-1.53375	2.53755e-38
RCAN1	RCAN1	2.12519	3.90157e-38
RAP2A	RAP2A	2.08395	4.8445e-38
S100A11	S100A11	2.73993	5.11077e-38
ZNF91	ZNF91	-2.74958	5.669e-38
CYLD	CYLD	1.74779	6.43854e-38
SMAD9	SMAD9	1.85345	8.12697e-38
SYNGR2	SYNGR2	1.92519	8.44809e-38
UBE2C	UBE2C	-2.12358	9.65751e-38
USP7	USP7	-1.37004	9.7889e-38
RRP12	RRP12	-1.86252	9.89679e-38
CLCN4	CLCN4	-1.95991	1.47626e-37
GOLGA2	GOLGA2	1.65844	1.52831e-37
TTC7A	TTC7A	-1.78051	1.62299e-37
ADAM19	ADAM19	-1.76129	1.66235e-37
CISD2	CISD2	1.90339	2.01143e-37
TMC8	TMC8	2.38133	2.76323e-37
MLH3	MLH3	-2.46078	2.84101e-37
AK4	AK4	7.49421	2.96012e-37
ABCC4	ABCC4	3.86897	3.62718e-37
OSTC	OSTC	1.6145	3.6629e-37
FOXN4	FOXN4	-6.79293	3.96075e-37
HIST1H2BC	HIST1H2BC	-1.32289	6.0532e-37
IDI1	IDI1	1.70316	6.12952e-37
CARD6	CARD6	5.56811	7.1553e-37
GPR146	GPR146	-5.73481	8.32151e-37
ZFAND1	ZFAND1	2.09792	9.40525e-37
N4BP2L1	N4BP2L1	3.51285	9.95729e-37
ACOT2	ACOT2	5.20876	1.02507e-36
SLC39A14	SLC39A14	1.868	1.15345e-36
SEC61B	SEC61B	1.52727	1.16421e-36
NAT8L	NAT8L	2.84724	1.23769e-36
CREB3L2	CREB3L2	1.61818	1.26424e-36
HID1	HID1	5.17571	1.33762e-36
CFLAR	CFLAR	1.60118	1.56201e-36
HNRNPLL	HNRNPLL	5.88098	1.71463e-36
ADRBK2	ADRBK2	1.47237	1.80631e-36
LGALS1	LGALS1	2.02538	2.70693e-36
ARHGEF40	ARHGEF40	3.63991	2.92857e-36
SLFN5	SLFN5	2.83624	4.19328e-36
GLI1	GLI1	-3.54494	4.70147e-36
MIR8071-1	MIR8071-1	5.82574	5.14641e-36
MIR8071-2	MIR8071-2	5.82574	5.14641e-36
GALC	GALC	3.72242	6.26709e-36
SCD	SCD	1.20382	6.55663e-36
CCDC102B	CCDC102B	3.9853	9.94156e-36
RTN3	RTN3	1.45554	1.20653e-35
TRPM4	TRPM4	1.68112	1.29706e-35
DANCR	DANCR	-2.05049	1.30785e-35
MAGT1	MAGT1	-2.24892	1.31489e-35
RAB7A	RAB7A	1.38302	1.626e-35
GGA2	GGA2	-1.33479	2.25565e-35
ZNF385C	ZNF385C	3.71519	2.33156e-35
SLCO3A1	SLCO3A1	2.75701	3.01801e-35
GCDH	GCDH	-2.12124	3.37407e-35
NCOA3	NCOA3	-1.38637	3.47819e-35
NLRC5	NLRC5	-1.89099	3.66307e-35
PEA15	PEA15	1.69861	4.67055e-35
PFAS	PFAS	-1.71738	4.67927e-35
RTF1	RTF1	-1.64947	6.00484e-35
PFN1	PFN1	-1.36039	6.06302e-35
IVD	IVD	-2.19515	6.69397e-35
USP18	USP18	4.25394	7.91707e-35
LRRC16A	LRRC16A	6.16159	8.54321e-35
GCHFR	GCHFR	3.20627	8.77506e-35
CRAT	CRAT	3.63747	9.51094e-35
TLE1	TLE1	-2.15288	9.83957e-35
RASSF5	RASSF5	1.50136	1.34016e-34
HMHA1	HMHA1	-1.76869	1.53346e-34
PLCL2	PLCL2	-1.65723	1.64661e-34
CHST2	CHST2	-2.26129	1.82342e-34
P2RX5-TAX1BP3	P2RX5-TAX1BP3	-1.72112	2.51037e-34
DNAJC10	DNAJC10	1.60599	2.69323e-34
ADAM8	ADAM8	3.03369	2.8927e-34
YIF1B	YIF1B	2.11554	3.01347e-34
FUBP3	FUBP3	1.57326	3.55815e-34
GRAP2	GRAP2	-3.87862	3.82359e-34
GSR	GSR	1.4439	3.84513e-34
SIGLEC10	SIGLEC10	1.81826	4.1186e-34
TCAM1P	TCAM1P	-6.43889	4.13792e-34
MFN2	MFN2	-1.68832	4.4311e-34
AASS	AASS	-5.42189	4.48882e-34
ARSD	ARSD	6.6792	4.92226e-34
GART	GART	-1.41187	5.15616e-34
SEC63	SEC63	1.55458	5.33891e-34
CD44	CD44	1.67402	5.85313e-34
SP110	SP110	1.7955	5.88454e-34
EIF2AK2	EIF2AK2	1.63886	6.41037e-34
MYLK3	MYLK3	-4.42802	7.42866e-34
SLC50A1	SLC50A1	2.04485	7.75842e-34
RBM20	RBM20	-1.77995	8.1312e-34
PCK2	PCK2	1.94531	8.59086e-34
ARID1B	ARID1B	-1.59161	8.79171e-34
SSBP1	SSBP1	-1.57627	9.30255e-34
RRN3	RRN3	-1.84451	9.76029e-34
NT5C2	NT5C2	-1.47049	1.019e-33
APOC4-APOC2	APOC4-APOC2	-5.99347	1.02558e-33
ERCC5	ERCC5	1.65641	1.02787e-33
AGAP2	AGAP2	-1.86838	1.12171e-33
HSPA4L	HSPA4L	5.55015	1.71187e-33
SIPA1L2	SIPA1L2	-3.61437	1.76893e-33
LOC100506258	LOC100506258	1.91433	1.92908e-33
R3HDM4	R3HDM4	-8.497	2.02017e-33
KLRC4	KLRC4	-7.28081	2.08875e-33
MYBBP1A	MYBBP1A	-1.58353	2.22796e-33
NMRAL1	NMRAL1	-6.09738	2.36785e-33
SERP1	SERP1	1.57122	2.4869e-33
BST2	BST2	1.75444	3.02619e-33
ZBTB38	ZBTB38	3.19956	3.40428e-33
ITPRIPL2	ITPRIPL2	-2.99766	3.92528e-33
GDPD5	GDPD5	2.78996	3.9624e-33
SP140L	SP140L	2.66535	4.23347e-33
GFPT1	GFPT1	1.58706	4.58789e-33
PDZD2	PDZD2	-3.08355	4.67361e-33
ODC1	ODC1	-1.26532	5.52827e-33
HLA-DPA1	HLA-DPA1	-3.20999	6.10125e-33
ZNF22	ZNF22	-1.57892	6.48699e-33
RANGAP1	RANGAP1	-1.45476	7.04625e-33
WDR7	WDR7	1.59575	8.26856e-33
ADAP2	ADAP2	3.58619	1.09799e-32
ZNF253	ZNF253	-4.07914	1.14994e-32
TMED7	TMED7	1.69365	1.24519e-32
APOC2	APOC2	-6.11814	1.42802e-32
MRPS27	MRPS27	-1.5163	1.47768e-32
HIST1H4F	HIST1H4F	-17.198	1.51156e-32
IRF5	IRF5	2.03719	1.79376e-32
SEMA4D	SEMA4D	-1.67274	1.84008e-32
LINC00963	LINC00963	2.79829	1.91768e-32
FRY	FRY	-1.83396	2.1464e-32
RASGRF1	RASGRF1	2.68801	2.34243e-32
SCRN1	SCRN1	-10.171	2.51696e-32
IL6R	IL6R	4.00396	2.59251e-32
SPIC	SPIC	9.04817	2.66689e-32
ICAM1	ICAM1	1.7113	3.46266e-32
SDC3	SDC3	3.63103	3.75237e-32
LY75	LY75	1.77606	3.95243e-32
LCMT2	LCMT2	-9.07629	4.43929e-32
SIL1	SIL1	2.48414	5.02559e-32
MYC	MYC	-1.30765	5.41849e-32
HSP90AA1	HSP90AA1	-1.17735	5.66491e-32
NRD1	NRD1	1.33825	6.40304e-32
CHST11	CHST11	2.46887	7.58466e-32
TMSB10	TMSB10	-1.23849	7.66961e-32
TPGS2	TPGS2	-1.906	9.38049e-32
EDEM2	EDEM2	1.93965	9.98601e-32
SPHK1	SPHK1	3.57588	1.00887e-31
ERAP1	ERAP1	1.39086	1.09985e-31
OR13A1	OR13A1	-6.14289	1.13079e-31
STARD10	STARD10	2.40151	1.26753e-31
ZNF714	ZNF714	-2.03231	1.27681e-31
GOLIM4	GOLIM4	1.93897	1.45688e-31
DENND2A	DENND2A	-5.94281	1.55817e-31
SLC31A1	SLC31A1	1.43545	1.92502e-31
SRMS	SRMS	5.59499	1.95323e-31
AES	AES	-1.23888	1.98664e-31
NUP62	NUP62	1.39515	2.03285e-31
HLA-DQA1	HLA-DQA1	4.02664	2.1838e-31
CPD	CPD	1.71261	2.24328e-31
RUNX2	RUNX2	3.94596	2.34143e-31
PDE6B	PDE6B	5.7149	2.62658e-31
PDDC1	PDDC1	-1.62306	2.88435e-31
SRPRB	SRPRB	1.64375	3.60114e-31
EDEM3	EDEM3	1.64721	3.72148e-31
NFKBIA	NFKBIA	1.52357	3.74876e-31
MPZL1	MPZL1	-1.36865	3.7868e-31
TCF4	TCF4	1.144	3.87077e-31
MME	MME	-10.0022	4.84408e-31
ZFP36L1	ZFP36L1	-1.66809	5.10454e-31
CCDC88A	CCDC88A	-1.48193	5.31448e-31
NUCB1	NUCB1	1.58708	5.39904e-31
MRPL48	MRPL48	1.91123	5.52616e-31
PLBD2	PLBD2	2.36235	6.05729e-31
HLA-H	HLA-H	5.74253	6.10119e-31
CPNE7	CPNE7	5.67398	8.15384e-31
TMEM201	TMEM201	-2.34235	8.41844e-31
PDCD1	PDCD1	2.29082	9.4887e-31
APOBR	APOBR	3.6466	1.01957e-30
ME2	ME2	-1.6495	1.02655e-30
STXBP1	STXBP1	2.62938	1.14564e-30
MYBL2	MYBL2	-1.53731	1.20063e-30
KCNAB2	KCNAB2	1.42471	1.2077e-30
LOC400043	LOC400043	3.76591	1.23247e-30
UBE2G1	UBE2G1	-1.65184	1.37768e-30
OSGIN2	OSGIN2	2.13191	1.40392e-30
PTPN18	PTPN18	-1.50127	1.42353e-30
TBC1D16	TBC1D16	1.73075	1.42947e-30
ARPC2	ARPC2	1.18616	1.4866e-30
HIST1H2BK	HIST1H2BK	-1.17756	1.49055e-30
HIST1H2BH	HIST1H2BH	-16.6336	1.51953e-30
SCAF4	SCAF4	-1.43384	1.64845e-30
DAB2IP	DAB2IP	2.09664	1.80945e-30
TSNARE1	TSNARE1	2.55358	1.81669e-30
YWHAZ	YWHAZ	1.2673	2.01806e-30
HAUS2	HAUS2	-2.13636	2.16862e-30
AGPAT3	AGPAT3	1.64684	2.25568e-30
STRBP	STRBP	-1.21925	3.10331e-30
NUP160	NUP160	-1.25757	3.14994e-30
GAB2	GAB2	2.20649	3.65968e-30
SRC	SRC	3.65407	4.30455e-30
EMC2	EMC2	2.22327	4.62262e-30
NMT2	NMT2	-2.22492	4.64085e-30
PBRM1	PBRM1	-1.34521	5.21464e-30
STAT5A	STAT5A	2.83288	5.69048e-30
UVRAG	UVRAG	-1.45213	5.86687e-30
KLC1	KLC1	1.2929	5.9414e-30
NACA	NACA	-1.14523	6.32129e-30
HEG1	HEG1	2.0485	7.48209e-30
RPL30	RPL30	1.19673	7.84093e-30
ADSL	ADSL	-1.58386	7.9466e-30
SRSF1	SRSF1	-1.20195	9.14906e-30
GOLGA8A	GOLGA8A	3.43194	9.80622e-30
HAUS1	HAUS1	-2.12937	1.05036e-29
GYG1	GYG1	2.1387	1.08272e-29
HIP1	HIP1	-1.93601	1.13117e-29
C10orf71	C10orf71	-2.15079	1.13576e-29
ATF3	ATF3	1.93441	1.30665e-29
EIF3M	EIF3M	1.21757	1.31859e-29
EIF4A2	EIF4A2	1.2263	1.495e-29
CYSTM1	CYSTM1	3.11144	1.63808e-29
BMF	BMF	1.58238	1.67209e-29
DSE	DSE	3.33043	1.69438e-29
EEF1B2	EEF1B2	-1.13227	1.93447e-29
RNGTT	RNGTT	-1.72547	1.94778e-29
UBE2L6	UBE2L6	1.7613	2.06695e-29
ARPP21	ARPP21	-1.86835	2.1451e-29
HIST1H3F	HIST1H3F	-16.2685	2.61291e-29
HEXB	HEXB	2.0188	2.74729e-29
HIST1H1C	HIST1H1C	-1.36883	2.91039e-29
INO80	INO80	-1.61199	3.07214e-29
SWAP70	SWAP70	1.08069	3.95162e-29
APEH	APEH	-1.75737	4.17557e-29
PPP1R15A	PPP1R15A	1.82155	4.18359e-29
PDIA5	PDIA5	2.24531	4.26267e-29
ABHD4	ABHD4	2.35506	4.64396e-29
ATP5I	ATP5I	1.77924	5.95178e-29
SBF2	SBF2	1.42797	6.19475e-29
ARF4	ARF4	1.61119	7.32931e-29
GPR137B	GPR137B	4.00456	8.04343e-29
TIA1	TIA1	-1.6085	8.40517e-29
C21orf58	C21orf58	-1.89066	8.6526e-29
TRIM5	TRIM5	1.7283	8.73742e-29
DHCR24	DHCR24	16.1037	1.00407e-28
ZBTB7B	ZBTB7B	1.62191	1.03072e-28
IMP4	IMP4	-1.58395	1.08047e-28
HIST1H2BG	HIST1H2BG	-1.40853	1.24338e-28
RPL36AL	RPL36AL	1.39222	1.25127e-28
APP	APP	1.28394	1.2573e-28
TXNDC5	TXNDC5	1.39719	1.36839e-28
NDUFB5	NDUFB5	1.59828	1.42095e-28
PSMD5	PSMD5	-9.6217	1.66518e-28
INPP5F	INPP5F	-2.4306	1.7081e-28
SC5D	SC5D	1.97517	1.88236e-28
ZNF512	ZNF512	-1.5113	1.91664e-28
ATP6V0A1	ATP6V0A1	1.63385	2.02899e-28
C8orf44-SGK3	C8orf44-SGK3	2.95242	2.04569e-28
LOC101927051	LOC101927051	2.43687	2.17707e-28
SFXN2	SFXN2	-2.66317	2.25158e-28
SYNE3	SYNE3	1.68624	2.3044e-28
TSIX	TSIX	-15.9908	2.45293e-28
DHFR	DHFR	-1.27664	2.46786e-28
GMPPA	GMPPA	2.0257	2.59581e-28
PKN3	PKN3	-1.78902	2.71646e-28
CBFA2T3	CBFA2T3	-1.96205	2.76472e-28
ADD2	ADD2	-2.42731	2.94372e-28
NFKB2	NFKB2	1.28946	3.02626e-28
HIST2H2AB	HIST2H2AB	-1.49753	3.03956e-28
TRAM1	TRAM1	1.66291	3.61462e-28
SPEG	SPEG	4.12775	3.80858e-28
FNBP1	FNBP1	1.51281	4.80981e-28
FLNB	FLNB	1.72703	4.82741e-28
PLD3	PLD3	1.73794	4.93173e-28
MCM3	MCM3	-1.25303	5.16185e-28
FAM65B	FAM65B	-1.37447	5.41345e-28
SCN2A	SCN2A	-8.58028	5.60712e-28
ELL2	ELL2	2.91842	6.05165e-28
CD52	CD52	-2.15496	6.4505e-28
TTC17	TTC17	1.37885	7.39515e-28
FOXO1	FOXO1	-1.5958	8.46751e-28
WDR82	WDR82	-1.37765	8.73464e-28
STAT6	STAT6	-1.71863	8.88192e-28
DENND5B	DENND5B	-1.65768	9.34594e-28
LHPP	LHPP	-2.51043	9.68248e-28
BANK1	BANK1	-1.92375	1.01586e-27
NFIA	NFIA	-2.35463	1.05924e-27
MTCH1	MTCH1	-1.52849	1.08674e-27
CYTH1	CYTH1	-1.33691	1.20945e-27
NBN	NBN	1.62017	1.26805e-27
HIST1H3C	HIST1H3C	-15.5981	1.31439e-27
TRIB3	TRIB3	1.25576	1.38257e-27
PLXNC1	PLXNC1	1.70873	1.46541e-27
UNG	UNG	-1.47009	1.52731e-27
SPATA20	SPATA20	3.44131	1.55557e-27
TRIB2	TRIB2	-5.7939	1.60844e-27
TANC2	TANC2	2.96019	1.67689e-27
MAGEA4	MAGEA4	15.7404	1.7328e-27
GOLT1B	GOLT1B	2.0531	1.75966e-27
CBX7	CBX7	2.95662	1.98377e-27
NF1	NF1	1.34003	2.13943e-27
STARD4	STARD4	2.1156	2.23087e-27
ZNF24	ZNF24	-1.30805	2.36e-27
LOC100506844	LOC100506844	-2.16729	2.48928e-27
RRP9	RRP9	-2.16537	2.6027e-27
INPPL1	INPPL1	1.33372	2.77291e-27
NUS1	NUS1	1.70993	2.85208e-27
AKT1S1	AKT1S1	1.77839	2.89907e-27
LRRC58	LRRC58	1.67751	3.56852e-27
ZNF185	ZNF185	-4.55244	3.92185e-27
ANKRD33B	ANKRD33B	1.30055	4.04996e-27
HSD17B4	HSD17B4	1.28216	4.5216e-27
ELOVL6	ELOVL6	1.51394	4.73617e-27
APOL2	APOL2	2.5138	5.62064e-27
FADS2	FADS2	1.28072	6.6775e-27
DCLK2	DCLK2	-3.39876	7.07089e-27
DHX33	DHX33	-1.66301	7.46362e-27
LRRC25	LRRC25	4.80647	7.7688e-27
LY75-CD302	LY75-CD302	1.64571	7.86648e-27
METTL1	METTL1	-2.19932	8.33525e-27
LDB3	LDB3	-5.95348	9.39832e-27
ATP11B	ATP11B	1.38018	1.02618e-26
PIM2	PIM2	1.25169	1.16113e-26
SVIL	SVIL	-4.9667	1.42044e-26
EIF1	EIF1	1.06576	1.51605e-26
HMOX1	HMOX1	7.02205	1.53303e-26
FCRL5	FCRL5	1.64876	1.65245e-26
TMED7-TICAM2	TMED7-TICAM2	1.93842	1.71284e-26
NCR3LG1	NCR3LG1	2.48246	1.97504e-26
ERLEC1	ERLEC1	1.77542	2.04267e-26
IL24	IL24	-3.50525	2.08776e-26
YBX2	YBX2	-3.89949	2.15833e-26
RAB20	RAB20	2.66238	2.27633e-26
IPCEF1	IPCEF1	3.18233	2.34454e-26
DDX60	DDX60	11.0197	2.45479e-26
CDC42SE2	CDC42SE2	1.2255	2.51508e-26
DNAJA3	DNAJA3	1.58437	2.74947e-26
RIN3	RIN3	2.52007	2.82241e-26
TLR7	TLR7	-1.73672	3.16938e-26
PVRIG	PVRIG	-2.79008	3.39427e-26
LOC101928766	LOC101928766	5.33884	3.77685e-26
UBASH3B	UBASH3B	-5.05187	3.88191e-26
BCL2L11	BCL2L11	15.3192	3.88228e-26
IL13RA1	IL13RA1	1.92521	4.25532e-26
AGPAT2	AGPAT2	2.72165	4.81208e-26
IL7	IL7	6.33961	4.81342e-26
PDE4D	PDE4D	-5.17822	4.83604e-26
PDPN	PDPN	-4.94851	4.85051e-26
PPP6R1	PPP6R1	1.29545	4.89093e-26
GAS5-AS1	GAS5-AS1	1.74098	4.91915e-26
ACSL3	ACSL3	1.46985	5.14947e-26
HDAC9	HDAC9	-1.30257	5.36259e-26
TNRC6C-AS1	TNRC6C-AS1	3.16448	5.68745e-26
GLCCI1	GLCCI1	-1.56138	5.74124e-26
CIRBP	CIRBP	-1.23124	6.19265e-26
OPLAH	OPLAH	2.65883	6.47658e-26
LACTB2	LACTB2	3.30552	8.00903e-26
SERINC5	SERINC5	-1.81888	8.25432e-26
KLHL6	KLHL6	1.31602	8.8905e-26
HM13	HM13	1.2505	9.79024e-26
BCOR	BCOR	-1.26546	1.04104e-25
C20orf203	C20orf203	-6.79202	1.05881e-25
CDHR3	CDHR3	-15.1736	1.19887e-25
ITGA6	ITGA6	-4.92921	1.30812e-25
INSIG1	INSIG1	1.44125	1.318e-25
ALG2	ALG2	1.62155	1.34477e-25
SIX1	SIX1	-8.31306	1.39267e-25
KMT2E	KMT2E	-1.19169	1.5062e-25
PPP2R1B	PPP2R1B	-1.40826	1.55441e-25
TRIM44	TRIM44	1.11308	1.56857e-25
ARHGEF11	ARHGEF11	1.97974	1.61463e-25
EIF4EBP1	EIF4EBP1	1.6935	1.87263e-25
EIF2A	EIF2A	1.24221	2.24355e-25
WDFY4	WDFY4	-1.49209	2.29938e-25
DHX37	DHX37	-1.54059	2.44036e-25
GPS2	GPS2	-1.78467	2.48985e-25
JUP	JUP	-2.13133	2.55629e-25
KCNMB4	KCNMB4	2.5512	2.59015e-25
ATP11A	ATP11A	1.70064	2.65457e-25
NAV2	NAV2	-4.56426	2.84932e-25
BIVM-ERCC5	BIVM-ERCC5	1.42105	2.86847e-25
CD19	CD19	-2.17069	3.04976e-25
PELI2	PELI2	-1.55957	3.06366e-25
MYO1G	MYO1G	-1.64227	3.07834e-25
NXN	NXN	-3.2734	3.13957e-25
BLOC1S5-TXNDC5	BLOC1S5-TXNDC5	1.24912	3.44354e-25
AGO2	AGO2	1.49953	3.68805e-25
GOLPH3L	GOLPH3L	1.64036	4.21419e-25
PALD1	PALD1	2.98866	4.589e-25
MRE11A	MRE11A	-1.46852	4.78408e-25
ALPK1	ALPK1	2.09154	5.07247e-25
SELK	SELK	1.70702	5.14414e-25
HMGXB4	HMGXB4	1.46886	5.17079e-25
CELSR1	CELSR1	2.25726	5.17939e-25
SETDB2	SETDB2	-1.60939	5.32661e-25
PIGR	PIGR	-4.11569	5.3904e-25
UFM1	UFM1	1.39859	5.7944e-25
FGFR1	FGFR1	2.64345	5.96269e-25
MSI2	MSI2	-1.42544	5.97943e-25
TMED9	TMED9	1.45838	6.34216e-25
LILRB4	LILRB4	1.78498	6.9433e-25
SIT1	SIT1	-2.07557	6.95087e-25
RASA3	RASA3	1.7581	6.97113e-25
SHMT2	SHMT2	-1.46044	7.14553e-25
ZFP3	ZFP3	-4.13802	7.19407e-25
ARAP2	ARAP2	3.23224	7.56339e-25
MVP	MVP	2.51984	9.90993e-25
HECTD2	HECTD2	5.38108	1.04962e-24
GMFG	GMFG	-2.13276	1.05011e-24
IFI6	IFI6	3.93466	1.06001e-24
ADORA2A	ADORA2A	1.81188	1.06174e-24
SLC10A7	SLC10A7	2.15148	1.2127e-24
NCBP1	NCBP1	-1.32556	1.22723e-24
ADARB1	ADARB1	-2.73264	1.22795e-24
PIR	PIR	4.28504	1.24903e-24
SDF2L1	SDF2L1	2.80509	1.35283e-24
CTNNA1	CTNNA1	1.45216	1.43307e-24
LOC403323	LOC403323	-6.27876	1.45844e-24
RSL1D1	RSL1D1	-1.02593	1.58887e-24
CTDSPL2	CTDSPL2	-1.38217	1.67744e-24
RPS4X	RPS4X	-1.12978	1.68151e-24
ST3GAL1	ST3GAL1	1.71258	1.82677e-24
DYM	DYM	-1.73318	1.8723e-24
MOB3B	MOB3B	4.48764	2.0009e-24
TYW1B	TYW1B	-2.6252	2.0104e-24
LIMS1	LIMS1	1.4703	2.0156e-24
XRCC2	XRCC2	-1.72197	2.04543e-24
SOAT1	SOAT1	1.22891	2.07695e-24
ATP6AP1	ATP6AP1	1.73876	2.11003e-24
PRKX	PRKX	-1.59101	2.13634e-24
KIAA1324	KIAA1324	-8.173	2.26922e-24
DNMBP	DNMBP	-1.33612	2.3649e-24
MIR600HG	MIR600HG	-1.37978	2.3992e-24
PHGDH	PHGDH	1.43124	2.51607e-24
RIMKLB	RIMKLB	-2.22652	2.64102e-24
ZNF704	ZNF704	-14.7607	2.68515e-24
SLC25A23	SLC25A23	1.26597	2.70736e-24
ZHX2	ZHX2	-1.38713	2.86101e-24
TNFRSF10D	TNFRSF10D	3.28631	2.94431e-24
MAFIP	MAFIP	14.7216	3.20498e-24
EGR3	EGR3	2.62543	3.295e-24
ADAM15	ADAM15	1.98027	3.57223e-24
ARHGEF25	ARHGEF25	4.5141	3.58217e-24
ADAM17	ADAM17	-1.30862	3.60929e-24
LAMC1	LAMC1	1.30025	4.01207e-24
GBP1	GBP1	8.07594	4.20109e-24
MYB	MYB	-1.2808	4.39759e-24
PCBD1	PCBD1	2.47752	4.71744e-24
TBC1D22B	TBC1D22B	-1.85089	5.04403e-24
PC	PC	3.96033	5.86896e-24
IFRD1	IFRD1	1.66014	5.87209e-24
RAD54B	RAD54B	1.92811	5.9054e-24
AMOTL1	AMOTL1	-14.6395	6.21161e-24
NOP56	NOP56	-1.22794	6.44294e-24
AGRN	AGRN	2.68554	6.54071e-24
PHRF1	PHRF1	-1.27139	6.91136e-24
HIST1H2BL	HIST1H2BL	-1.09438	7.00968e-24
ACVR2B	ACVR2B	1.2569	7.04153e-24
KBTBD7	KBTBD7	-3.31398	7.6817e-24
SERINC1	SERINC1	1.52792	8.42339e-24
ZNF43	ZNF43	-10.5382	8.48261e-24
FSBP	FSBP	2.55416	8.61001e-24
DUSP16	DUSP16	2.07989	9.40048e-24
ERBB4	ERBB4	-14.5674	1.05279e-23
PDXDC1	PDXDC1	-1.20568	1.07519e-23
MED17	MED17	-1.89312	1.11137e-23
XAF1	XAF1	3.59135	1.20366e-23
LTA4H	LTA4H	-1.33763	1.28959e-23
POLR2K	POLR2K	1.99587	1.33782e-23
AUTS2	AUTS2	-1.39419	1.41103e-23
IGF2BP2	IGF2BP2	8.85972	1.44398e-23
PRAME	PRAME	-14.523	1.46609e-23
KIRREL	KIRREL	8.02711	1.51232e-23
CIC	CIC	-14.5053	1.58505e-23
TAS1R3	TAS1R3	-3.94987	1.60067e-23
GAREML	GAREML	4.95456	1.61616e-23
PYGM	PYGM	-2.94623	1.77522e-23
DVL3	DVL3	1.16796	1.83263e-23
SMAD2	SMAD2	-1.33476	1.84991e-23
GPR107	GPR107	1.20967	1.87674e-23
PI4KA	PI4KA	-1.24226	1.96927e-23
H1F0	H1F0	-14.4726	2.04799e-23
SHC1	SHC1	1.4465	2.26891e-23
NDFIP1	NDFIP1	1.69411	2.33884e-23
LPCAT1	LPCAT1	1.31618	2.44959e-23
PPARA	PPARA	2.19046	2.50541e-23
MRPS6	MRPS6	-1.66739	2.53487e-23
MAPK11	MAPK11	3.12203	2.57527e-23
CTSD	CTSD	1.42506	2.61454e-23
CSMD1	CSMD1	-3.69795	2.78844e-23
ZNF37BP	ZNF37BP	-1.59132	2.91223e-23
PSMA3	PSMA3	1.50207	3.01341e-23
PIK3C2A	PIK3C2A	1.39518	3.06152e-23
EPRS	EPRS	1.04369	3.29347e-23
LAMP5	LAMP5	-14.4123	3.31239e-23
ROBO1	ROBO1	14.3946	3.36225e-23
SENP3-EIF4A1	SENP3-EIF4A1	-1.07488	3.3947e-23
CDKN2C	CDKN2C	-14.3942	3.47837e-23
RCBTB1	RCBTB1	-1.45546	3.56394e-23
AP3B1	AP3B1	-1.34478	4.17188e-23
ZNF101	ZNF101	-1.68506	4.19608e-23
COPE	COPE	1.27177	4.46976e-23
GGT1	GGT1	4.25496	4.53477e-23
LOC100507346	LOC100507346	-2.35685	4.62318e-23
TXLNG	TXLNG	-1.44178	4.65658e-23
CASKIN2	CASKIN2	3.2728	4.69081e-23
ACSF2	ACSF2	1.91589	4.70918e-23
ERP29	ERP29	1.16715	4.84953e-23
RAB27A	RAB27A	3.23606	4.8966e-23
GORASP2	GORASP2	1.19727	5.11981e-23
CLSTN1	CLSTN1	-1.22815	5.22e-23
SLC16A4	SLC16A4	-2.82306	5.39154e-23
CMTM3	CMTM3	2.70299	5.6555e-23
KMT2A	KMT2A	1.10637	6.42827e-23
FDPS	FDPS	1.35128	6.49377e-23
ANXA4	ANXA4	5.77404	6.51607e-23
APOBEC3F	APOBEC3F	2.45543	7.86744e-23
LOC646214	LOC646214	-5.85395	8.15133e-23
CARHSP1	CARHSP1	-1.40201	8.16621e-23
ZFYVE21	ZFYVE21	2.02344	8.22155e-23
PPT1	PPT1	1.33621	8.23522e-23
SGSH	SGSH	4.48148	8.42135e-23
RNF121	RNF121	1.70211	8.47992e-23
EML4	EML4	-1.13602	8.91886e-23
IL4I1	IL4I1	1.58294	9.16438e-23
TEX22	TEX22	2.8563	9.38657e-23
SLC26A10	SLC26A10	4.11392	9.76001e-23
FKBP8	FKBP8	1.25197	9.95211e-23
LIN28B	LIN28B	14.2406	1.00362e-22
GCA	GCA	3.5107	1.16068e-22
STX16	STX16	1.14274	1.17654e-22
LINC00665	LINC00665	-6.28503	1.17759e-22
KMT2E-AS1	KMT2E-AS1	-2.00688	1.22263e-22
MMP1	MMP1	5.64232	1.2877e-22
OTOF	OTOF	14.1996	1.35853e-22
TES	TES	1.34797	1.43377e-22
CRTAP	CRTAP	1.61628	1.44281e-22
TM9SF1	TM9SF1	1.74405	1.47112e-22
LINC00341	LINC00341	1.90519	1.4735e-22
SLC25A36	SLC25A36	1.29356	1.53301e-22
CLIP1	CLIP1	1.16723	1.65087e-22
SQRDL	SQRDL	-2.68748	1.75139e-22
IQGAP2	IQGAP2	-1.23717	1.8358e-22
RABEP1	RABEP1	-1.45833	1.88833e-22
IL2RG	IL2RG	1.37171	1.94605e-22
NUSAP1	NUSAP1	-1.16416	2.0522e-22
CDCA7L	CDCA7L	-1.08942	2.05989e-22
SLFN13	SLFN13	2.59447	2.07052e-22
BACH1	BACH1	1.29513	2.13782e-22
2023-03-01	2023-03-01	-2.45177	2.14826e-22
TBC1D10C	TBC1D10C	-2.04295	2.1872e-22
C10orf10	C10orf10	-2.207	2.21604e-22
ENSA	ENSA	1.03625	2.2616e-22
RBM12B	RBM12B	1.32014	2.26603e-22
LMAN2	LMAN2	1.33986	2.39724e-22
RPAIN	RPAIN	-1.33713	2.45775e-22
COX6C	COX6C	1.65902	2.49322e-22
METTL7A	METTL7A	-1.20623	2.51472e-22
UGGT1	UGGT1	1.09031	2.5281e-22
ABLIM2	ABLIM2	-4.08471	2.52975e-22
TOP1	TOP1	-1.17916	2.53474e-22
CDK4	CDK4	-1.2304	2.64289e-22
PRNP	PRNP	1.93834	2.69037e-22
LRP8	LRP8	1.58854	2.90269e-22
CD274	CD274	5.04371	2.93835e-22
CPT1B	CPT1B	2.86255	2.93992e-22
STMN1	STMN1	-0.992976	2.95831e-22
E2F7	E2F7	-1.64237	3.19489e-22
NXT2	NXT2	-1.87874	3.21863e-22
HIST1H4H	HIST1H4H	-1.39695	3.62494e-22
NDUFB4	NDUFB4	1.32218	3.65236e-22
N4BP3	N4BP3	-1.69064	3.86925e-22
IRAK3	IRAK3	-3.36455	3.89528e-22
SLC9B2	SLC9B2	1.43709	4.11957e-22
NBPF1	NBPF1	-1.96559	4.172e-22
TMC6	TMC6	1.5092	4.23927e-22
CPXM1	CPXM1	2.05622	4.28632e-22
PHTF2	PHTF2	-1.49167	4.29276e-22
EPS15	EPS15	1.21088	4.45654e-22
TET2	TET2	1.17169	4.52898e-22
TYMP	TYMP	2.98626	4.73074e-22
NFKBIZ	NFKBIZ	1.69492	4.74994e-22
PARN	PARN	-1.23529	4.8931e-22
GADD45A	GADD45A	-2.31945	4.93748e-22
TSTD2	TSTD2	-1.41471	4.94583e-22
GALNT6	GALNT6	4.70502	5.16983e-22
PTK2B	PTK2B	1.50855	5.17569e-22
GPC2	GPC2	-2.86866	5.33943e-22
RABL3	RABL3	1.64035	5.81694e-22
DPY19L4	DPY19L4	2.34953	5.85832e-22
INF2	INF2	1.40345	5.8863e-22
EIF2S3	EIF2S3	-0.96775	5.94276e-22
RAC3	RAC3	3.15115	6.37615e-22
RHOA	RHOA	-1.00054	6.61218e-22
CDC42EP1	CDC42EP1	10.0928	6.72561e-22
IER5	IER5	1.58193	6.76008e-22
SENP3	SENP3	-1.42018	6.92145e-22
ARL2	ARL2	1.33651	7.3509e-22
FBXO10	FBXO10	-1.69144	7.52306e-22
SEMA3G	SEMA3G	-6.02984	7.65386e-22
BYSL	BYSL	-1.51192	7.98447e-22
CTSO	CTSO	4.68735	8.10553e-22
ARID3A	ARID3A	-6.86391	8.33566e-22
AKIP1	AKIP1	2.38433	8.36695e-22
TGDS	TGDS	2.38405	8.66991e-22
IKBKAP	IKBKAP	-1.30084	8.8564e-22
B4GALT4	B4GALT4	2.49649	8.86166e-22
ALKBH3	ALKBH3	1.95106	8.99701e-22
ATP8A1	ATP8A1	1.32536	1.00366e-21
MGAT4B	MGAT4B	1.49858	1.07554e-21
SACS-AS1	SACS-AS1	-13.9056	1.09424e-21
ELP2	ELP2	-1.58204	1.09621e-21
ARRB1	ARRB1	7.16318	1.15967e-21
NUDT1	NUDT1	-1.53667	1.19414e-21
SLC9B1	SLC9B1	1.95124	1.20992e-21
UQCRC1	UQCRC1	-1.29595	1.24612e-21
CAV1	CAV1	3.22501	1.29485e-21
2023-09-01	2023-09-01	-2.07826	1.33832e-21
CSRP2	CSRP2	-5.9078	1.34147e-21
ONECUT2	ONECUT2	13.8761	1.3465e-21
PABPC4	PABPC4	1.09067	1.35424e-21
PLAGL1	PLAGL1	3.33462	1.37663e-21
CCDC42B	CCDC42B	-2.06899	1.41312e-21
MDFIC	MDFIC	13.869	1.42843e-21
CHAC1	CHAC1	1.4776	1.4405e-21
SAMD9	SAMD9	2.0007	1.47345e-21
CD68	CD68	2.25624	1.50534e-21
ARSB	ARSB	1.86623	1.51048e-21
AKAP13	AKAP13	-0.987165	1.53163e-21
DNAJC21	DNAJC21	1.27238	1.53378e-21
TTC39C	TTC39C	-1.85538	1.6316e-21
SMARCC1	SMARCC1	-0.949668	1.72533e-21
CECR1	CECR1	1.7488	1.72706e-21
GEN1	GEN1	-1.41956	1.92842e-21
TNPO2	TNPO2	-1.32937	2.02037e-21
FADD	FADD	1.39342	2.11427e-21
ATG9A	ATG9A	1.46097	2.21755e-21
QTRT1	QTRT1	-1.96543	2.34997e-21
RALY	RALY	-1.06714	2.3689e-21
INO80C	INO80C	-2.65143	2.40736e-21
CLDN12	CLDN12	2.40402	2.46588e-21
FAM46A	FAM46A	-5.50595	2.47925e-21
CALCOCO2	CALCOCO2	1.40494	2.49873e-21
HIST1H3A	HIST1H3A	-13.7948	2.54934e-21
PLXNA2	PLXNA2	9.98944	2.70095e-21
CDK6	CDK6	13.7701	2.7195e-21
LINC01004	LINC01004	-1.7415	2.80952e-21
TIMELESS	TIMELESS	-1.14954	2.82859e-21
RBM6	RBM6	-1.25148	3.05068e-21
DCUN1D1	DCUN1D1	1.53451	3.15627e-21
DNAJB9	DNAJB9	1.88107	3.19509e-21
CERS1	CERS1	6.40068	3.26008e-21
EIF4A1	EIF4A1	-1.0381	3.2762e-21
ANXA2	ANXA2	1.10635	3.3231e-21
LRRC59	LRRC59	1.01008	3.39061e-21
RAMP1	RAMP1	3.03283	3.44374e-21
UAP1L1	UAP1L1	1.57529	3.45077e-21
AASDHPPT	AASDHPPT	-1.39757	3.62716e-21
GPR161	GPR161	5.32593	3.62932e-21
MAGEA10	MAGEA10	13.7255	3.71781e-21
SNX22	SNX22	1.36823	3.75061e-21
PARP10	PARP10	2.03402	3.84404e-21
PHYHD1	PHYHD1	-3.41185	3.88726e-21
GGACT	GGACT	2.42327	4.14954e-21
ACADS	ACADS	-4.24163	4.38905e-21
ST7	ST7	3.20361	4.39469e-21
MAGEB1	MAGEB1	13.7235	4.41268e-21
PTGES3	PTGES3	-1.2583	4.42357e-21
ASAH1	ASAH1	1.69428	4.6381e-21
NOLC1	NOLC1	-0.995768	4.66844e-21
TBC1D8	TBC1D8	2.15452	4.70874e-21
PHKB	PHKB	-1.24479	5.05923e-21
WDR43	WDR43	-1.11826	5.23233e-21
HRC	HRC	5.33474	5.52116e-21
CCDC74A	CCDC74A	-2.80243	5.66189e-21
BBX	BBX	1.23771	5.90731e-21
IDI2-AS1	IDI2-AS1	2.0739	5.90982e-21
CD247	CD247	-13.6701	6.19434e-21
SAE1	SAE1	-1.09232	6.33769e-21
PARVB	PARVB	1.36165	6.52077e-21
ADAM9	ADAM9	1.8482	6.81593e-21
CEP192	CEP192	-1.13483	7.33773e-21
OTUD6B	OTUD6B	1.9874	7.50145e-21
WNT10A	WNT10A	3.77246	8.10889e-21
ARHGEF18	ARHGEF18	-1.42013	8.31471e-21
XRCC6	XRCC6	-0.932819	8.3564e-21
ABI1	ABI1	-1.13098	8.43389e-21
SEC61G	SEC61G	1.62731	8.62992e-21
MR1	MR1	1.57341	8.78866e-21
RAB2A	RAB2A	1.48875	9.03695e-21
SLC45A4	SLC45A4	2.53266	9.38178e-21
NUBP1	NUBP1	-1.94853	9.81875e-21
RRP7A	RRP7A	-1.49266	1.15277e-20
SLC12A7	SLC12A7	1.48807	1.17349e-20
BAMBI	BAMBI	3.29121	1.17697e-20
SEPHS1	SEPHS1	-1.20835	1.21722e-20
KNOP1	KNOP1	-1.56391	1.26154e-20
MIR4751	MIR4751	1.61352	1.29735e-20
WDR77	WDR77	-1.41182	1.30764e-20
DPEP3	DPEP3	-13.5451	1.44193e-20
PI4KAP1	PI4KAP1	-3.06254	1.45838e-20
ERF	ERF	-13.5277	1.49415e-20
BCAN	BCAN	7.6929	1.52939e-20
CXXC1	CXXC1	-1.52114	1.54732e-20
PPP1R9A	PPP1R9A	-13.5063	1.73224e-20
CPNE1	CPNE1	-1.15367	1.82092e-20
SNHG7	SNHG7	1.16787	1.96642e-20
QARS	QARS	-1.42163	1.98206e-20
SSFA2	SSFA2	1.58309	2.05984e-20
TLR8	TLR8	5.30176	2.16016e-20
SPTAN1	SPTAN1	-1.07813	2.22911e-20
CASP2	CASP2	-1.16307	2.27923e-20
ATP5B	ATP5B	-0.891509	2.37217e-20
ARF3	ARF3	1.18654	2.38111e-20
VDR	VDR	-3.71539	2.79937e-20
ZBTB10	ZBTB10	1.48126	2.9426e-20
NAPSB	NAPSB	-2.0584	3.80953e-20
DDX3X	DDX3X	-0.989835	4.14281e-20
ATG13	ATG13	1.25318	4.17714e-20
DESI2	DESI2	-1.37369	4.20926e-20
KIAA0226	KIAA0226	1.24176	4.24485e-20
DNAH7	DNAH7	8.47104	4.35157e-20
NAA60	NAA60	1.89132	4.42979e-20
PRSS21	PRSS21	-13.35	5.04562e-20
EIF3J	EIF3J	-1.30691	5.51711e-20
TP63	TP63	1.1431	5.78419e-20
PIK3C2B	PIK3C2B	-1.24302	6.02503e-20
UNC119	UNC119	1.81073	6.11114e-20
IFI35	IFI35	2.22099	6.19034e-20
FAM20B	FAM20B	1.2815	6.40007e-20
E2F1	E2F1	-1.24107	6.72634e-20
ZBTB42	ZBTB42	1.7046	6.78408e-20
LINC00926	LINC00926	1.8682	6.84743e-20
ADAMTS6	ADAMTS6	-3.03592	7.05131e-20
GIGYF2	GIGYF2	1.07526	7.27091e-20
DNMT1	DNMT1	-0.985594	7.31891e-20
TMEM259	TMEM259	-1.68736	7.73427e-20
RBFA	RBFA	-1.76999	7.83788e-20
GNG10	GNG10	1.93611	8.47657e-20
FCGR2B	FCGR2B	-2.13667	8.96481e-20
TSFM	TSFM	-1.43041	9.14731e-20
UBE2E1	UBE2E1	-1.19133	9.37348e-20
AHNAK	AHNAK	0.987319	1.00934e-19
SPNS2	SPNS2	-1.70602	1.03821e-19
ABCA2	ABCA2	1.25519	1.06399e-19
SKAP1	SKAP1	9.62349	1.08653e-19
INPP1	INPP1	7.05973	1.13548e-19
PLOD3	PLOD3	1.87776	1.14974e-19
JMJD1C	JMJD1C	-1.00369	1.15458e-19
JDP2	JDP2	1.70203	1.22356e-19
JAKMIP2	JAKMIP2	4.20365	1.3023e-19
CD81	CD81	-1.1624	1.30242e-19
SERPINB5	SERPINB5	13.1965	1.35863e-19
POLR3D	POLR3D	1.67931	1.37461e-19
CDC42EP4	CDC42EP4	5.42947	1.3757e-19
SNX18	SNX18	1.7698	1.39781e-19
CLCN3	CLCN3	1.08187	1.40644e-19
CAMK2N1	CAMK2N1	4.10373	1.42807e-19
SEMA3A	SEMA3A	7.51073	1.44783e-19
CEP250	CEP250	-1.30513	1.59382e-19
ARHGAP5	ARHGAP5	1.88787	1.59828e-19
LAMP2	LAMP2	1.2748	1.68517e-19
SGTB	SGTB	2.05578	1.72832e-19
GNG7	GNG7	-1.34956	1.75009e-19
HHLA3	HHLA3	3.20488	1.78453e-19
LOC100294362	LOC100294362	2.36402	1.82484e-19
UBXN7	UBXN7	1.02887	1.82695e-19
B2M	B2M	0.909855	1.88177e-19
GOLPH3	GOLPH3	1.35283	1.91784e-19
MTX3	MTX3	13.1362	2.00653e-19
RPN2	RPN2	1.17754	2.07544e-19
MAP4K4	MAP4K4	-0.945198	2.07557e-19
GAB1	GAB1	-1.08657	2.08682e-19
TMEM54	TMEM54	3.48842	2.10354e-19
FCHSD2	FCHSD2	1.02966	2.10559e-19
TMEM41A	TMEM41A	1.8034	2.25158e-19
PRKACB	PRKACB	-1.43226	2.33185e-19
TRAPPC8	TRAPPC8	-1.36829	2.39933e-19
SUB1	SUB1	1.05845	2.42425e-19
ENAH	ENAH	1.45853	2.45335e-19
PLEKHG4	PLEKHG4	1.99001	2.47186e-19
RRP7B	RRP7B	-1.79609	2.4743e-19
DYNLT3	DYNLT3	3.08197	2.63465e-19
CHD7	CHD7	1.02867	2.6827e-19
SNX19	SNX19	1.20462	2.69055e-19
DGKH	DGKH	1.22522	2.75279e-19
RGS6	RGS6	-6.09431	2.7912e-19
EML2	EML2	1.69409	2.82549e-19
RASAL1	RASAL1	-1.64546	3.05808e-19
PNMAL1	PNMAL1	-13.0732	3.31109e-19
RETSAT	RETSAT	-2.15196	3.64426e-19
INCENP	INCENP	-1.05153	3.87625e-19
ZNF512B	ZNF512B	6.5	3.94416e-19
SUMO3	SUMO3	1.19883	4.26691e-19
HOOK1	HOOK1	13.025	4.2745e-19
RBM26	RBM26	-1.04063	4.49127e-19
SNHG6	SNHG6	1.41941	4.51593e-19
UBE2Z	UBE2Z	1.18694	4.70407e-19
HLA-DMA	HLA-DMA	-3.31734	5.02296e-19
EML6	EML6	-1.69558	5.07023e-19
TOX2	TOX2	1.34187	5.1993e-19
RNF135	RNF135	2.62772	5.4798e-19
UBA5	UBA5	1.28323	5.88495e-19
SKIL	SKIL	1.18728	5.9952e-19
C11orf58	C11orf58	0.9943	6.05145e-19
ILF3	ILF3	-1.14588	6.1781e-19
C2CD2	C2CD2	-2.17249	6.20419e-19
UBALD2	UBALD2	1.26382	6.25595e-19
PIR-FIGF	PIR-FIGF	4.24303	6.41427e-19
PLK3	PLK3	2.46044	6.44107e-19
TNFSF8	TNFSF8	-3.76527	7.01891e-19
PLCG1	PLCG1	-1.47014	7.21873e-19
PPME1	PPME1	1.22033	7.44812e-19
C1orf43	C1orf43	0.956177	7.55981e-19
ATP6V1C1	ATP6V1C1	1.42896	7.60023e-19
ORC6	ORC6	-1.32898	7.68745e-19
METRNL	METRNL	2.7634	7.7437e-19
TUBA1A	TUBA1A	-1.12352	7.91939e-19
GNA15	GNA15	3.21657	8.10747e-19
LGR4	LGR4	2.53808	8.21897e-19
PCCB	PCCB	1.17702	8.62874e-19
TBX15	TBX15	-8.17069	8.63065e-19
HNRNPF	HNRNPF	-1.03886	8.75784e-19
CCR2	CCR2	-12.9309	8.75794e-19
RBM15B	RBM15B	-1.18937	8.94614e-19
GDF11	GDF11	-1.30817	8.99386e-19
ATP1A3	ATP1A3	-1.67758	9.01765e-19
BTN3A1	BTN3A1	1.92603	9.23358e-19
NOP2	NOP2	-1.41134	9.57032e-19
AK3	AK3	-1.67485	9.69862e-19
DCTN6	DCTN6	1.74201	9.88491e-19
ATP2C1	ATP2C1	1.31295	1.01906e-18
KIFC3	KIFC3	3.40783	1.12077e-18
ANKRD36BP2	ANKRD36BP2	-12.8874	1.1349e-18
TSPAN31	TSPAN31	-1.77785	1.14448e-18
VPRBP	VPRBP	-1.31899	1.15689e-18
GTPBP2	GTPBP2	1.38023	1.1641e-18
NFE2L2	NFE2L2	1.29561	1.17864e-18
RASSF4	RASSF4	1.76978	1.26678e-18
GRIK3	GRIK3	-12.8625	1.34586e-18
SLC7A1	SLC7A1	1.0403	1.35957e-18
LMO4	LMO4	-1.32861	1.36831e-18
OSBPL5	OSBPL5	-4.77073	1.39661e-18
MAPRE2	MAPRE2	-1.27911	1.407e-18
SMIM14	SMIM14	-1.12468	1.41057e-18
COPZ1	COPZ1	1.18514	1.42379e-18
ACTB	ACTB	-0.864797	1.45638e-18
LOC101926963	LOC101926963	3.68564	1.48251e-18
ST13	ST13	-0.904178	1.48712e-18
DDX10	DDX10	-1.34774	1.50192e-18
AKNA	AKNA	1.09415	1.55306e-18
HIST1H2AM	HIST1H2AM	-1.19605	1.57001e-18
ACAP2	ACAP2	1.04601	1.58317e-18
TOR1AIP2	TOR1AIP2	0.996742	1.59666e-18
TUBGCP5	TUBGCP5	-1.64834	1.60599e-18
MANF	MANF	1.51292	1.65782e-18
CEP112	CEP112	-3.16745	1.66888e-18
DIRAS1	DIRAS1	1.25443	1.92185e-18
C4orf32	C4orf32	5.13476	1.92403e-18
BZW1	BZW1	-1.08358	2.02133e-18
COX7A2	COX7A2	1.13792	2.06096e-18
MAN1C1	MAN1C1	4.95797	2.08693e-18
C11orf95	C11orf95	-1.54872	2.16407e-18
NEURL4	NEURL4	-1.47751	2.29009e-18
ERCC6L2	ERCC6L2	-1.29954	2.32755e-18
TUBGCP3	TUBGCP3	1.05006	2.32869e-18
AACSP1	AACSP1	-12.8059	2.32918e-18
USP49	USP49	-1.2746	2.36172e-18
C1orf115	C1orf115	-12.7714	2.45716e-18
BRSK1	BRSK1	2.97916	2.47153e-18
NPTX1	NPTX1	5.31987	2.49757e-18
SRGAP2D	SRGAP2D	1.37142	2.54611e-18
IQSEC2	IQSEC2	4.16552	2.61898e-18
KDM5B	KDM5B	-12.7654	2.65855e-18
SSBP2	SSBP2	-1.3447	2.68471e-18
FDFT1	FDFT1	1.06296	2.70589e-18
ATP9B	ATP9B	-1.81366	2.76909e-18
STX7	STX7	-1.12619	2.84733e-18
GRB2	GRB2	0.93238	3.11313e-18
TRIM59	TRIM59	-2.33051	3.20368e-18
POLD3	POLD3	1.14205	3.24941e-18
MBP	MBP	-1.40158	3.30158e-18
ATP6V0B	ATP6V0B	1.33239	3.32081e-18
HIST1H2AK	HIST1H2AK	-1.36721	3.36219e-18
ZNF518B	ZNF518B	-12.7313	3.37122e-18
E2F2	E2F2	-1.09869	3.41361e-18
PTPRQ	PTPRQ	-5.77283	3.48613e-18
C6orf89	C6orf89	-1.01293	3.48756e-18
PMS2P1	PMS2P1	-1.33332	3.58033e-18
MBOAT2	MBOAT2	-12.7135	3.62132e-18
MSL3	MSL3	-1.18647	3.62482e-18
MARS	MARS	-1.16787	3.66457e-18
ARHGAP4	ARHGAP4	-1.29454	3.66842e-18
SPECC1	SPECC1	-7.35081	3.71117e-18
GIGYF1	GIGYF1	-1.10382	3.84352e-18
SLC39A9	SLC39A9	0.991753	3.90312e-18
CDC37	CDC37	-1.00541	3.91413e-18
ABCF2	ABCF2	-1.13694	3.91686e-18
DDB1	DDB1	-1.08444	3.9246e-18
GLB1L2	GLB1L2	5.04604	4.10632e-18
EIF5	EIF5	-1.11509	4.21301e-18
TSPYL2	TSPYL2	1.52297	4.4679e-18
ADIPOR1	ADIPOR1	1.19967	4.48046e-18
WNT10B	WNT10B	4.06886	4.62803e-18
KIF7	KIF7	2.07127	4.68724e-18
TP53I11	TP53I11	1.32143	4.70573e-18
CHL1	CHL1	-4.70587	4.91394e-18
TXNL4A	TXNL4A	-1.72868	4.96932e-18
QRSL1	QRSL1	-1.27362	5.01712e-18
TUBB2B	TUBB2B	-12.6668	5.10047e-18
UBR7	UBR7	-1.08056	5.36953e-18
TNFRSF13B	TNFRSF13B	-1.48926	5.39806e-18
GRIN2B	GRIN2B	-8.03333	5.52941e-18
PROX1	PROX1	-2.04502	5.69705e-18
PIP5K1B	PIP5K1B	-2.55427	5.7979e-18
PPP1R16B	PPP1R16B	-1.05513	5.98258e-18
C17orf97	C17orf97	4.90309	6.05146e-18
2023-09-02	2023-09-02	0.893044	6.27209e-18
TCTN2	TCTN2	-5.37999	6.57215e-18
KDM1A	KDM1A	-1.0523	6.57917e-18
TTC33	TTC33	1.49219	6.69175e-18
AGAP1	AGAP1	-12.619	6.85438e-18
NPDC1	NPDC1	8.08998	6.96371e-18
KIAA1429	KIAA1429	1.07791	7.06765e-18
CRY1	CRY1	-12.6111	7.12897e-18
ARHGAP42	ARHGAP42	-12.6207	7.16818e-18
EPN1	EPN1	1.56183	7.52196e-18
EIF2AK4	EIF2AK4	-1.54754	7.93962e-18
MKL1	MKL1	-1.24645	8.03952e-18
ZNF236	ZNF236	-1.82527	8.261e-18
RFFL	RFFL	1.35844	8.51969e-18
PDS5A	PDS5A	0.964741	8.70522e-18
SIX4	SIX4	2.23445	8.72769e-18
KIAA0101	KIAA0101	-1.4284	8.74002e-18
LIPA	LIPA	1.46914	8.92262e-18
RNF138	RNF138	-1.66052	9.04498e-18
C14orf1	C14orf1	1.54989	9.14729e-18
DDX54	DDX54	-1.28294	9.3189e-18
SPN	SPN	1.03424	9.6143e-18
TFDP1	TFDP1	1.11365	9.71098e-18
PKN1	PKN1	0.98607	9.74473e-18
MOB3C	MOB3C	3.71298	9.76264e-18
NOL4	NOL4	-12.5688	9.94062e-18
CLEC7A	CLEC7A	12.5465	9.98911e-18
MTO1	MTO1	1.38653	1.00111e-17
PRIM1	PRIM1	-1.17757	1.00347e-17
ECH1	ECH1	1.34693	1.00732e-17
PAX8-AS1	PAX8-AS1	12.5448	1.01307e-17
MCMBP	MCMBP	-1.04466	1.05577e-17
TRAPPC11	TRAPPC11	1.07359	1.08872e-17
PIP5K1C	PIP5K1C	-1.3465	1.09805e-17
PDE4B	PDE4B	-1.58611	1.10703e-17
MEST	MEST	1.55782	1.11283e-17
OSTM1	OSTM1	2.0246	1.12152e-17
CERK	CERK	1.28977	1.12677e-17
FAM174B	FAM174B	-3.60465	1.12752e-17
ACAA2	ACAA2	-1.48869	1.18009e-17
ADK	ADK	-1.78107	1.1985e-17
CFL1	CFL1	-0.95195	1.24891e-17
AP1S1	AP1S1	1.27038	1.2566e-17
FRRS1	FRRS1	2.01289	1.29011e-17
SOD1	SOD1	-0.93713	1.31218e-17
SLC3A2	SLC3A2	1.01567	1.31301e-17
CD79A	CD79A	-1.20062	1.42478e-17
RPS15A	RPS15A	-0.894554	1.43799e-17
C1QBP	C1QBP	-1.31209	1.49021e-17
EI24	EI24	1.08876	1.49895e-17
HSDL1	HSDL1	1.28491	1.49905e-17
RIC3	RIC3	-9.17386	1.52408e-17
UNC13D	UNC13D	-2.23952	1.54969e-17
INPP4B	INPP4B	7.90129	1.59095e-17
UBE3C	UBE3C	-1.08081	1.60247e-17
NOL8	NOL8	-1.30288	1.65082e-17
ARID3B	ARID3B	1.39803	1.70302e-17
FBLN1	FBLN1	-4.4629	1.74074e-17
H2AFV	H2AFV	-0.914861	1.82498e-17
ABCD1	ABCD1	1.48861	1.86183e-17
RILPL2	RILPL2	1.30426	2.00757e-17
IFI27L2	IFI27L2	2.30852	2.03845e-17
CYC1	CYC1	1.18186	2.08705e-17
IFNAR2	IFNAR2	-1.85015	2.09064e-17
CST3	CST3	-4.6912	2.12169e-17
APOBEC3D	APOBEC3D	3.35675	2.15843e-17
RPS13	RPS13	0.82918	2.20073e-17
FASN	FASN	1.00832	2.20607e-17
KDELR2	KDELR2	1.05889	2.23527e-17
IGSF10	IGSF10	12.4273	2.25224e-17
PLD6	PLD6	4.02967	2.29302e-17
ITFG3	ITFG3	1.66966	2.42843e-17
AHCY	AHCY	-1.06516	2.44024e-17
COPS6	COPS6	-1.35866	2.4507e-17
TMEM154	TMEM154	1.27441	2.47507e-17
SLC38A10	SLC38A10	1.31024	2.53261e-17
SNHG10	SNHG10	-1.23527	2.5466e-17
NEAT1	NEAT1	1.04116	2.67393e-17
MID1IP1	MID1IP1	-1.12175	2.67886e-17
IFIT3	IFIT3	3.46733	2.72765e-17
TOMM40	TOMM40	-1.09712	2.77773e-17
DIS3L	DIS3L	-1.20527	2.79833e-17
HIAT1	HIAT1	1.29485	2.97862e-17
TDP1	TDP1	-1.26637	3.00023e-17
DACT3	DACT3	5.16488	3.01722e-17
CCT7	CCT7	-0.972306	3.14748e-17
PPRC1	PPRC1	-1.28256	3.22863e-17
FMN1	FMN1	-3.53969	3.29055e-17
TPD52	TPD52	0.972589	3.43124e-17
TRPS1	TRPS1	1.27528	3.65668e-17
SH2D3C	SH2D3C	1.20563	3.68532e-17
RAG1	RAG1	-4.05233	3.71887e-17
SLFN11	SLFN11	1.05907	3.72118e-17
NCK1	NCK1	1.53547	3.75028e-17
NBL1	NBL1	-2.46263	3.88431e-17
IQCB1	IQCB1	1.2471	4.07682e-17
VASH1	VASH1	-2.33435	4.32031e-17
POC1A	POC1A	-1.80901	4.59291e-17
HELLS	HELLS	-1.17875	4.6056e-17
SEC16B	SEC16B	7.23405	4.73047e-17
COG3	COG3	1.2651	4.87949e-17
IMPA1	IMPA1	1.70233	4.89458e-17
TFG	TFG	1.24043	5.10466e-17
CALM1	CALM1	-0.970573	5.41353e-17
RFC2	RFC2	-1.08216	5.43596e-17
EZH2	EZH2	-1.0442	5.67707e-17
EXTL3	EXTL3	1.43385	5.7538e-17
RRM1	RRM1	-0.961476	5.78357e-17
HOXA10	HOXA10	-12.2966	6.08727e-17
XRN1	XRN1	1.1149	6.10631e-17
DECR1	DECR1	1.44497	6.37872e-17
ETFB	ETFB	1.44343	6.40702e-17
EIF3B	EIF3B	-0.915351	6.63327e-17
FMNL2	FMNL2	-2.43067	6.67242e-17
KHNYN	KHNYN	1.01817	6.69929e-17
STAG3L5P-PVRIG2P-PILRB	STAG3L5P-PVRIG2P-PILRB	-1.44196	6.73326e-17
CHRNA6	CHRNA6	12.2549	6.7987e-17
LY96	LY96	4.17932	7.04791e-17
KIAA1257	KIAA1257	-9.02636	7.0876e-17
BMP3	BMP3	-12.0493	7.15348e-17
IMPDH2	IMPDH2	-0.995346	7.31936e-17
PPDPF	PPDPF	1.68335	7.32312e-17
SSU72	SSU72	1.15085	7.51557e-17
SNRNP200	SNRNP200	-1.05573	7.57708e-17
CEBPZOS	CEBPZOS	-1.30756	7.61458e-17
RBM3	RBM3	-0.95048	7.67482e-17
CD180	CD180	1.05411	7.81672e-17
SH3YL1	SH3YL1	-1.96063	7.88169e-17
SP4	SP4	-1.32004	8.33968e-17
FAM115A	FAM115A	-1.98319	8.46123e-17
MED20	MED20	-1.59724	8.52305e-17
STX16-NPEPL1	STX16-NPEPL1	1.17313	8.56548e-17
STK32C	STK32C	-2.99176	8.62157e-17
GPR180	GPR180	1.82522	8.6885e-17
KLHL30	KLHL30	2.75357	8.69417e-17
SNX5	SNX5	-1.10292	9.05699e-17
TP53I3	TP53I3	-2.35798	9.08054e-17
TAPT1	TAPT1	-1.2804	9.19098e-17
UBR5	UBR5	0.902215	9.23162e-17
TRIM14	TRIM14	1.33195	9.51224e-17
MEIS3	MEIS3	3.90066	9.7744e-17
BIVM	BIVM	-4.19175	9.86647e-17
ERC1	ERC1	-0.981249	1.01659e-16
DNAJC25-GNG10	DNAJC25-GNG10	1.83134	1.03149e-16
NEK6	NEK6	-1.33232	1.03644e-16
RNF169	RNF169	1.03923	1.04194e-16
APOBEC2	APOBEC2	-3.40136	1.06732e-16
FARSA	FARSA	-1.03729	1.07078e-16
COPA	COPA	0.95258	1.10282e-16
ZNF426	ZNF426	-2.4948	1.15919e-16
UMODL1	UMODL1	-11.9519	1.16175e-16
C17orf51	C17orf51	-12.1853	1.17735e-16
ZMYND8	ZMYND8	-0.964173	1.20071e-16
FAR1	FAR1	1.335	1.20525e-16
STIP1	STIP1	-0.990379	1.26063e-16
FAM168A	FAM168A	1.09864	1.27779e-16
RGL1	RGL1	2.0472	1.27785e-16
IRF9	IRF9	1.75076	1.30661e-16
LINC01234	LINC01234	2.72913	1.34567e-16
LOXL2	LOXL2	2.46948	1.35554e-16
RCOR2	RCOR2	-2.04785	1.36909e-16
HCG11	HCG11	-1.76476	1.37318e-16
LOC440416	LOC440416	-12.159	1.3736e-16
IFT57	IFT57	-1.75082	1.39646e-16
CNDP2	CNDP2	-1.06653	1.40955e-16
HDAC4	HDAC4	1.42685	1.4159e-16
FAM132B	FAM132B	2.96188	1.41899e-16
PSPH	PSPH	1.23258	1.42717e-16
SLC35A3	SLC35A3	2.72653	1.43888e-16
JARID2	JARID2	-1.15795	1.4424e-16
ARIH2	ARIH2	-1.11531	1.47509e-16
HSPBP1	HSPBP1	1.62638	1.48712e-16
LIN7C	LIN7C	1.03481	1.48723e-16
NGFRAP1	NGFRAP1	-12.1443	1.51332e-16
PRDX2	PRDX2	-1.27979	1.51364e-16
RCCD1	RCCD1	-1.58373	1.55588e-16
LOC100505622	LOC100505622	2.8121	1.62528e-16
SHKBP1	SHKBP1	1.04921	1.73596e-16
GFI1B	GFI1B	-4.81024	1.76473e-16
AGAP2-AS1	AGAP2-AS1	-2.16499	1.77756e-16
SNX29P2	SNX29P2	-4.41051	1.78227e-16
BATF3	BATF3	3.65877	1.78658e-16
MACROD2	MACROD2	-5.50132	1.86617e-16
NBR1	NBR1	1.12447	1.91466e-16
DESI1	DESI1	1.14592	1.94348e-16
ZW10	ZW10	-1.28642	1.97471e-16
IBTK	IBTK	1.35596	2.01387e-16
VPS36	VPS36	-1.20368	2.09553e-16
NPAT	NPAT	-1.25968	2.20874e-16
ENO3	ENO3	1.54647	2.22204e-16
BTBD2	BTBD2	1.47028	2.26274e-16
CBX6	CBX6	1.34695	2.31247e-16
KIF20A	KIF20A	-1.27935	2.3895e-16
RPL29	RPL29	-0.9585	2.40557e-16
TTLL3	TTLL3	1.85799	2.40936e-16
FAM83H	FAM83H	12.0873	2.49072e-16
ADAMTS10	ADAMTS10	8.85935	2.5199e-16
ALG10B	ALG10B	12.0506	2.53014e-16
SUCNR1	SUCNR1	12.0577	2.55214e-16
ARHGAP24	ARHGAP24	1.4215	2.57729e-16
TFCP2	TFCP2	-12.0685	2.58518e-16
ACTG1	ACTG1	-0.906624	2.70617e-16
DCTN2	DCTN2	-1.18704	2.71359e-16
MYO1D	MYO1D	-3.25947	2.92172e-16
SMC6	SMC6	-1.16811	3.20648e-16
SUPT16H	SUPT16H	-0.848809	3.2973e-16
WDR66	WDR66	-4.26306	3.3752e-16
POLA1	POLA1	-0.978904	3.41591e-16
CEBPG	CEBPG	1.04688	3.57743e-16
PPP1CA	PPP1CA	-0.972619	3.64346e-16
ZNF622	ZNF622	1.33568	3.65803e-16
PFDN5	PFDN5	1.10246	3.7804e-16
IMPAD1	IMPAD1	1.22518	3.90593e-16
ENPP4	ENPP4	-11.9987	3.91103e-16
EXD2	EXD2	3.71511	3.94169e-16
SKA1	SKA1	-1.23715	4.0218e-16
LMCD1	LMCD1	-11.9979	4.17315e-16
GTF2I	GTF2I	-1.10446	4.21746e-16
KRTCAP2	KRTCAP2	1.50944	4.27051e-16
UBE2F	UBE2F	1.32388	4.30426e-16
SLC44A5	SLC44A5	-11.9828	4.54205e-16
KIF11	KIF11	-1.09147	4.63607e-16
AEBP1	AEBP1	-1.09252	4.74097e-16
CYFIP1	CYFIP1	2.35871	4.79842e-16
AMICA1	AMICA1	1.33039	4.94735e-16
UBE2D2	UBE2D2	-1.29142	5.0052e-16
KIAA1549L	KIAA1549L	11.9481	5.01909e-16
CAPZA2	CAPZA2	1.20369	5.02013e-16
KRI1	KRI1	-1.22258	5.07111e-16
PSMB6	PSMB6	-1.58299	5.19709e-16
RACGAP1	RACGAP1	-1.09464	5.19993e-16
DDX17	DDX17	0.790901	5.37452e-16
TICAM2	TICAM2	2.14968	5.76159e-16
ZNF521	ZNF521	-11.9352	5.91234e-16
SPAG1	SPAG1	2.3356	5.94058e-16
HOXA10-AS	HOXA10-AS	-11.9503	5.95138e-16
GPR183	GPR183	-1.68254	5.95952e-16
ACACA	ACACA	0.915628	6.04153e-16
KMO	KMO	-1.39155	6.10088e-16
MGAT3	MGAT3	2.35113	6.13912e-16
GSTP1	GSTP1	0.972576	6.44884e-16
LOC151475	LOC151475	-11.912	6.84406e-16
SEMA4B	SEMA4B	-1.65897	6.95886e-16
FKBP4	FKBP4	-0.977223	6.99142e-16
MIER2	MIER2	-11.9071	7.03165e-16
UQCRH	UQCRH	0.982331	7.20631e-16
C22orf23	C22orf23	2.68673	7.67913e-16
UBE2M	UBE2M	1.07445	7.88792e-16
LPGAT1	LPGAT1	-0.980008	7.90399e-16
EBF4	EBF4	3.06951	8.2187e-16
MYOCD	MYOCD	11.7117	8.29187e-16
HUNK	HUNK	-11.8921	8.33979e-16
SLC36A4	SLC36A4	-11.8836	8.80269e-16
PPP2CB	PPP2CB	1.45631	8.9667e-16
HTATSF1P2	HTATSF1P2	3.32189	9.07217e-16
TMEM263	TMEM263	1.44569	9.12297e-16
CSTB	CSTB	1.49102	9.20709e-16
KIAA0040	KIAA0040	-0.970383	9.27176e-16
PPM1F	PPM1F	1.29724	9.42354e-16
RASL10B	RASL10B	1.67833	9.42632e-16
LINC01278	LINC01278	11.8456	9.45341e-16
ZNF486	ZNF486	-11.8602	9.52183e-16
GALNT14	GALNT14	-2.35355	9.75394e-16
VPS35	VPS35	-0.912924	9.7886e-16
ZAP70	ZAP70	-11.8591	9.81769e-16
C16orf45	C16orf45	-5.40461	9.88695e-16
TLR8-AS1	TLR8-AS1	11.8433	9.90104e-16
POPDC3	POPDC3	4.7678	9.96324e-16
PARP12	PARP12	1.8402	1.00119e-15
NHP2	NHP2	-1.04021	1.01043e-15
HNRNPM	HNRNPM	-1.06843	1.07008e-15
SNORA32	SNORA32	-2.53504	1.07712e-15
TDRD3	TDRD3	-1.88556	1.07933e-15
MFI2-AS1	MFI2-AS1	3.72806	1.09653e-15
ZYX	ZYX	1.27716	1.09831e-15
TUBGCP2	TUBGCP2	-1.04788	1.13694e-15
GSN-AS1	GSN-AS1	3.99749	1.1391e-15
CLTC	CLTC	0.846589	1.14697e-15
CHMP4C	CHMP4C	11.8163	1.17768e-15
SLC25A25	SLC25A25	1.28917	1.17795e-15
EIF4E3	EIF4E3	7.01429	1.18554e-15
CALHM2	CALHM2	2.54083	1.2031e-15
DENND5A	DENND5A	1.02361	1.20517e-15
GK5	GK5	1.66286	1.22576e-15
PITPNB	PITPNB	1.29806	1.25855e-15
VASP	VASP	1.15966	1.31134e-15
FAM107B	FAM107B	-0.847639	1.3233e-15
PVRL2	PVRL2	4.25967	1.39326e-15
TCFL5	TCFL5	1.35837	1.39996e-15
VAMP1	VAMP1	-1.7013	1.40847e-15
PARVG	PARVG	1.44251	1.41899e-15
SRGAP2C	SRGAP2C	1.34398	1.43422e-15
CTTNBP2NL	CTTNBP2NL	5.13885	1.47874e-15
MPRIP	MPRIP	-1.00549	1.51295e-15
POLR1A	POLR1A	-1.1302	1.58059e-15
SLC17A9	SLC17A9	1.17316	1.63582e-15
RARRES3	RARRES3	3.15256	1.66341e-15
NADK	NADK	-0.942755	1.67804e-15
MGAT5	MGAT5	-1.17862	1.72971e-15
NOVA2	NOVA2	5.02169	1.78311e-15
ANAPC13	ANAPC13	1.22276	1.80797e-15
CPEB4	CPEB4	1.74433	1.86967e-15
CORO7	CORO7	1.35693	1.89804e-15
ANO6	ANO6	1.28875	1.93947e-15
WRNIP1	WRNIP1	-1.61732	1.98072e-15
FYTTD1	FYTTD1	1.13239	2.13436e-15
CYB561A3	CYB561A3	-1.15428	2.16967e-15
DAPP1	DAPP1	1.24144	2.1986e-15
CDK14	CDK14	-1.17787	2.21029e-15
SYAP1	SYAP1	-1.12518	2.24462e-15
SRSF3	SRSF3	-0.830885	2.24466e-15
TMEM19	TMEM19	-1.43787	2.25751e-15
CCM2	CCM2	-1.30712	2.41235e-15
ETNK1	ETNK1	1.07622	2.42653e-15
ZNF141	ZNF141	-11.7165	2.43637e-15
SNX16	SNX16	2.51892	2.48696e-15
POLR1B	POLR1B	-1.08649	2.5005e-15
MIR4435-1HG	MIR4435-1HG	11.693	2.56063e-15
OSBPL8	OSBPL8	-1.06383	2.56467e-15
UBE2W	UBE2W	1.48385	2.58354e-15
COMMD3-BMI1	COMMD3-BMI1	-1.0763	2.58601e-15
DLAT	DLAT	-1.13108	2.6853e-15
NOTCH1	NOTCH1	1.43183	2.70535e-15
TMEM86A	TMEM86A	2.80013	2.75892e-15
XRCC5	XRCC5	-0.880967	2.76455e-15
TMEM241	TMEM241	-1.99731	2.78426e-15
SLC39A6	SLC39A6	-1.56803	2.80232e-15
KIAA0430	KIAA0430	-0.96612	2.86787e-15
NEDD4	NEDD4	7.06166	2.95909e-15
ATOH8	ATOH8	-2.82306	3.02394e-15
LOC101926943	LOC101926943	-1.15805	3.07992e-15
GLYATL2	GLYATL2	-3.40523	3.22783e-15
GNPNAT1	GNPNAT1	1.56635	3.33859e-15
CALM2	CALM2	-0.894669	3.40936e-15
SLC8B1	SLC8B1	1.73696	3.44366e-15
SERTAD2	SERTAD2	-1.16399	3.48218e-15
NQO1	NQO1	3.02879	3.53485e-15
BHLHE40	BHLHE40	1.0029	3.64672e-15
SLC35B1	SLC35B1	1.47134	3.69287e-15
CD38	CD38	-2.90034	3.70182e-15
GLRA3	GLRA3	-11.6769	4.02266e-15
LINC01000	LINC01000	1.26948	4.07834e-15
HIST1H4A	HIST1H4A	-12.3699	4.14803e-15
MAPK13	MAPK13	2.1367	4.17503e-15
ZNF320	ZNF320	-2.9777	4.20129e-15
ARHGEF10L	ARHGEF10L	3.0739	4.25714e-15
SRGAP2B	SRGAP2B	1.33369	4.3041e-15
NAB1	NAB1	2.05532	4.39638e-15
RUSC1-AS1	RUSC1-AS1	1.29128	4.41601e-15
IMPDH1	IMPDH1	1.69958	4.43811e-15
SH2B2	SH2B2	-1.87287	4.4992e-15
NAE1	NAE1	-1.25505	4.6908e-15
PDHX	PDHX	1.08868	4.70363e-15
SIAH2	SIAH2	1.21979	4.80707e-15
MACF1	MACF1	0.886855	4.82833e-15
MID1IP1-AS1	MID1IP1-AS1	-2.23779	4.85672e-15
STK40	STK40	1.00784	4.94463e-15
DNM2	DNM2	-0.916295	4.96594e-15
XRN2	XRN2	-0.892347	5.35743e-15
KIAA0513	KIAA0513	2.66862	5.40821e-15
TRMT12	TRMT12	-11.5812	5.80616e-15
B4GALNT1	B4GALNT1	3.96356	5.83017e-15
FOXO3	FOXO3	1.24712	5.9167e-15
PPFIBP2	PPFIBP2	-1.03417	5.93071e-15
GPR153	GPR153	3.36832	5.96941e-15
TIMM13	TIMM13	-1.12809	6.00945e-15
TPD52L2	TPD52L2	1.0263	6.09225e-15
GALNT2	GALNT2	0.986012	6.11967e-15
SNX17	SNX17	-1.06542	6.24002e-15
TPX2	TPX2	-0.924564	6.31993e-15
SMOX	SMOX	3.1604	6.37936e-15
UBN1	UBN1	1.04644	6.39854e-15
MBD6	MBD6	-1.0794	6.51763e-15
LMNA	LMNA	1.50491	6.57022e-15
OSBPL3	OSBPL3	-1.19197	6.63802e-15
ZNF407	ZNF407	-1.4907	6.69326e-15
PTDSS1	PTDSS1	1.00496	6.81476e-15
PANX2	PANX2	11.5527	6.93587e-15
TARS	TARS	0.883158	6.93817e-15
ADAR	ADAR	0.846794	6.98643e-15
ZCCHC11	ZCCHC11	1.05916	7.02781e-15
GSPT1	GSPT1	-1.0558	7.27572e-15
LRIG1	LRIG1	-1.27717	7.29065e-15
RAB3GAP1	RAB3GAP1	0.934491	7.3941e-15
ARL8A	ARL8A	1.29631	7.63294e-15
GSPT2	GSPT2	11.5297	7.81548e-15
CAPNS1	CAPNS1	1.30441	7.98011e-15
SESTD1	SESTD1	11.5141	8.0836e-15
RTTN	RTTN	-1.24345	8.10418e-15
C14orf2	C14orf2	-1.18543	8.21494e-15
ZNF516	ZNF516	-1.33678	8.31056e-15
MRM1	MRM1	-2.03733	8.33054e-15
TGFBR2	TGFBR2	-1.07656	8.34744e-15
KARS	KARS	-0.911074	8.45989e-15
BLVRA	BLVRA	4.43178	8.47252e-15
H2AFJ	H2AFJ	-11.5203	8.70313e-15
PRRG4	PRRG4	8.52796	9.14379e-15
RBM17	RBM17	-0.938084	9.28717e-15
TAX1BP3	TAX1BP3	-1.97544	9.29546e-15
CHORDC1	CHORDC1	-1.27744	9.43596e-15
TMEM180	TMEM180	-1.83292	9.61575e-15
MCMDC2	MCMDC2	1.4567	9.71474e-15
TMBIM1	TMBIM1	2.32185	9.79675e-15
HSD17B7	HSD17B7	1.80006	9.84691e-15
EXT1	EXT1	1.49618	1.00664e-14
MIR7106	MIR7106	-4.4623	1.02306e-14
BCAP31	BCAP31	1.17576	1.03546e-14
FAM195B	FAM195B	-1.62047	1.04598e-14
IFRD2	IFRD2	-1.38195	1.15502e-14
SLC43A3	SLC43A3	1.13988	1.16011e-14
CTBS	CTBS	2.19568	1.20752e-14
PAIP2B	PAIP2B	-1.73734	1.29325e-14
GJC1	GJC1	-1.29592	1.31276e-14
EID1	EID1	-1.06447	1.31537e-14
TBC1D13	TBC1D13	1.44515	1.33168e-14
AHNAK2	AHNAK2	1.35765	1.33914e-14
ERN1	ERN1	1.15127	1.35437e-14
DLG3	DLG3	-1.77197	1.38394e-14
BRD8	BRD8	-1.05491	1.3889e-14
TTC12	TTC12	-2.80945	1.4068e-14
POLRMT	POLRMT	-1.10832	1.40716e-14
RPRML	RPRML	-6.90689	1.41806e-14
LEMD3	LEMD3	-1.01499	1.47776e-14
PSMA1	PSMA1	0.902025	1.48398e-14
TBCD	TBCD	-1.14666	1.49038e-14
CXorf57	CXorf57	-11.4845	1.49944e-14
CCNF	CCNF	-1.22407	1.5173e-14
PCCA	PCCA	1.6613	1.5257e-14
EIF5A	EIF5A	-0.960414	1.52715e-14
SIGLEC9	SIGLEC9	-11.466	1.61514e-14
GPSM2	GPSM2	-1.62913	1.64371e-14
ALDH9A1	ALDH9A1	-1.00121	1.70765e-14
HIST2H2BF	HIST2H2BF	-1.01295	1.74653e-14
IVNS1ABP	IVNS1ABP	-0.938507	1.74843e-14
CCDC73	CCDC73	1.22837	1.7751e-14
TYSND1	TYSND1	-1.59157	1.79857e-14
GTF2E1	GTF2E1	1.12496	1.81602e-14
SRSF6	SRSF6	-0.968319	1.87854e-14
SRD5A1	SRD5A1	1.74405	1.98728e-14
PLA2G4C	PLA2G4C	4.96025	1.99288e-14
YOD1	YOD1	-11.387	2.04206e-14
SLC41A2	SLC41A2	2.61595	2.04484e-14
SULT1A1	SULT1A1	-5.93334	2.04571e-14
CD200R1	CD200R1	3.87154	2.0656e-14
BBOX1	BBOX1	-11.3799	2.08016e-14
OPTN	OPTN	1.0696	2.13041e-14
OGFRL1	OGFRL1	1.14045	2.13544e-14
MAML2	MAML2	2.878	2.14195e-14
TCEA3	TCEA3	3.23877	2.14485e-14
LAMP5-AS1	LAMP5-AS1	-11.3733	2.17202e-14
LOC100420587	LOC100420587	-11.3753	2.22871e-14
RASSF3	RASSF3	-0.87104	2.2342e-14
SDSL	SDSL	11.3459	2.25314e-14
MPZL3	MPZL3	2.22786	2.25767e-14
ZC3H12C	ZC3H12C	-11.3668	2.26195e-14
PSTPIP1	PSTPIP1	-2.51282	2.26743e-14
PODXL	PODXL	1.77125	2.29284e-14
CAMK2N2	CAMK2N2	2.50991	2.41008e-14
GABRG2	GABRG2	11.3328	2.43033e-14
WIPI1	WIPI1	1.87587	2.48164e-14
UBE2E2	UBE2E2	-2.09353	2.48428e-14
MAGEA10-MAGEA5	MAGEA10-MAGEA5	11.328	2.49475e-14
MMS19	MMS19	-1.25857	2.50144e-14
FECH	FECH	1.24613	2.50184e-14
FOXD1	FOXD1	-11.3516	2.51977e-14
TRIQK	TRIQK	1.84955	2.52407e-14
HADH	HADH	-0.997715	2.53816e-14
CALCOCO1	CALCOCO1	1.44504	2.63194e-14
VIM	VIM	0.813686	2.68144e-14
RPL37	RPL37	0.893803	2.68797e-14
C16orf58	C16orf58	1.46205	2.74013e-14
KCTD3	KCTD3	1.54901	2.77091e-14
LILRB1	LILRB1	-4.02641	2.91599e-14
WDTC1	WDTC1	1.06106	2.96626e-14
CDKN1C	CDKN1C	2.47075	2.97424e-14
ZC3H4	ZC3H4	-0.948155	3.04693e-14
SCARB2	SCARB2	1.05865	3.11827e-14
CPVL	CPVL	-11.33	3.2023e-14
LFNG	LFNG	-1.75155	3.20233e-14
LMNB1	LMNB1	-0.809815	3.21484e-14
CD74	CD74	-1.00296	3.21836e-14
LOC100233156	LOC100233156	11.3145	3.31107e-14
PEX26	PEX26	-1.07163	3.34302e-14
ZNF234	ZNF234	11.292	3.37945e-14
2023-09-15	2023-09-15	0.932383	3.399e-14
DDX56	DDX56	-1.20777	3.47939e-14
TP73	TP73	-2.91424	3.48465e-14
WBP11	WBP11	0.888563	3.5078e-14
LOC374443	LOC374443	-1.40277	3.59572e-14
SMPD1	SMPD1	2.13908	3.66797e-14
ZNF117	ZNF117	-1.89749	3.75204e-14
AVIL	AVIL	-2.60529	3.77968e-14
MAGEF1	MAGEF1	1.31445	3.83983e-14
SEPN1	SEPN1	1.31615	3.85437e-14
TMEM59	TMEM59	1.25717	3.87018e-14
EHD3	EHD3	-11.2856	3.89499e-14
STEAP1	STEAP1	11.2812	3.90493e-14
EGFL7	EGFL7	5.19146	3.92541e-14
ZNF841	ZNF841	2.00504	3.92661e-14
CD27	CD27	-1.88494	4.01059e-14
HSPG2	HSPG2	-1.23702	4.09056e-14
GK	GK	1.34767	4.10305e-14
PLEKHO2	PLEKHO2	1.56867	4.172e-14
TCF19	TCF19	6.82676	4.22051e-14
CC2D1B	CC2D1B	1.29589	4.22976e-14
ZNF85	ZNF85	-11.2681	4.23266e-14
[truncated: 17,324 more rows]
