# Supplementary material for: Exploiting the fibroblast growth factor receptor-1 vulnerability to therapeutically restrict the MYC-EZH2-CDKN1C axis-driven proliferation in Mantle cell lymphoma
Source: Leukemia. 2023 Aug 19;37(10):2094–106. doi: 10.1038/s41375-023-02006-8 (PMC10539170; doi:10.1038/s41375-023-02006-8)
Supplement: Supplementary file 4 — Supplementary Table 2 [file 41375_2023_2006_MOESM4_ESM.xlsx]

## Sheet: Fig S1D Genes in Venn Diagram
Criterion for selection (pValue <0.01;log2FC>0.68)
List names	number of elements	number of unique elements
bm mcl	363	363
mcl hd	4030	4030
post pre	672	672
Res Sen	3345	3345
Overall number of unique elements		7207

## Sheet: Sheet2
Names	total	elements
bm mcl mcl hd post pre Res sen	4	IFI27
		FGFR1
		ABRACL
		GEM
bm mcl mcl hd post pre	7	ARHGAP25
		ITGB8
		ZC3H12C
		CRYM
		BDKRB2
		PIGR
		MSX1
bm mcl mcl hd Res sen	34	NAT8L
		TNFRSF9
		MOB1B
		EIF2AK2
		CD276
		ABCA6
		TOX2
		CTTN
		DGKH
		KIAA1217
		LGALS3BP
		CD59
		BST2
		SERPINE2
		NQO1
		SLFN5
		FJX1
		RASGRF1
		USP18
		RCN1
		RGS1
		PIR-FIGF
		MX1
		PALD1
		BSPRY
		IFIT3
		PLEK
		CEP170B
		LAG3
		DDX60
		SPRED1
		BATF
		RILPL2
		IFIT1
bm mcl post pre Res sen	24	SPRY2
		NR4A3
		NR4A1
		RGS13
		SRGN
		EGR3
		OASL
		FOSL2
		CD48
		TNFSF9
		WFDC21P
		CCL4
		CCR7
		HMOX1
		EMP3
		ADM
		PLK3
		RAMP1
		GABARAPL1
		TYROBP
		IFI30
		METRNL
		CCL3
		IFI44
mcl hd post pre Res sen	19	SNAPC1
		RHBDF1
		MANF
		HSPA2
		KCNK9
		SH3D21
		PTRH2
		ALPK2
		MRPL33
		CKB
		COA6
		APOD
		C11orf96
		ATP1B1
		RPF2
		ETV5
		PKDCC
		TXN
		CD274
bm mcl mcl hd	31	CREB3L1
		APBB2
		IL24
		PDGFRB
		ARHGEF4
		PHEX
		KIF26B
		NOS1
		CHL1
		NDFIP2
		PDPN
		JAM2
		ARHGAP44
		PON2
		CTSZ
		SSC5D
		MYO1E
		TMEM178B
		COL4A2
		ENTPD1-AS1
		CTLA4
		IL32
		CEACAM1
		PLVAP
		CD1C
		PAPPA
		CD248
		CRIM1
		CADM1
		COL4A2-AS1
		CABLES1
bm mcl post pre	12	DUSP5
		GALR2
		ZCCHC12
		CD83
		THEMIS2
		FAM167A
		CCRL2
		LGMN
		TESC
		BACE2
		PDE4D
		HERPUD1
bm mcl Res sen	146	CCL22
		DUSP4
		ST8SIA4
		CD82
		CRELD2
		CHST11
		STAT5A
		SH2D2A
		TBX21
		CD151
		OAS1
		SRMS
		IRF7
		RAB20
		HERC6
		XAF1
		GPR157
		ITGB2
		SOCS3
		DUSP10
		GADD45B
		AP1S3
		SIAH2
		SH3BP2
		PRKD2
		OAS2
		ARHGAP5
		SLC15A3
		SLAMF7
		FCRL5
		TNFRSF18
		IL10RA
		ZCCHC2
		CSTB
		ANKRD33B
		UST
		LY9
		SPRED2
		IRF9
		TYMP
		IL2RG
		MAML2
		DBNDD2
		MYO1C
		DUSP2
		NCF2
		EGR1
		CD58
		IFITM2
		SYNGR2
		HLA-A
		HELZ2
		SEMA7A
		NUMBL
		ISG15
		RGS2
		MOB3A
		C19orf66
		IFITM3
		IFI6
		SLC16A6
		RIN3
		IFI44L
		IL21R-AS1
		MYO7A
		NRCAM
		HIPK2
		CUEDC1
		CTSH
		SNED1
		APOBR
		NFKB2
		PHLDA1
		ECE1
		FYN
		IGFLR1
		GALNT2
		IL21R
		EPSTI1
		TMC6
		BCL6
		CFLAR-AS1
		SLC7A11
		CD86
		STAT1
		NRROS
		SYNE3
		OSGIN1
		SIRPA
		SLC37A2
		PLSCR1
		TNFRSF14
		TP53I11
		SRC
		RAB11FIP1
		GRINA
		LCP2
		EMILIN2
		TGFBR3
		PDCD1
		ZNF469
		CFLAR
		KIAA0226
		IFIH1
		NFKB1
		UBALD2
		VGF
		DHX58
		LPCAT1
		SIK1
		SQSTM1
		ST3GAL1
		LILRB4
		SLC2A3
		ELF3
		AGPAT3
		JAG1
		PARP14
		LINC00963
		TNFRSF4
		OAS3
		INF2
		LOC115110
		TMC8
		WARS
		LMO2
		ETV4
		STX11
		ICOSLG
		VAV2
		GAB2
		S100A11
		FMNL3
		IFIT5
		IRF5
		NEU4
		ICAM1
		RBM47
		HSH2D
		LINC00152
		MTSS1
		JAK3
		LY6E
		LOC729867
		DUSP16
		ADRBK2
mcl hd post pre	98	ANXA3
		KIAA0020
		FKBP4
		IL23A
		METTL5
		MGP
		MRAS
		TUBB2B
		SOD1
		PUS3
		TWISTNB
		TMPRSS3
		ARMCX1
		MTHFD1L
		HEY1
		ZSCAN31
		FGF13
		MRPL51
		BCL6B
		C1QA
		FZD4
		SYNM
		HRSP12
		C1QC
		MYO6
		CRYAB
		MYO10
		GJA4
		FZD7
		STC1
		FRMD6
		SPR
		RRS1
		CD9
		CCNJL
		PRUNE2
		CTGF
		H1F0
		HSPE1-MOB4
		LOC100128239
		CTSG
		GTPBP4
		CXCL12
		TM2D2
		C1QB
		PRMT3
		INSR
		CACYBP
		CSRP2
		ENPP6
		RSRC2
		NOV
		GTF3C6
		FOXD1
		F3
		ATP5E
		TFPI2
		OCA2
		PFDN2
		PPIL4
		STARD13
		ADRA2A
		OXTR
		NGFR
		HYPK
		BCAS2
		FMOD
		YES1
		FBXO15
		PGF
		UFSP2
		HSPE1
		MYCN
		ABCA9
		CHRNA3
		NSG1
		NME1
		GIMAP8
		CDC37L1
		GPATCH4
		RGS7
		BMP4
		MRPL17
		ATG101
		TMPRSS15
		HSP90AA1
		ADAMTS1
		SAP18
		PNMAL1
		LTF
		NPPC
		MAP1B
		NDUFS5
		PDLIM3
		YAP1
		LOC102288414
		ZNF330
		RASSF6
mcl hd Res sen	616	PCDHB15
		ERCC5
		DECR1
		LMAN1
		2023-09-03
		RDH10
		COL4A5
		IGSF3
		PIR
		LHFPL2
		SLC26A10
		PDCD5
		LOC729970
		APOE
		DSTN
		OPHN1
		ADH5
		TMEM255A
		KLHL30
		ZNF284
		C12orf75
		BIRC7
		A4GALT
		ASS1
		SRP72
		UFL1
		GPATCH2
		UQCRHL
		IL18BP
		GFI1
		SPINK5
		PPM1H
		PPARGC1A
		KCNK10
		KLHL6
		PCDHGB4
		PACSIN3
		ERMAP
		RCAN1
		XKR9
		DNAJB4
		PCDHGA10
		BICD1
		RAB15
		PHGDH
		CBS
		PCDHGA5
		HHIPL1
		KIAA0368
		PODXL
		ZFHX2
		MEF2B
		TMEM263
		CDKN2B
		APOL1
		AIF1L
		SHANK3
		TMEM132A
		SPIC
		RALB
		PCDHGA4
		CCDC28A
		PYURF
		MMP1
		OTUD6B-AS1
		HMGXB4
		MAN1A2
		DNAJB11
		DEPDC1
		ARMCX3
		MAGEF1
		HLCS
		NCK1-AS1
		SPEG
		PAQR7
		ATP6V1F
		LMO7
		PAM
		OBSL1
		EXOC3L4
		ZFAND1
		PCDHB14
		NRN1
		KCNQ4
		GHITM
		MFGE8
		FAM171B
		GOLGB1
		TSKU
		CHD7
		ITGAD
		CDON
		CPXM1
		MSRB2
		GPR161
		NEO1
		IPCEF1
		SEC61G
		FAIM
		SP140
		CMAS
		UBE2H
		PAAF1
		GAS2
		PCDHB9
		ZNF720
		NR2F6
		LOC101927815
		TRMT10A
		SLC35G2
		FECH
		CDC42EP4
		C19orf68
		PCDHGA11
		PDIA6
		CASKIN2
		NCK1
		ZNF567
		FAT1
		MAGOH
		HRC
		KIRREL
		SNHG6
		HOOK1
		TMIE
		BLZF1
		PCDHGB3
		PCDHGC3
		CAV2
		ARHGEF25
		CTSO
		ARHGAP24
		COL11A1
		KCTD3
		KCNMB4
		MTX2
		HSD17B14
		NARS
		EHHADH
		FKBP2
		TRIM5
		APOC1
		RNASE4
		TMEM37
		PCDHGA3
		AP1S1
		HDLBP
		STT3A
		KIF7
		UNC5B
		CKLF-CMTM1
		GTF2E1
		SLC39A14
		ARHGEF12
		NEDD4
		PLEKHB1
		GNPDA1
		CHEK1
		PCDHGA7
		UBLCP1
		C6orf203
		TTLL1
		ANAPC13
		APOL4
		NIPSNAP1
		LOC100272217
		TCEAL8
		GPRASP2
		MED10
		ITGA1
		NCEH1
		CCDC155
		FADS2
		ATP2C1
		TSHZ2
		NLGN2
		ARNTL2
		SMIM8
		CD180
		LOC100130417
		INS-IGF2
		DYNLL2
		TFPT
		VBP1
		KLHDC8B
		STOM
		ANK2
		PLA2G4A
		VLDLR
		PCDHGC4
		UQCRB
		KIF21A
		SCD
		NPM2
		FAM229B
		ROBO1
		CRISPLD1
		PKP4
		MRC2
		CDC26
		ITM2C
		TCTEX1D2
		MCAM
		PCDHGB2
		ADAMTSL2
		TNFSF18
		PPIB
		PCGF2
		ANG
		PCDHGA12
		OMA1
		MTUS1
		POLQ
		F8
		ARHGAP23
		NSDHL
		MYADML
		FXR1
		CREBL2
		ITGB3BP
		ISY1
		PDIA5
		SRCIN1
		RTN4
		GFM2
		GIMAP2
		DUSP19
		LMAN2
		PCDHB7
		TYW3
		ERP29
		CDYL2
		INPP4B
		IGSF10
		NUCB2
		POLR2K
		NME7
		PPME1
		CKLF
		DAB2IP
		HTATIP2
		PCDHB10
		CD63
		SIL1
		CAV1
		RNASEL
		PIGN
		GLYR1
		ARHGAP31-AS1
		FRK
		PPAP2B
		SHFM1
		ARMCX6
		RTP4
		WRN
		MTCL1
		NOS1AP
		OTUD7B
		C1orf226
		ACVR2B
		LMO3
		CCDC15
		NHSL1
		ITGA11
		CBY1
		VANGL1
		CANX
		ZNF462
		COL6A3
		CKAP5
		AIM2
		GPRC5B
		UBE2V2
		TMEM119
		MCF2L2
		TRPS1
		POPDC3
		PCDHGA6
		ARHGEF10
		POLR3D
		PPP4R4
		SUOX
		RPS6KC1
		PCDHGB1
		TRAF3IP1
		PITPNB
		AARS
		APP
		TRAPPC6B
		NRSN2
		APOL2
		TACC2
		COX7A2L
		MESDC2
		BIVM-ERCC5
		USP47
		TMCC3
		MRPL45
		COX6C
		TMEM39A
		CXADR
		B4GALNT1
		DAD1
		ACTR10
		ACSL3
		ZCRB1
		DHRS7
		DNM1
		ADI1
		SCP2
		QPRT
		BCAM
		TSR3
		BAMBI
		GPR19
		RYR1
		SMAD9
		RGL1
		PCDHGA1
		WNT3
		PLD1
		CDC6
		NBR1
		ZCCHC9
		TMED9
		WDR12
		COLEC11
		TCF4
		NAALADL2
		LOC101927720
		STON1
		PBX1
		MTR
		LACTB2
		PCDHGC5
		RASSF4
		ZFPM2
		RILPL1
		SEC13
		NEDD4L
		LRRC42
		MIR3652
		C1GALT1C1
		RAD54B
		MAP1A
		TRPM2
		CHDH
		GIGYF2
		LOC100419583
		SCFD1
		TRANK1
		UBE2K
		FHAD1
		C3orf70
		FRMD4A
		SLC9A3R2
		GTSE1
		B4GALT4
		NUDT16
		FUT8
		AGA
		ZC2HC1A
		LPHN3
		MYOCD
		PLXND1
		ALS2
		OLFM2
		VPS29
		CCDC102B
		IQGAP3
		COPB2
		GGH
		ZNF563
		BPGM
		NAALADL2-AS2
		EXT1
		CHRNA6
		EMC2
		PCDHGB7
		TLN2
		TBCEL
		CES3
		ZNF793
		LOC100507291
		APOPT1
		PTPRF
		BLVRA
		HOXD10
		CFAP69
		SMAD1
		RAB3GAP2
		DCBLD1
		BAZ2B
		TCEB1
		KIRREL2
		PHACTR2
		C2CD4D
		NCKAP1L
		LINC01436
		DNAJC21
		NFE2L1
		SLC7A11-AS1
		PCDHGA8
		PIGY
		ZNF616
		MFAP2
		ST5
		LHFP
		HTATSF1
		POP1
		SUCLG2-AS1
		RBFOX2
		OSBPL9
		C1orf54
		TFPI
		HGC6.3
		LINC00888
		CYB5R2
		TIPRL
		ZNF772
		SPAG1
		KIAA1211
		MCUR1
		PPA2
		DYNC2LI1
		GORASP2
		PPP1R11
		PCDHGB6
		RASSF8
		STXBP1
		FSBP
		ETFB
		IDH1
		RAB1A
		USO1
		RAMP2-AS1
		PFDN4
		POLD3
		HSPB7
		IL18R1
		TMTC1
		ERGIC2
		CTTNBP2NL
		PARP9
		EPHB2
		COL27A1
		PIPOX
		PPP1R7
		ZFAT
		TMEM54
		GOLPH3L
		AP1AR
		ZNF780A
		RPL39L
		RBP5
		C17orf97
		NBN
		LOC100128006
		CEP70
		LINC01184
		CHMP4A
		UGGT1
		TXNDC15
		ARL1
		SYNPO2
		AFAP1-AS1
		LOC101929231
		ZNF219
		PSMA3
		BASP1
		TMEM86A
		NR1H3
		ATP5I
		RASL10B
		SWAP70
		SEMA3A
		TNFSF10
		IGSF1
		HSD17B4
		EFHD1
		TSEN15
		COIL
		CNN3
		C11orf58
		HSPA4L
		EPB41L1
		KIAA1549L
		EGFL7
		PFN2
		AKIP1
		SNX4
		LMOD1
		CALR
		LOC389831
		PCDHB2
		PPP2CB
		EPRS
		ISY1-RAB43
		ZNF234
		CYTH2
		PLEKHA7
		CNTNAP4
		MRPS22
		TBX1
		TPM1
		SALL2
		IQCG
		SLCO1A2
		TXNL1
		PCDHGA9
		CBX8
		ERLEC1
		CIR1
		RBM12B
		DNAJC12
		TCEAL4
		OSBPL6
		MEIS3
		TYRO3
		LDOC1L
		CTNNA3
		HSDL1
		EMC7
		SLC7A8
		PDCD10
		DCTN6
		TLDC1
		CCDC8
		FBXO43
		TRPM4
		C1orf95
		LGALSL
		PCDHGA2
		APIP
		EBAG9
		SERPINH1
		MGLL
		LSM6
		BACE1
		TNFSF4
		OPTN
		UGDH
		LOXL2
		IGF2
		ADM2
		ADPRH
		EPB41L2
		TRIM21
		AK4
		GSPT2
		CACNG8
		GALK2
		REEP5
		FADD
		VNN1
		CALU
		RWDD1
		RALA
		R3HCC1
		SPIRE1
		ELOVL6
		MDK
		COL14A1
		SOX8
		ALOX12P2
		CALCRL
		PCDHGB5
		RAB3IL1
		KIAA1549
		ATPAF1
		TIMMDC1
		TRIM44
		STAP2
		ADCY6
		TGFA
		AP3S1
		GOLIM4
		DST
		GABRA4
		APOBEC3C
		ARID4A
		OPRM1
		NMI
		PCCA
		VCAM1
		CR2
		PLEKHH3
		MLEC
		SRGAP3
		ZFYVE21
		RNF121
		RHOBTB3
		LOC100132111
		PEX11A
		CXXC4
		FAM114A1
		SPCS2
		LRP4
		TCEA3
		LRRC16A
		HOXC6
		CLIC2
		C18orf54
		REXO2
		VSIG10
		SPINT2
		ABHD6
		DENND2D
		NANS
		SEMA4C
		S100A13
		BET1
		ST18
		ASB2
		HCLS1
		ZNF622
post pre Res sen	120	PRKAG2-AS1
		DIRAS1
		SNX16
		COL1A1
		RARRES3
		MIR7705
		CYSTM1
		NFE2L2
		TANK
		ULBP1
		SLC29A4
		IRAK2
		NDRG1
		C4orf32
		ACSL1
		SLC6A8
		C5orf30
		RASGRP3
		RPL9
		NABP1
		SLFN11
		MTERF3
		PLA2G16
		NFKBIA
		MAFF
		NCR3LG1
		DUSP8
		KLF3
		CD55
		PRRG4
		RIPK2
		FTL
		NOTCH2NL
		TSPYL2
		MAP3K8
		EGR2
		RHEBL1
		ADAM9
		CAMK2N1
		IFRD1
		ZNF267
		PRNP
		CLDN12
		TUBE1
		SELK
		SKAP1
		MGAT2
		SDCBP
		IDI1
		CD300LB
		TEC
		XBP1
		CDKN1C
		RRAGD
		C10orf54
		ATP1B3
		RND1
		BTG3
		KLHL24
		SLC4A1
		GAS5
		HOXA1
		CDC14A
		PLIN2
		RAB3A
		GAS5-AS1
		NFKBIZ
		BAG3
		OTOF
		RGS18
		PRR13
		NAMPT
		RHOU
		FAM57A
		ZNF706
		LCN10
		PMAIP1
		ERO1LB
		GSDMB
		RHPN2
		TRPV3
		MXD1
		HAX1
		SLCO5A1
		ZFAND2A
		LACTB
		SLC19A2
		FAM50A
		MTFR1
		OTUD1
		NLRP3
		FBXO8
		CCL4L2
		ATF3
		UBE2F
		SEC16B
		LGALS1
		CDKN1B
		STEAP3
		CLEC2B
		DLL1
		ATHL1
		IL15
		CCL4L1
		S100A6
		CHAC1
		SYT1
		SCPEP1
		GRASP
		CA2
		CTBP2
		ELL2
		IGFBP4
		PVT1
		UAP1
		CCDC73
		RPL37
		CIART
		CYP2R1
		PIK3IP1
bm mcl	105	CCDC28B
		NR4A2
		CMPK2
		SEL1L3
		CST7
		COL7A1
		JUND
		ESPNL
		NAB2
		CLIP2
		LRRC32
		AXL
		SLC12A3
		SPRY1
		CD28
		PTPN6
		P2RX1
		HERC5
		CLEC2D
		MPEG1
		SNX8
		FAM46C
		NINJ1
		ZNF703
		ITGAL
		MEF2C
		PTPRE
		RGS3
		STAT4
		CD40
		PDXK
		ETS2
		STON2
		CAMKK1
		TTC24
		TCTN1
		NFKBID
		IER5L
		LINC00473
		DFNB31
		LINC00158
		STAG3
		CXCR5
		TBL1X
		PMEL
		SNX29P2
		NCS1
		MYRF
		PIK3CG
		EHD3
		TNFRSF1B
		GAS7
		NFKBIE
		DOK7
		TNFSF14
		SH2D5
		BZRAP1
		BAHCC1
		HCST
		FIGF
		NPW
		HVCN1
		GLA
		FAIM3
		NEK6
		GCNT2
		ACOT9
		BCAR3
		TGFB1
		BCL2A1
		ACP5
		FBP1
		CD70
		IL4R
		HNF1B
		ATXN1
		SEMA4A
		IFITM1
		LINC00540
		AMIGO2
		SLC6A17
		RFTN1
		TTYH3
		SLC4A3
		KSR1
		SNAPC4
		SIRPB1
		CD207
		MIR922
		GNG4
		LAT2
		IL2RA
		SLC1A4
		CD52
		ABAT
		CD19
		MIR155HG
		TRAF1
		REL
		FERMT1
		BCL3
		ITGB3
		MIR3184
		KCNN4
		IL2RB
mcl hd	3221	CLMP
		FSTL1
		MMP2
		FARP1
		PP12613
		DPY30
		KCNMA1
		PKNOX2
		NDUFS6
		C10orf25
		KLHL13
		GCSH
		LOC554206
		PDCL3
		CADM4
		TMSB10
		LDB3
		SUMO1
		GP1BA
		LINC01279
		CNGB1
		2023-09-11
		NIFK-AS1
		GPSM2
		HS3ST3A1
		CPXM2
		CENPQ
		LOC101927151
		KCNA6
		DTNBP1
		KBTBD8
		CCNB1
		ERG
		FAT4
		TMX4
		LOC101927053
		MSRB3
		PDE1C
		MREG
		HEPH
		THRAP3
		LOC145783
		MET
		NOSTRIN
		LYAR
		GSTCD
		NINL
		WSCD1
		TNS3
		LRRN1
		SRPK1
		EVC
		MRPL1
		CXCL13
		SNX33
		NFIA
		TEAD1
		NAT10
		TCEANC2
		DMC1
		SERPINF1
		NMNAT1
		FAHD1
		PCAT19
		ACTR8
		CCDC34
		BRCA1
		LPAR4
		STX8
		WDR89
		EFNB1
		SIGLEC8
		A2M
		BAZ1B
		SLCO2B1
		LMNB2
		BBS12
		SLC25A46
		LARP7
		TEK
		CLDN16
		RBM17
		LOC644762
		NUDT1
		VGLL3
		RNF103-CHMP3
		SUPT4H1
		PDCD4
		WHSC1
		LGI2
		ANKRD6
		C16orf45
		GFPT2
		ARHGEF9
		CCL19
		LOC101929586
		GPR55
		FAM98A
		STAU2
		SLFN12
		PCDHA13
		CNPY4
		CD38
		PODN
		NT5C1B-RDH14
		EXOSC7
		ROR2
		ISM1
		FOXM1
		USP14
		MAOA
		PABPC5
		KIAA1211L
		LINC00597
		CETN3
		CDK1
		POLR2B
		CCDC43
		ZNF232
		PRR19
		WBP4
		PMF1
		FNDC1
		HS2ST1
		SYT12
		COPS4
		LINC00924
		SAA2-SAA4
		MMP16
		ORC1
		C11orf73
		MLF1
		EMILIN1
		NDUFS4
		PXDN
		C2orf44
		EMX2
		TF
		RSRC1
		PTRF
		CRHBP
		MMP15
		PSMD11
		NPR1
		SLC9A9
		EN1
		IPP
		CDC42BPA
		POLR2J
		RGS4
		MIR6781
		DDX18
		SAMM50
		TSPAN7
		TLCD2
		GRIK2
		PCDH18
		UNC13B
		MAPK10
		SETMAR
		GNG12
		HABP4
		TMEM125
		CNTN2
		FGF1
		PRR27
		CENPU
		MRPL15
		C21orf59
		AGPS
		ZBTB20
		MAK16
		UNG
		KLHL7
		SUV420H1
		HDHD2
		TDRKH
		NFYA
		NRG4
		KIF14
		TENC1
		HP09053
		SMC6
		MAD2L1
		RBPMS
		TMEM161B-AS1
		PRPF3
		XCR1
		IRX3
		ELFN1
		RTCB
		NMNAT2
		SORBS2
		UG0898H09
		LMO4
		PAQR4
		RPL13AP3
		PRND
		MAGOHB
		HAPLN4
		UIMC1
		PTGES3L-AARSD1
		RAB38
		SFRP2
		CEP131
		KIN
		PLSCR4
		KCNJ6
		ZNF738
		ETFA
		MIR199A2
		ZNF146
		EIF4E2
		KIF25
		SOX9
		CCM2L
		S100Z
		ANKRD26P3
		ATP6AP1L
		LDLRAD2
		ITSN1
		SVIL
		DCTN1
		CAMK2B
		C1QBP
		ADAMTS9-AS1
		CADPS2
		SEMA3G
		WDR65
		SLA
		LOC101929549
		TRIM45
		SLC2A10
		ATP2B2
		ANKRD26
		VWCE
		PSD2
		LXN
		RELL1
		PREX2
		SCRN1
		PMVK
		NUGGC
		TNFAIP8L3
		METTL7B
		FAM161A
		KIF4A
		SNCAIP
		ZNF726
		SET
		UGT1A8
		NTN4
		ATP5H
		EIF2S1
		POLR1A
		TARSL2
		SIRPG
		TERF2
		ZBTB8OS
		TNNT2
		LOC100505474
		CASC10
		GPR62
		KALRN
		THOC7
		NEGR1
		PLRG1
		EHD2
		MCM10
		FGF12
		GABRE
		PPID
		LINC01206
		IL18
		SLC16A2
		SNHG21
		IGFBP2
		PSMD12
		ANP32A
		DNAJC1
		TRAIP
		MEX3D
		FKBP5
		SMS
		GPX4
		TYMS
		VPRBP
		ECHDC3
		LOC100132891
		BTBD10
		MELK
		CUL3
		PTP4A3
		CCT6B
		OR6S1
		SPATS2L
		CLIC5
		PCDHA12
		KLRC4
		GEMIN6
		NPNT
		NDUFAF1
		NR2F2-AS1
		TRHDE
		UQCRQ
		CTCFL
		EPB41L3
		ZNF480
		PROS1
		HN1
		CDH11
		NDC80
		GIMAP6
		LIPT1
		ITGA2
		FAM213A
		KANK4
		MAST4
		ZNF713
		NRXN1
		SPTLC3
		OIP5
		CCNA2
		GPR124
		NELL2
		RUVBL2
		ARHGAP10
		MRPS18C
		LOC100133286
		E2F7
		WDPCP
		LOC100288911
		MAGI1
		LAMA3
		BGN
		SLC14A2
		RDH11
		SERF2-C15ORF63
		AMOTL2
		PSRC1
		ATG3
		NDUFV2
		PPP1R17
		PSMA5
		PKP2
		ADCYAP1R1
		CFAP20
		MAGI2-AS3
		ZNF3
		PDE6G
		CBX2
		TFAP2A-AS1
		ALDH5A1
		SNW1
		ADAMTS6
		TRIM16
		STMN1
		PIFO
		SETD3
		CRNDE
		PRRX2
		STK39
		TRIM47
		CKS2
		GRID1
		SRL
		HMBS
		SLC22A3
		EFR3B
		MRPL22
		PES1
		ADAMTS12
		C2orf48
		DAAM2
		ATG4A
		LINC01140
		LOC644656
		WIBG
		PROC
		FLJ41200
		KIF23
		SPATA24
		ATL1
		ASPN
		SMOC2
		ANKRD65
		PHAX
		WTAPP1
		ACSS3
		FH
		SYNPO2L
		MTF2
		CACNA1C
		INTS7
		AMPH
		NEDD8-MDP1
		IDO1
		HNRNPH1
		HOXD8
		GPIHBP1
		GRAMD1B
		FNDC4
		PCED1B
		NLGN4X
		CCDC103
		SIGLEC15
		GSC
		ZNF114
		TCHP
		F2RL2
		BATF2
		WDR70
		CCL18
		GMCL1P1
		LMNB1
		PNPLA3
		LOC102723885
		FAM19A5
		SPAG5
		SHE
		ACADM
		PPP5D1
		GIPC2
		FMR1
		CHMP2A
		APELA
		TCEAL2
		TUNAR
		ERCC4
		LOC101929532
		ADAM29
		ST7L
		COMMD1
		BLMH
		ADCYAP1
		NTRK2
		CCDC3
		PNMA2
		CEP290
		TFB1M
		ATPIF1
		TLR10
		LIFR-AS1
		CEP63
		WDR92
		SHQ1
		C19orf18
		THUMPD3
		TRIM6-TRIM34
		SH3PXD2B
		SERTAD4
		SCG2
		MMP14
		FMO3
		NLK
		DYNC1LI1
		ITGBL1
		CALHM1
		BIVM
		THSD7A
		NDST3
		GNAI1
		EGFR
		SLC25A4
		CYB5B
		ZC3H8
		TESPA1
		PTPRQ
		LOC90246
		GBE1
		MRPL46
		MRPL13
		METTL6
		LDHAL6B
		AFAP1
		DZIP1
		CCNB2
		FLJ44313
		ZSCAN21
		APTR
		PRC1
		LINC00589
		MIR675
		UGT1A7
		STAG1
		GIMAP4
		LOC388813
		DBI
		CDT1
		LINC01102
		SMARCA4
		ARMC9
		TPSB2
		CNTN1
		CENPW
		ZNRF3
		GPATCH3
		NFE2L3
		SRRM5
		MINPP1
		PALMD
		MPHOSPH6
		HOXC10
		MEOX2
		ENPEP
		SSB
		MINOS1-NBL1
		FKBP3
		ELAC1
		USP2-AS1
		GLIS3
		KLF17
		DDIAS
		NUDC
		ARHGAP29
		TMEM251
		LOC100130298
		FBLN2
		SCARA3
		TACSTD2
		ROBO4
		RAB4A
		F10
		COMP
		APOO
		RBBP7
		PLEKHG5
		PTPRG
		ZNF433
		TXNRD1
		TNFRSF21
		SRGAP1
		CDC42EP5
		CALCR
		MKL2
		CDC45
		TBX3
		CWC22
		DIO2
		FAM184A
		LRRCC1
		UNC13A
		RAD50
		FAM110D
		NCL
		APLN
		WDR44
		SNCG
		GAL3ST4
		GDF11
		MCM2
		TMEM200C
		RBMX2
		SYT11
		TGS1
		SYF2
		MCM4
		DCAF13
		PDZD2
		MCC
		KLHL31
		P2RX2
		WISP1
		TARDBP
		CETP
		GRIK3
		PDE10A
		METAP2
		NSFL1C
		GNG11
		LIN9
		CDK2
		RHOJ
		PGR
		INTS2
		SRPX
		FDCSP
		ZNF730
		SOX6
		WEE2-AS1
		MECOM
		C11orf74
		FILIP1L
		EMC6
		TOMM70A
		GAS1
		PEG3
		SAMD15
		ZMYM4
		STK32B
		CA8
		CKAP2L
		FBLN7
		CYP27C1
		SYDE1
		HEXA-AS1
		NOL7
		SLC1A3
		ZNF594
		RBM41
		PTTG3P
		LRRIQ1
		ARL6IP4
		TOMM5
		RAPGEF5
		CBX3
		CLIP3
		SULF1
		PRDM5
		KIF3A
		LPP-AS2
		CDCA2
		MYL9
		PTGFRN
		LURAP1L
		NBL1
		MARCKSL1
		KIAA1586
		C2orf15
		LPL
		LINC00607
		CD84
		ZNF830
		EVA1A
		NPM3
		RARRES1
		ZNF660
		ARPC5L
		TCEAL3
		NREP
		C12orf36
		GJC1
		RPP25
		EXO1
		GPC3
		AJUBA
		SV2A
		EBNA1BP2
		DOK5
		PDGFRA
		FRMPD1
		PTPRJ
		TET1
		STAMBP
		NDUFA12
		ADCY2
		CENPI
		GTF2E2
		MRPS6
		NFYB
		KCNQ3
		ABCB11
		PPM1G
		LINC00312
		NOVA1
		HADHA
		CCBE1
		ZNF135
		CHURC1
		SARNP
		CFDP1
		PGM5
		RND2
		HDAC1
		ATG12
		MTCP1
		ADAMTS9-AS2
		LMCD1
		SH3BGR
		CENPK
		ATRNL1
		SEMA3F
		G6PC
		NEURL1B
		MINOS1
		DCHS1
		CPE
		UPF3B
		C14orf142
		GSTM5
		SNRPB2
		PDCD1LG2
		CALD1
		ERICH1
		VWA9
		LOC100288637
		KIAA1462
		TFCP2
		PYGO1
		SCOC-AS1
		LOC400863
		ZNF2
		HIBADH
		LINC00961
		IGFBP3
		DEK
		PSMA6
		UPF2
		JPH1
		ZNF823
		DCN
		FOXF2
		HIST1H1D
		UBAP2
		CYB5A
		SLIT2
		RSF1
		MYLK3
		POU3F3
		NCOA7
		LONRF1
		CEP128
		ZNF804A
		C14orf2
		GATA2-AS1
		PTCHD1
		NARS2
		DOCK7
		N6AMT2
		TSFM
		BNC2
		SERPINA3
		HOXB7
		WDR3
		XKR4
		PCOLCE2
		CLEC9A
		DEPDC4
		HNRNPU
		FLT4
		CCDC178
		NDP
		RPL38
		ADAMTSL1
		KAZN
		CWF19L2
		RFC5
		ZNF214
		TWIST1
		TRAM1L1
		ZNF682
		AOX1
		RMND1
		CYR61
		COL1A2
		SERPINA5
		TMOD3
		GMEB1
		LOC101927688
		KTN1
		UTP15
		PROCR
		HSBP1
		CCT6A
		RBAK
		HEPACAM
		DIO3OS
		GGT5
		GULP1
		ARSJ
		KCNE4
		KCNS3
		NEK2
		RPL23AP82
		THEMIS
		LOC81691
		CYP4B1
		COL12A1
		MEDAG
		VRTN
		CHST3
		TTC26
		HNRNPUL2-BSCL2
		WBSCR16
		PHOSPHO2-KLHL23
		HYAL1
		PSD3
		DYNLL1-AS1
		SAFB
		RDM1
		PIGM
		GNB3
		FAM216B
[truncated: 5,208 more rows]
