# Supplementary material for: Exploiting the fibroblast growth factor receptor-1 vulnerability to therapeutically restrict the MYC-EZH2-CDKN1C axis-driven proliferation in Mantle cell lymphoma
Source: Leukemia. 2023 Aug 19;37(10):2094–106. doi: 10.1038/s41375-023-02006-8 (PMC10539170; doi:10.1038/s41375-023-02006-8)
Supplement: Supplementary file 5 — Supplementary Table 3 [file 41375_2023_2006_MOESM5_ESM.xlsx]

## Sheet: Fig 1C Rosenwald Cohort MCL
Patient ID	cohort	Treatment (Multiagent Chemotherapy=1)	OS_YEARS	Pateint status at follow up (1=death 0=censored)	FGFR1 (High=1; Low 0)	PSG (High =1; Low 0)	CyclinD1 + (Yes=1; No 0)	INK/ARF deletion	ATM deletion	P-53 deletion
MCL_CyclinD1pos_Lym153	MCL_Rosenwald	1	0.826831	1	0	1	1	0	0	0
MCL_CyclinD1pos_Lym500	MCL_Rosenwald	1	1.51129	0	0	1	1
MCL_CyclinD1pos_Lym501	MCL_Rosenwald	1	2.31348	0	0	0	1	0	0	0
MCL_CyclinD1pos_Lym503	MCL_Rosenwald	1	1.3963	0	0	0	1	0	0	0
MCL_CyclinD1pos_Lym504	MCL_Rosenwald	1	1.40452	0	1	0	1	1	1	0
MCL_CyclinD1pos_Lym505	MCL_Rosenwald	1	1.18823	0	0	0	1	0	1	0
MCL_CyclinD1pos_Lym508	MCL_Rosenwald	1	0.804928	1	0	1	1	1	1	0
MCL_CyclinD1pos_Lym510	MCL_Rosenwald	1	1.95483	1	0	1	1	1	0	0
MCL_CyclinD1pos_Lym512	MCL_Rosenwald	1	2.87748	1	0	0	1	0	0	0
MCL_CyclinD1pos_Lym513	MCL_Rosenwald	1	1.89459	1	0	0	1	1	0	0
MCL_CyclinD1pos_Lym514	MCL_Rosenwald	1	7.2334	0	0	0	1	NA	NA	NA
MCL_CyclinD1pos_Lym515	MCL_Rosenwald	1	5.18275	1	0	0	1	NA	NA	NA
MCL_CyclinD1pos_Lym516	MCL_Rosenwald	1	8.46543	1	0	0	1	0	0	0
MCL_CyclinD1pos_Lym519	MCL_Rosenwald	1	1.62355	1	0	1	1	0	1	1
MCL_CyclinD1pos_Lym520	MCL_Rosenwald	1	2.79808	0	0	0	1	0	0	0
MCL_CyclinD1pos_Lym521	MCL_Rosenwald	1	0.889802	1	0	0	1	0	0	0
MCL_CyclinD1pos_Lym522	MCL_Rosenwald	1	1.0705	1	1	1	1	0	0	0
MCL_CyclinD1pos_Lym523	MCL_Rosenwald	1	3.66051	0	0	0	1	0	1	0
MCL_CyclinD1pos_Lym524	MCL_Rosenwald	1	3.65229	1	0	0	1	0	1	1
MCL_CyclinD1pos_Lym528	MCL_Rosenwald	1	2.30527	1	0	0	1	1	1	1
MCL_CyclinD1pos_Lym529	MCL_Rosenwald	1	3.07461	1	1	0	1	0	1	0
MCL_CyclinD1pos_Lym531	MCL_Rosenwald	1	1.40452	1	1	1	1	1	1	0
MCL_CyclinD1pos_Lym532	MCL_Rosenwald	1	4.68172	1	0	0	1	0	1	0
MCL_CyclinD1pos_Lym533	MCL_Rosenwald	1	0.76386	1	0	0	1	0	1	0
MCL_CyclinD1pos_Lym534	MCL_Rosenwald	1	3.30459	1	0	0	1	0	0	0
MCL_CyclinD1pos_Lym536	MCL_Rosenwald	1	1.47296	0	0	0	1	0	0	0
MCL_CyclinD1pos_Lym537	MCL_Rosenwald	1	0.610541	1	1	1	1	1	0	0
MCL_CyclinD1pos_Lym538	MCL_Rosenwald	1	1.97399	0	0	0	1	0	0	0
MCL_CyclinD1pos_Lym539	MCL_Rosenwald	1	0.208077	1	0	0	1	0	0	0
MCL_CyclinD1pos_Lym540	MCL_Rosenwald	1	1.59343	1	0	0	1	0	0	0
MCL_CyclinD1pos_Lym541	MCL_Rosenwald	1	5.02396	1	1	1	1	1	0	0
MCL_CyclinD1pos_Lym543	MCL_Rosenwald	1	0.495551	1	0	1	1	0	0	0
MCL_CyclinD1pos_Lym544	MCL_Rosenwald	1	1.54415	1	1	0	1	0	0	0
MCL_CyclinD1pos_Lym545	MCL_Rosenwald	1	0.602327	1	0	0	1	1	0	0
MCL_CyclinD1pos_Lym547	MCL_Rosenwald	1	1.16632	0	0	1	1	1	0	0
MCL_CyclinD1pos_Lym549	MCL_Rosenwald	1	3.17317	0	0	0	1	0	0	0
MCL_CyclinD1pos_Lym550	MCL_Rosenwald	1	1.29774	1	1	1	1	0	0	0
MCL_CyclinD1pos_Lym551	MCL_Rosenwald	1	3.89049	1	0	0	1	0	1	0
MCL_CyclinD1pos_Lym554	MCL_Rosenwald	1	0.402464	1	0	1	1	1	1	0
MCL_CyclinD1pos_Lym558	MCL_Rosenwald	1	3.19233	0	0	0	1	0	0	0
MCL_CyclinD1pos_Lym560	MCL_Rosenwald	1	0.019165	1	0	1	1	1	1	0
MCL_CyclinD1pos_Lym561	MCL_Rosenwald	1	0.826831	1	0	1	1	1	0	0
MCL_CyclinD1pos_Lym562	MCL_Rosenwald	1	0.958248	0	0	0	1	0	1	0
MCL_CyclinD1pos_Lym564	MCL_Rosenwald	1	0.5859	1	0	1	1	0	0	1
MCL_CyclinD1pos_Lym565	MCL_Rosenwald	1	2.91307	0	0	0	1	0	0	0
MCL_CyclinD1pos_Lym568	MCL_Rosenwald	1	2.21766	0	0	0	1	0	0	0
MCL_CyclinD1pos_Lym569	MCL_Rosenwald	1	0.0492813	1	0	1	1	NA	NA	NA
MCL_CyclinD1pos_Lym581	MCL_Rosenwald	1	2.21766	0	0	1	1	0	0	0
MCL_CyclinD1pos_Lym586	MCL_Rosenwald	1	1.44011	1	0	0	1	0	0	0
MCL_CyclinD1pos_Lym587	MCL_Rosenwald	1	5.48118	1	1	0	1	0	0	0
MCL_CyclinD1pos_Lym590	MCL_Rosenwald	1	2.07255	1	1	1	1	0	0	0
MCL_CyclinD1pos_Lym592	MCL_Rosenwald	1	1.94661	1	1	0	1	0	0	0
MCL_CyclinD1pos_Lym593	MCL_Rosenwald	1	2.33265	0	0	0	1	0	0	0
MCL_CyclinD1pos_Lym594	MCL_Rosenwald	1	0.1013	1	1	1	1	1	0	0
MCL_CyclinD1pos_Lym595	MCL_Rosenwald	1	2.75154	1	0	0	1	0	1	0
MCL_CyclinD1pos_Lym599	MCL_Rosenwald	1	13.7632	0	0	0	1	0	1	0
MCL_CyclinD1pos_Lym600	MCL_Rosenwald	1	0.752909	0	0	0	1	0	0	0
MCL_CyclinD1pos_Lym601	MCL_Rosenwald	1	9.23203	1	1	0	1	0	0	0
MCL_CyclinD1pos_Lym602	MCL_Rosenwald	1	0.281999	1	0	0	1	0	0	0
MCL_CyclinD1pos_Lym604	MCL_Rosenwald	1	0.525667	1	0	1	1	1	1	0
MCL_CyclinD1pos_Lym605	MCL_Rosenwald	1	2.20671	1	1	0	1	0	0	0
MCL_CyclinD1pos_Lym607	MCL_Rosenwald	1	3.0308	0	0	0	1	0	1	0
MCL_CyclinD1pos_Lym608	MCL_Rosenwald	1	2.04791	1	0	0	1	0	0	0
MCL_CyclinD1pos_Lym610	MCL_Rosenwald	1	0.752909	1	0	0	1	0	0	1
MCL_CyclinD1pos_Lym613	MCL_Rosenwald	1	3.27721	1	0	0	1	0	0	0
MCL_CyclinD1pos_Lym614	MCL_Rosenwald	1	2.1848	0	0	0	1	0	1	1
MCL_CyclinD1pos_Lym618	MCL_Rosenwald	1	5.48118	0	0	0	1	0	1	0
MCL_CyclinD1pos_Lym620	MCL_Rosenwald	1	0.429843	1	1	0	1	0	0	0
MCL_CyclinD1pos_Lym621	MCL_Rosenwald	1	4.45996	1	0	0	1	0	1	1
MCL_CyclinD1pos_Lym622	MCL_Rosenwald	1	1.34702	0	0	0	1	0	1	0
MCL_CyclinD1pos_Lym623	MCL_Rosenwald	1	2.12183	1	0	1	1	1	1	1
MCL_CyclinD1pos_Lym624	MCL_Rosenwald	1	1.30322	1	1	0	1	0	1	0
MCL_CyclinD1pos_Lym625	MCL_Rosenwald	1	1.05681	1	0	0	1	0	1	0
MCL_CyclinD1pos_Lym626	MCL_Rosenwald	1	14.0534	1	0	0	1	0	0	0
MCL_CyclinD1pos_Lym627	MCL_Rosenwald	1	0.714579	1	1	1	1	0	0	0
MCL_CyclinD1pos_Lym628	MCL_Rosenwald	1	8.00548	1	0	0	1	0	0	0
MCL_CyclinD1pos_Lym629	MCL_Rosenwald	1	0.186174	1	0	1	1	0	0	0
MCL_CyclinD1pos_Lym631	MCL_Rosenwald	1	3.28816	1	0	0	1
MCL_CyclinD1pos_Lym632	MCL_Rosenwald	1	3.23614	1	0	0	1	0	0	0
MCL_CyclinD1pos_Lym634	MCL_Rosenwald	1	4.48734	1	0	0	1	0	0	0
MCL_CyclinD1pos_Lym635	MCL_Rosenwald	1	6.89665	0	0	0	1	NA	NA	NA
MCL_CyclinD1pos_Lym640	MCL_Rosenwald	1	3.20602	1	0	0	1	NA	NA	NA
MCL_CyclinD1pos_Lym644	MCL_Rosenwald	1	0.7778	0	0	0	1	0	0	0
MCL_CyclinD1pos_Lym647	MCL_Rosenwald	1	0.525667	1	1	1	1	1	1	0
MCL_CyclinD1pos_Lym650	MCL_Rosenwald	1	6.71047	1	0	0	1	0	1	0
MCL_CyclinD1pos_Lym652	MCL_Rosenwald	1	2.53251	1	0	0	1	0	0	0
MCL_CyclinD1pos_Lym653	MCL_Rosenwald	1	0.265572	1	1	1	1	0	0	0
MCL_CyclinD1pos_Lym655	MCL_Rosenwald	1	1.37988	1	0	1	1	1	0	1
MCL_CyclinD1pos_Lym657	MCL_Rosenwald	1	5.15811	1	0	0	1	0	0	0
MCL_CyclinD1pos_Lym658	MCL_Rosenwald	1	8.17248	1	0	0	1	0	1	0
MCL_CyclinD1pos_Lym659	MCL_Rosenwald	1	10.8966	0	0	0	1	0	0	0
MCL_CyclinD1pos_Lym666	MCL_Rosenwald	1	0.550308	0	0	0	1	0	1	0

## Sheet: Fig1D Morin Cohort MCL CHOPR
Patient id	cohort	age	sex	tx_primary	FGFR1 (High=1; Low 0)	MKI67 (High=1; Low 0)	OS_YEARS	CODE_OS	TP53_mut	FGFR1_mut
MCL_1	MCL_Morin	59	M	CHOP6-RITU-HSCT-AUTO-RITUCON	1	1	5.87	1	NA	NA
MCL_2	MCL_Morin	61	F	CHOP3-RITU-RAD	1	1	7.12	1	NA	NA
MCL_3	MCL_Morin	56	M	CHOP6-RITU-HSCT-AUTO-RITUCON	1	1	5.85	1	NA	NA
MCL_4	MCL_Morin	61	M	CHOP6-RITU-HSCT-AUTO-RITUCON	1	1	12.79	1	NA	NA
MCL_5	MCL_Morin	57	F	CHOP6-RITU-HSCT-AUTO-RITUCON	1	1	10.38	1	NA	NA
MCL_6	MCL_Morin	59	F	CHOP6-RITU-HSCT-AUTO-RITUCON	1	1	10.31	0	NA	NA
MCL_7	MCL_Morin	53	M	CHOP5-RITU	1	1	7.56	0	NA	NA
MCL_8	MCL_Morin	68	M	BEND3-RITU-NOMAIN	1	1	2.9	1	p.R273H	NA
MCL_9	MCL_Morin	81	M	CHOP-RITU-RAD	1	1	7.24	1	NA	NA
MCL_10	MCL_Morin	59	M	CHOP6-RITU-HSCT-AUTO-RITUCON	0	1	13.31	1	NA	NA
MCL_11	MCL_Morin	54	M	CHOP6-RITU-HSCT-AUTO-RITUCON	0	1	5.73	1	NA	NA
MCL_12	MCL_Morin	75	M	CHOP6-RITU	0	1	10.24	0	NA	NA
MCL_13	MCL_Morin	63	M	CHOP6-RITU-HSCT-AUTO	0	1	5.94	1	NA	NA
MCL_14	MCL_Morin	65	M	CHOP6-RITU-HSCT-AUTO-RITUCON	0	1	10.38	0	NA	NA
MCL_15	MCL_Morin	48	M	CHOP6-RITU-HSCT-AUTO-RITUCON	0	1	9.75	0	NA	NA
MCL_16	MCL_Morin	64	M	CHOP-RITU-HSCT-AUTO-RITUCON	0	1	9.22	0	NA	NA
MCL_17	MCL_Morin	68	M	CHOP6-RITU-RITUMAIN	0	1	8.79	0	NA	NA
MCL_18	MCL_Morin	67	M	BEND1-RITU-CHOP5-RITU	0	1	0.61	1	NA	NA
MCL_19	MCL_Morin	50	M	CHOP6-RITU-HSCT-AUTO-RITUCON	1	0	13.4	0	NA	NA
MCL_20	MCL_Morin	65	M	CHOP6-RITU	1	0	6	1	NA	NA
MCL_21	MCL_Morin	36	F	CHOP3-RITU-RAD	1	0	9.46	0	NA	NA
MCL_22	MCL_Morin	55	M	CHOP6-RITU-HSCT-AUTO-RITUCON	1	0	9.71	0	NA	NA
MCL_23	MCL_Morin	63	M	BEND3-RITU1-CHOP3	1	0	1.07	1	NA	NA
MCL_24	MCL_Morin	60	F	CHOP6-RITU	0	0	13.6	0	NA	NA
MCL_25	MCL_Morin	31	M	CHOP3-RITU-RAD	0	0	15.58	0	NA	NA
MCL_26	MCL_Morin	55	M	CHOP6-RITU-HSCT-AUTO-RITUCON	0	0	13.54	0	NA	NA
MCL_27	MCL_Morin	41	M	CHOP6-RITU-HSCT-AUTO-RITUCON	0	0	12.42	0	NA	NA
MCL_28	MCL_Morin	55	M	CHOP6-RITU-HSCT-AUTO-RITUCON	0	0	8.31	0	NA	NA
MCL_29	MCL_Morin	62	M	CHOP6-RITU-HSCT-AUTO-RITUCON	0	0	8.1	0	NA	NA
MCL_30	MCL_Morin	57	F	CHOP6-RITU-HSCT-AUTO-RITUCON	0	0	7.48	0	NA	NA
Red Text; samples not analyzed for mutations

## Sheet: Fig1F Young Cohort MCL
Case number	Age	Gender	Chemo-Response	OS_YEARS	OS Status, 1=death	FGFR-1, IHC %	FGFR1 (High=1; Low 0)	Ki-67, %	MKI67 (High=1; Low 0)	Cyclin D1 (>50%=1; No=0)
MCL-01	62	F	PD	0.833333	1	100	1	70	1	1
MCL-02	67	F	PD	1	1	100	1	80	1	1
MCL-03	62	F	CR	15.25	0	0	0	10	0	1
MCL-04	70	M	CR	5	0	0	0	20	1	1
MCL-05	73	M	PD	1	1	100	1	60	1	1
MCL-06	64	F	PD	1.83333	1	60	1	70	1	1
MCL-07	56	M	PD	1.5	1	100	1	40	1	1
MCL-08	58	M	CR	6.58333	1	0	0	10	0	1
MCL-09	71	M	CR	0.916667	0	100	1	80	1	1
MCL-10	68	M	CR	6.41667	1	0	0	50	1	1
MCL-11	72	M	CR	7.83333	1	0	0	10	0	1
MCL-12	43	M	CR	4.91667	0	10	1	20	1	1
MCL-13	61	M	CR	4.16667	0	0	0	10	0	1
MCL-14	49	M	PD	4.5	0	20	1	40	1	1
MCL-15	43	M	CR	4.58333	0	0	0	10	0	1
MCL-16	67	M	PR	0.25	0	80	1	80	1	1
MCL-17	87	F	PR	0.75	0	100	1	90	1	1
MCL-18	66	F	PR	1.33333	1	30	1	70	1	1
MCL-19	67	M	PD	3.33333	1	100	1	50	1	1
MCL-20	57	F	CR	5	0	0	0	10	0	1
MCL-21	49	M	CR	10.1667	0	70	1	10	0	1
MCL-22	74	F	CR	6.66667	0	0	0	10	0	1
MCL-23	77	F	PR	2.5	1	50	1	10	0	1
MCL-24	61	F	PD	2.83333	1	70	1	20	1	1
MCL-25	60	F	CR	5.83333	0	0	0	5	0	1
MCL-26	68	M	CR	4.66667	0	0	0	10	0	1
MCL-27	87	M	PD	0.75	1	80	1	70	1	1
MCL-28	67	M	PR	1.75	1	90	1	40	1	1
MCL-29	58	M	CR	1.66667	0	100	1	40	1	1
MCL-30	48	M	CR	4.58333	0	0	0	30	1	1
MCL-31	65	F	CR	4.58333	0	0	0	10	0	1

## Sheet: MCL cell lines used
Cell line	Cosmic ID	P53 status	FGFR1 mutation
Z-138	2088021	WT	-
Granta-519	1037808	WT	-
Jeko-1	2088016	del/mut	-
SP53	2296998	WT	-
SP49	2296991	WT	-
References: PMID: 21106982, 12683869, 24362935
