# Supplementary material for: Exploiting the fibroblast growth factor receptor-1 vulnerability to therapeutically restrict the MYC-EZH2-CDKN1C axis-driven proliferation in Mantle cell lymphoma
Source: Leukemia. 2023 Aug 19;37(10):2094–106. doi: 10.1038/s41375-023-02006-8 (PMC10539170; doi:10.1038/s41375-023-02006-8)
Supplement: Supplementary file 6 — Supplementary Table 4 [file 41375_2023_2006_MOESM6_ESM.xlsx]

## Sheet: Fig 3A Venn diagram 
List names	number of elements	number of unique elements
granta	2974	2974
z138	1627	1499
Overall number of unique elements		4057
Names	total	elements
Granta-519 Z-138	416	LOC541473
		GDF15
		C1RL
		CHRNA10
		KLHL14
		CCNB1
		DIRAS1
		AATK
		SLC12A8
		PIR
		CXADR
		WDR34
		LHFPL2
		SLC26A10
		GINS1
		NASP
		PIK3R5
		COL1A1
		ALDOC
		NUDT1
		DSCC1
		C16orf45
		CD38
		TMEM63C
		ROR2
		FOXM1
		C1orf216
		CDK1
		TMPO-AS1
		FABP5
		TUBB
		TONSL
		MYO15B
		ORC1
		KIAA1324
		DUSP5
		ADAM19
		NIPSNAP3B
		SUV39H2
		TM6SF1
		SAPCD2
		WDR62
		CENPU
		HSPA8
		UNG
		PKIB
		GPRC5C
		CPAMD8
		PERP
		LPIN3
		DHFR
		GAA
		PAQR4
		STRC
		AURKB
		OSBPL10
		CASP5
		LINC01342
		SNAI1
		CHAF1A
		CENPJ
		DNAJC9
		OAS1
		PDSS1
		IL23A
		LMCD1-AS1
		LRRC2
		BEX2
		ESPNL
		KIF4A
		ANKRD22
		HLA-DOA
		HIST1H4L
		FHIT
		MYCL
		SECTM1
		EMR2
		TCF19
		MCM10
		CBS
		REPS2
		TRPC1
		TYMS
		DNA2
		DENND2A
		MCM5
		DICER1-AS1
		ITGB2
		BCAR3
		ZWINT
		NDC80
		OIP5
		LOC283710
		GTSE1
		ALPK1
		BAIAP2L2
		KIF25-AS1
		NUF2
		THEMIS2
		PTTG1
		ZNF90
		TK2
		CDCA5
		STMN1
		UBE2T
		C2orf48
		ATL1
		AK1
		CCDC102B
		SYNPO2L
		PARVG
		ADARB1
		BRI3BP
		ZNF563
		GGACT
		FCGRT
		ZNF385C
		MTFR2
		PPIH
		ZNF555
		SPAG5
		SLC22A23
		TUBB2B
		ZNF717
		TMEM182
		C19orf18
		TACC3
		NDRG1
		ZMAT1
		FSCN1
		CBR3
		HIST1H2AJ
		NR4A1
		HIST1H4D
		CLEC7A
		NAPSA
		GPRIN1
		CENPW
		C1QTNF6
		CEP55
		MPHOSPH6
		NLRP11
		TUBA1C
		CCNE2
		CDC45
		PATL2
		PCMTD1
		MCM2
		MACC1
		MCM4
		GRIK3
		GPR56
		ODC1
		ZNF396
		RAD51AP1
		E2F2
		POLE
		ESCO2
		SGSH
		CKAP2L
		SLC25A10
		MKI67
		CLSPN
		EPS8L2
		TRAF3IP3
		LIPC
		SPSB1
		EXO1
		CENPI
		CCNF
		CRYL1
		ZNF620
		BOLA3
		CENPK
		NUP205
		PREX1
		LY9
		COL24A1
		AGBL2
		CEACAM1
		GRIA4
		KIF22
		POLD3
		TXLNB
		HIST2H2AB
		FAM111B
		P2RX7
		ZNF391
		ABCA5
		KIAA0101
		HIST1H4A
		ROR1
		SLC25A41
		COL27A1
		BHLHE41
		LY96
		POLA2
		ABTB1
		ITIH4
		BAIAP2
		MYBPC2
		APOC1
		ITGAL
		GINS2
		SPC24
		ACKR3
		HMGB1
		FAM216B
		BAIAP2L1
		ESPL1
		TBC1D19
		E2F8
		ARHGAP11A
		WNK2
		LOC100129534
		DEPDC1B
		HMGB3
		NLRC4
		UCN
		C8orf58
		BIK
		TRPM8
		AMBP
		KIAA1522
		PIGZ
		C16orf59
		MIS18A
		MUC3A
		CNTN4
		LINC00173
		FAS
		NUP62CL
		HIST1H3B
		CHEK1
		KIF11
		MATN1-AS1
		TTLL1
		NCF2
		BDKRB2
		COPZ2
		HIST1H2BC
		KLHDC7B
		TSC22D3
		CDC25C
		NRIP1
		UFD1L
		LINC01136
		SNRPF
		UBQLNL
		MERTK
		HIST1H2AL
		PAN2
		DCLRE1B
		MYBL2
		SMC4
		TRIM55
		CENPO
		EGR1
		MGAT5B
		LRRC25
		TUBA1B
		ZCCHC24
		PIK3R3
		GPR133
		MCM3
		RASA4
		AOC3
		MYOF
		MAP3K8
		GSN
		KIF20B
		BLM
		RIMS3
		SNRPD1
		NCAPG2
		PCNA
		BEST1
		ACRBP
		LDHA
		NPM2
		PHF19
		ADAMTS14
		HSPA6
		AGPAT4
		SALL2
		TICRR
		PFKFB3
		DAPK2
		CDCA7
		TNS1
		CENPN
		DFNB31
		C10orf10
		ADSSL1
		LINC00158
		PLK4
		TMEM210
		RFC4
		HAUS8
		PTPRVP
		POLQ
		PBK
		MSANTD3-TMEFF1
		PRNP
		SKA1
		TRIP13
		KLK15
		TROAP
		CDC7
		IGJ
		MVP
		VDR
		SKA3
		SRCIN1
		MST1R
		TK1
		OPLAH
		TUBA4A
		HIST1H1B
		P4HA2
		SMC2
		OSCAR
		SHCBP1
		RFC2
		PPARA
		GPR179
		MYO1A
		ATAD2
		BRIP1
		RASGRP1
		SUV39H1
		PCSK4
		GJA3
		PACSIN1
		PABPC1L
		STIL
		MND1
		GINS4
		ZNF876P
		MYO15A
		ODF3L1
		SGCA
		ATP6V1E2
		VNN1
		IFI44L
		CASC5
		WIPI1
		NAT16
		SRP14-AS1
		APOBEC3H
		RRM2
		NR5A2
		EFEMP2
		RNASEL
		HELLS
		DBF4B
		RAD54L
		ZNF367
		TTC21A
		ANK1
		SPC25
		WDHD1
		PKMYT1
		KIF15
		INMT
		ITM2A
		BUB1B
		RRM1
		WDR76
		CALM3
		KIF24
		PRSS16
		RNASEH2A
		BAI2
		EDARADD
		DTL
		TLE6
		TNFAIP2
		RAD51
		SARDH
		HEY2
		GPD2
		CHAF1B
		P2RX4
		MCM6
		SYT17
		SLC6A9
		LINC00426
		PLEKHA4
		KCNMB2
		PSMC3
		SPATA33
		AMT
		TCF7
		IL20RB
		SYNPO
		CD69
		UHRF1
		RECQL4
		JUN
		HIST1H4C
		ZKSCAN7
		FBXO32
		TXNDC17
		CDKN3
		EPB41L5
		SPINT2
		NCAPG
		CD274
		C21orf58
		FAM64A
		NUSAP1
		PPIL6
		FBLN5
		TNNT1
		PIK3IP1
Z-138	1083
		FARP1
		CEP250
		TRAF3IP2-AS1
		PINK1
		lnc-PLEKHH2-1
		RALYL
		LOC100131262
		CCDC116
		CTAGE10P
		PSTPIP1
		LOC100507191
		GLT1D1
		RTKN2
		ZNF205-AS1
		FRG2
		PTPRR
		G3BP1
		NT5DC1
		IFT122
		LDB3
		TMC4
		PPP1R14A
		NIFK-AS1
		SMIM17
		KIAA0895L
		DDX11
		HRG
		LOC101929243
		ANKRD13B
		RPA4
		C16orf54
		KCNK6
		SLC4A8
		MMS22L
		ING3
		ZNF582-AS1
		MNS1
		CTAGE5
		DMC1
		SERPINF1
		BZRAP1
		BRCA1
		CDC25B
		CYP2D6
		LIMS2
		ACSM3
		LOC101927507
		CCDC66
		INTS6
		lnc-ITGA2-1
		GRK5
		FGGY
		PRDM2
		SEL1L3
		C1orf61
		TRAF5
		LOC729970
		LEPREL2
		VWA5A
		KNTC1
		GSG2
		FBXL14
		ZNF556
		ALDH2
		IPO4
		PLEKHG4
		BOP1
		METTL20
		DLEU2L
		LOC1720
		ATOH8
		TMEM255A
		HS2ST1
		ENTPD8
		CRELD2
		FBXL19-AS1
		STARD13
		TMEM156
		BDKRB1
		ZNF284
		COL18A1
		CDH15
		TVP23A
		LOC644662
		SPTBN1
		IRS1
		RAD18
		HVCN1
		UQCC1
		CPEB1
		PSMC3IP
		USP32
		LOC283352
		HABP4
		CDC14C
		HIST1H2BJ
		CLEC3B
		FANCC
		HMGB3P1
		PNOC
		TLE2
		DNHD1
		ADRA1A
		IGLL1
		AHNAK
		LOC101930611
		RTN4RL1
		LINC01431
		2022-09-03
		PXMP2
		ZNF425
		C17orf53
		KRT8P41
		SYTL1
		MAD2L1
		C16orf62
		DGKD
		PSORS1C3
		IQSEC2
		RIMBP3
		FAIM3
		ZNF275
		MAGEB6
		PRIM2
		SULT1A2
		ERV18-1
		UNC5CL
		PRDM12
		TAGAP
		CDIPT-AS1
		OLFML2A
		C1orf112
		ASAP2
		ATP7B
		TFEC
		ST7-AS1
		GRIK1-AS1
		LANCL2
		NPPA
		FSTL5
		DOK4
		EIF4E2
		LOC102725343
		UBTD1
		ANKRD26P3
		TSTD3
		FAM66A
		LOC645195
		ADRB1
		CTSB
		POC1A
		BCRP2
		RILPL1
		GDF2
		BFSP2
		HNRNPA0
		EEPD1
		ZGRF1
		NEDD4L
		SLC51B
		LINC00471
		KLHL21
		SYCE3
		CXCR2P1
		ABCC2
		TUBA1A
		MAP1LC3B
		CYB5R4
		PECR
		SLC50A1
		LINC00240
		MAP7
		LOC100130744
		JAK2
		RHCE
		TAC3
		HERC6
		RAD54B
		lnc-DNTTIP2-1
		BARD1
		IGFLR1
		IL13RA1
		ENO2
		LINC00965
		SLC29A3
		PPFIBP1
		NCF1
		LOC254896
		SPG7
		LOC100130357
		FAM41C
		LOC284561
		IL21R
		FCGR3A
		RNF150
		POTEKP
		FPGT-TNNI3K
		BEGAIN
		CCND1
		IL4I1
		TTC28-AS1
		LOC389834
		LST1
		PARD6A
		TAF1D
		SPSB2
		KIAA0368
		GCH1
		GIGYF2
		CTAGE4
		NOL4L
		KCNAB1
		RBM3
		HMBOX1
		PAGE2
		SPATS2L
		ZNF514
		LRIG1
		SLC48A1
		LINC-PINT
		RNF43
		XYLT2
		HN1
		SREBF2
		PPM1E
		GPR182
		MAST4
		COG8
		PSEN2
		CEP72
		ADIRF-AS1
		FAM230C
		PRM1
		TMEM132A
		RUVBL2
		DPRX
		DPY19L2P2
		LIN7B
		E2F7
		IL13
		CD86
		SRSF3
		CTSF
		MRPL37
		MSTO1
		FLJ31104
		FUT8
		AMPD3
		NPHP3
		FSD1
		LOC100128019
		LRRFIP1
		HMGXB4
		HIST2H2AC
		WNT16
		TNFRSF25
		BLVRB
		REEP1
		GTPBP2
		CHMP4C
		CD68
		KCNQ1
		TRIM47
		WEE1
		XKR3
		NLRX1
		TP53I3
		TEAD4
		UCP2
		ZFYVE9
		CYTH4
		PROC
		BEST3
		SPEG
		CFAP70
		MYBL1
		HIST1H4B
		GGH
		AP1S3
		PAM
		GOLGA7B
		PARP15
		HMOX1
		CECR1
		OCEL1
		IP6K2
		TMBIM1
		BATF2
		AMY1C
		YAE1D1
		CD276
		KRT80
		BRCA2
		URB1-AS1
		CDC14B
		SYNE3
		PPP3CB
		SRSF7
		SSBP3
		SDSL
		NGEF
		HS3ST3B1
		GFOD1
		RSG1
		PKN3
		FAM102A
		PXMP4
		WDR33
		HSD17B3
		ALOX5AP
		GP1BB
		TNK1
		lnc-MTERFD3-1
		KRTAP10-9
		FTO
		RHOU
		POTEF
		MDM2
		CLDN3
		EGFR
		GALNT6
		NRL
		THBS4
		GBE1
		CARD10
		ENOX1
		C12orf77
		CHML
		BCR
		SIRT5
		ARL4D
		SH3BP5
		RINL
		TTC39A
		SIRPA
		MCM7
		METTL21B
		FANCM
		SMAD1
		MXRA7
		TMPRSS3
		SLC37A2
		PDGFA
		lnc-FBN1-3
		CDT1
		SELPLG
		TTC8
		ZDHHC20
		NISCH
		MIR99AHG
		LINC00858
		AKAP12
		C2orf72
		BIN2
		TMEM50B
		DDIAS
		CTPS1
		DNAJC5B
		LOC100129034
		ELOVL2
		APOO
		FAM206A
		SLC16A4
		PLAC1
		PDE7A
		GPER1
		CYBB
		ABHD8
		LRRCC1
		ARSG
		ZNF483
		C11orf45
		CHST7
		MYCN
		RPS6KL1
		TUBA3FP
		ERO1LB
		LIG1
		CRELD1
		AMDHD1
		TMEM97
		DOCK9-AS2
		CD247
		CEP19
		LHFP
		LMNTD2
		ID2
		ZNRD1-AS1
		FAM66C
		C4orf51
		GGCT
		JMJD1C-AS1
		SLC15A3
		LIN9
		ADTRP
		SLAMF7
		GNG7
		RUNX2
		FCRL5
		CYSRT1
		NLRP4
		ZNF730
		WEE2-AS1
		POTEM
		POLH
		ENO3
		HGC6.3
		TRMT10A
		PCBD1
		P4HA1
		FECH
		SLC7A7
		ADAP2
		IL4R
		ADAM8
		PLGLB1
		POTEI
		lnc-SNX24-1
		CDC23
		CASKIN2
		GGTLC1
		MARCKSL1
		LOC100130587
		PALD1
		CENPP
		IL32
		AGAP3
		SSPN
		CTNND1
		CHADL
		LINC00467
		MEI1
		NUDCD3
		ZCCHC13
		C20orf194
		HAPLN3
		LOC619427
		CYB5D1
		SLC46A3
		DMD
		HILPDA
		RHPN2
		ASPHD2
		HSBP1L1
		PTGR2
		LOC100134937
		ACP6
		SELM
		PPP1R1A
		KATNAL2
		RORC
		MXD1
		TMIE
		IDH1
		PLA2G16
		LOC101928837
		TIMM50
		MUSTN1
		LOC257396
		LRRC75B
		WDR90
		KMO
		FNDC3B
		PROX2
		SH3BGR
		CAV2
		TUBB8
		FAM46C
		LOC100506688
		NSUN7
		HLA-DOB
		TPPP
		2022-09-11
		PTPRU
		LCAT
		SCOC-AS1
		SFT2D2
		NLE1
		ALB
		CPT1A
		PFKFB4
		MED19
		C6orf226
		FAM47E
		GYG1
		POLR3GL
		LOC400548
		AMPD2
		FBXO6
		KIAA1598
		ODF3B
		JDP2
		CNNM2
		ANKRD7
		DHX58
		CASP4
		SGK3
		SPTBN4
		VNN2
		DHRS4L1
		TMTC1
		CYBRD1
		2022-09-06
		KRT79
		KLHDC9
		PPM1N
		ACTG1
		MCM8
		PLAUR
		NDP
		SESTD1
		LOC100131289
		LOC400692
		LACTB
		AP2A2
		CCDC148
		PAX5
		FBXO2
		AOX1
		AANAT
		TRIM36
		HSD17B6
		SLC16A1
		IFI27L2
		LOC286071
		EVL
		C4orf46
		SOX18
		SYNGR1
		CFD
		REEP2
		TMEM37
		HIST2H2BE
		ZNF850
		LINC01512
		VCX2
		SAT1
		TRIM62
		ZNF280D
		RCBTB2
		YPEL2
		EFCAB11
		LOC283731
		C18orf65
		USP27X
		TMEM54
		SLC19A2
		DUSP13
		FANCD2
		ZNF519
		MEF2C
		PCP2
		MYB
		DBNL
		HYAL3
		ARHGEF10L
		AMER2
		KANK1
		LOC100131910
		OTUD1
		RNF135
		RPL31P11
		ZNF837
		TSTA3
		NCF1B
		SH2D6
		ANXA1
		AMICA1
		RAB42
		FBXO16
		C20orf195
		MTM1
		lnc-AP002478.1-1
		RHOXF1
		SLC25A37
		TFDP2
		C17orf67
		NETO2
		LDHD
		SQRDL
		MFSD6
		ALPK3
		PTPDC1
		PROM2
		PPM1J
		GINS3
		GPR162
		PLIN4
		TAS2R10
		RFC3
		GPNMB
		SLC39A14
		NGRN
		WASH1
		SLC22A18
		FAM13A-AS1
		ARPP21
		NR1H3
		ZNF704
		CREB3L3
		NMRK1
		SNRNP70
		lnc-INTS9-1
		RNF208
		RALY
		DGKH
		TAGLN2
		ITGB4
		FMO4
		TMEM30B
		IKZF1
		LOC101928424
		RAPH1
		TEX19
		HENMT1
		SULT1A4
		LINC01556
		PLEKHB1
		RAB37
		CNKSR3
		HBEGF
		SLC15A4
		REP15
		STEAP3
		LOC100049716
		ACBD5
		NEIL3
		PPAP2A
		NOVA2
		CADM2
		CENPH
		lnc-KIAA0087-2
		PPP6R1
		LMF1
		IDH2
		ANKAR
		HIST1H4G
		RAP1GAP
		C12orf76
		COPZ1
		ZNF774
		PIGV
		TMEM237
		PLXNB1
		TUBA3C
		SRPK3
		SGCB
		E2F1
		PPAPDC3
		IGFALS
		CTSV
		MORN1
		HAUS6
		KIF16B
		PIGR
		ATP6V1G3
		AIM1L
		SCD5
		CCNB3
		TANC1
		JAG1
		KIFC1
		RAB26
		NUPR1
		CALCA
		TRIM65
		DTX1
		TNNC1
		ANTXR2
		MAPT
		CTXN1
		NUPR1L
		MAMSTR
		FBXW2
		DUSP26
		CNR1
		lnc-AL359736.1-2
		LOC100996455
		ANXA9
		lnc-EIF2D-1
		PAGE2B
		CTAGE15
		ASAP3
		LOC100506797
		TCEA2
		LEPR
		VPS9D1-AS1
		KAZALD1
		LOC730257
		KCNQ1OT1
		TNFRSF4
		CAMKK1
		TUFT1
		GSTO2
		MARVELD1
		SGOL1
		STOM
		EGR2
		TMEM8B
		RSPH1
		SH3KBP1
		LOC100507547
		SMOX
		UNC13D
		LINC01530
		TMC8
		LTB
		UQCRB
		DES
		CERS1
		XRCC3
		SPR
		GDAP1
		ITPKA
		TNNI2
		HELZ2
		NLRP7
		S1PR4
		SRGAP2
		SVOP
		CA5BP1
		TTC39C
		PARPBP
		CCDC42B
		ZC2HC1C
		H1FX-AS1
		CYTH2
		SPEN
		IER5L
		LOC101930426
		TTC32
		MRC2
		WDR4
		GSDMC
		CDC42
		TBX1
		CD97
		EBF1
		TMEM169
		LOC100270804
		DUSP5P1
		CTH
		LOC100128851
		GABARAPL1
		C5orf34
		HSPA1A
		ITM2C
		ECSIT
		lnc-ATG2B-2
		MCAM
		OTP
		USP45
		JPH4
		FAM226A
		SSUH2
		VDAC1
		ZNF436-AS1
		SSR4P1
		SNHG7
		LOC100132077
		TYSND1
		DQX1
		CSMD1
		TMEM129
		FUT8-AS1
		WDR64
		MTBP
		S100A6
		UBD
		S100A1
		TMEM80
		ITPR2
		LRRC10B
		MGC39584
		LHPP
		NTRK3
		MST1
		DCDC2
		lnc-C5orf42-2
		ZBP1
		TMEM187
		BUB1
		CPPED1
		GAB2
		CDRT15L2
		ADPRHL1
		EGR3
		EFCAB3
		RGS9BP
		PRR11
		LOC646976
		C16orf86
		AGAP2
		MAZ
		NEB
		PBX3
		PVRL2
		GRAMD1A
		TEF
		KLHL32
		ZP3
		CREB5
		ASB15
		FRG2C
		C1orf233
		LINC01588
		PDIA5
		CXCR5
		KLRF1
		C16orf74
		CEP57L1
		LGALSL
		RILPL2
		SLCO4A1
		FAM92B
		PPT2
		ZBTB42
		FMR1NB
		LOC344887
		RGS5
		PRKAR2B
		RNF207
		MOXD1
		MFAP4
		H2AFJ
		EFCAB10
		GPR65
		LOC100240735
		B3GALT4
		ECM2
		C11orf21
		PECAM1
		MS4A1
		IKZF2
		GADD45G
		lnc-RP11-298P3.4.1-1
		TUBB2A
		ASPM
		SERPINH1
		TLE1
		ZDHHC8
		LINC01120
		PMEL
		IL2RA
		TMSB15A
		CCR1
		LYRM9
		PRIM1
		BTNL8
		ERICH2
		TG
		ACAD9
		GRASP
		DMKN
		BTC
		GPR183
		PPAN-P2RY11
		KRTAP19-2
		SRXN1
		LINC00899
		CLIC3
		PRAMENP
		ZNF354B
		YBEY
		NFIB
		WDR25
		EIF4A1
		CXorf57
		SRSF10
		IL3RA
		MAGI2
		GALK2
		MTURN
		EFHB
		LOC284632
		TSPAN10
		REEP5
		KDM4C
		FGA
		CALHM3
		GRIN2D
		LOC100128361
		MCM9
		ST7-OT4
		IFIT1
		HCG4
		lnc-TMED5-1
		NPEPL1
		SOWAHD
		ENSA
		RIBC2
		DOCK10
		TBC1D10C
		HTATIP2
		NKD2
		ATG4C
		GNPTAB
		GNMT
		RAB29
		STKLD1
		HK2
		COMMD10
		RASSF2
		LOC643770
		TOP2A
		VPS18
		XAGE-4
		SOX8
		ANKRD50
		CXCL9
		LOH12CR2
		RBM47
		ATRIP
		HPRT1
		FANCI
		SLC16A3
		JAM2
		CELSR1
		FAM188B
		DNAJC28
		LRRC7
		CTBS
		WNT2B
		ABCB4
		GPR146
		MFSD4
		EIF3C
		UBE4B
		LIMS3L
		BICC1
		RYR2
		GRN
		BEX1
		LINC00957
		PTCHD4
		SLFN13
		KIF18A
		MAP2
		GNN
		FGFR1OP
		OR52I2
		WBSCR27
		CEBPA
		SLC46A1
		EIF2AK4
		GPC2
		EFTUD1
		INPP5D
		TEX12
		PTPRO
		LOC100129973
		LYNX1
		TLR4
		SRSF2
		PCCA
		YLPM1
		GNB5
		AAED1
		HEXIM2
		LINC00618
		C3orf18
		ZMYND12
		LMO3
		ATAT1
		ROM1
		FBXO4
		DPEP2
		DNAJB5
		LOC389247
		FAM162A
		LMTK3
		FLG
		PPP1R16B
		MTSS1
		MYO1F
		RNASET2
		MORC4
		ETV5
		CAMKV
		PARP3
		VANGL1
		LOC400684
		CCDC150
		RGS10
		CAB39L
		PDZK1
		CFB
		PRR35
		TTC23
		RNF125
		RTKN
		CCDC171
		FLJ32154
		CDNF
		CCT5
		OR52E8
		HSD17B8
		CUX1
		ZNF77
		EDN2
		YBX3
		IRF8
		ANK3
		TCEA3
		PKD2L1
		SHC4
		ADAMTS10
		NLGN4Y
		F12
		CERCAM
		CTAGE1
		STAC3
		LINC01573
		CBX5
		CTSH
		RNF157
		LMNA
		HOXC6
		PRSS57
		CEP44
		IFNB1
		FTCD
		LOC148709
		GPC6
		lnc-C9orf147-1
		CHN1
		C18orf54
		DLX1
		HGSNAT
		GEM
		TESC
		ANXA4
		TMEM31
		NANOS1
		LOC101928710
		CYP4F11
		ATAD5
		CXCL16
		CALHM2
		FLJ41941
		TTK
		MYH7B
		DHRS4-AS1
		GATM
		VSIG10
		ARHGEF10
		GIT2
		FGD6
		TRHDE-AS1
		SYTL3
		ABHD6
		DENND2D
		GCNT1
		SFRP1
		DAPL1
		RMI2
		FKBP1A
		EVPLL
		ARHGAP27
		C2orf74
		SKA2
		ZAK
		CENPM
		SCN9A
		SNORD3B-1
		FANCB
		S100A13
		RBL1
		GLS2
		LOC646626
		LOC643339
		BET1
		FLRT1
		N4BP3
		PRR3
		DPCD
		CYP2R1
		RFPL1
		SPOCD1
		LOC100131541
		AMZ1
		LOC440028
Granta-519	2558	ACTN4
		CLMP
		CREB3L1
		CD44
		INSL3
		ZHX3
		GRAP2
		GPR98
		C15orf27
		ITGA5
		CNTNAP1
		NDUFS6
		UTP20
		C10orf25
		KLHL13
		GCSH
		TACC2
		MGC16275
		SLC4A1
		CYP11A1
		NAPRT
		ABCC6
		PBX4
		HSD17B1
		MIR3665
		PRADC1
		LOC102724862
		OTOP2
		ADAM12
		CSPG4
		ACOT12
		IGF1
		TMSB10
		PXYLP1
		HSD17B10
		NAALAD2
		ESYT1
		2022-09-03
		GALNT3
		BOLA3-AS1
		FRAS1
		OR2B6
		GJD3
		TPX2
		CNGB1
		MMP7
		WISP2
		PRKCG
		HIST1H4J
		TPRG1L
		LOC100134317
		PEBP4
		TRIB3
		TRIM74
		RGN
		IZUMO4
		SLC38A5
		NWD1
		UPK1A
		SAMSN1-AS1
		FGR
		RPL34-AS1
		HLA-DRB4
		AQP9
		NDUFAB1
		LINC00665
		FGFR1
		CLCNKA
		AK7
		ZNF208
		HIST1H4E
		TBC1D3H
		CASP6
		BBC3
		SERPINA12
		NR4A2
		LRRN1
		ANP32E
		ZFYVE1
		MRPL1
		TMEM254-AS1
		ARL6IP1
		HMGN1
		CSF3R
		C20orf27
		POLR3K
		LAX1
		LOC101927762
		EPS8
		LOC100996654
		GPR153
		CCDC34
		KIAA1210
		ITGA3
		TMEM19
		ITM2B
		NOXO1
		POU3F1
		C5AR1
		ASPRV1
		A2M
		TRIQK
		ACSBG2
		COL9A2
		LINC00460
		APOBR
		PALLD
		PPP1R15B
		TENM4
		TRPM6
		LOC101928203
		LOC100132078
		SEC14L5
		CPNE4
		KPNA2
		HES1
		CLDN16
		ASB13
		PWARSN
		IPW
		KPNA3
		TAF5
		CD1A
		ANLN
		SSTR2
		BIRC5
		CARNS1
		ZNF529
		CST7
		SELL
		LOC727751
		OXLD1
		WDR45
		WNT8B
		MRPL52
		SPIRE2
		DNAH17
		SLC27A3
		TNFRSF9
		CCNE1
		DUSP4
		PKDREJ
		BHMT
		FGF17
		TLR8-AS1
		TPI1
		CORO2A
		APOE
		MSH6
		TNNT3
		AIRE
		GMPR
		GOLGA6L10
		C9orf139
		C3
		ING5
		LINC01410
		PIN1
		TPM3
		POLE3
		HIST1H2AD
		EIF1
		CHST15
		C17orf99
		PRR19
		BTN3A1
		ZNF727P
		LAMP3
		DNM1
		RARRES3
		SORT1
		GLTSCR2
		YWHAQ
		RFX3
		COPS4
		MIR3176
		ENOSF1
		SLC24A5
		NFKB2
		BCL2
		PCDH7
		MMP16
		CDH10
		SAMSN1
		SLC36A3
		SH2B2
		HPCA
		RACGAP1
		ZNF605
		PXDN
		SLMO1
		PDZD3
		PPP1R9A
		MIR7705
		BIRC7
		LOC100128682
		AVEN
		TMEM117
		FUS
		CLCN4
		FLJ42627
		DNAL4
		LOC101929526
		ASS1
		RALY-AS1
		GSTM4
		PEX11G
		CDC42BPA
		WDR19
		UQCRC1
		ZNF331
		ADAM23
		LSM4
		GUCA1B
		HLA-J
		PHF7
		GMFG
		RYR1
		CHST6
		PCDH18
		C3orf52
		SLAMF1
		SENP7
		UNC13B
		DOHH
		LIF
		BACE2
		LOC101927221
		CCDC181
		DNAH17-AS1
		CROCCP3
		ACOT7
		HIST1H2BL
		SARS
		PCDHGA1
		NUDT12
		NCAM1
		SLC38A4
		ZSWIM8-AS1
		FGFR3
		PRDX4
		SAMD12-AS1
		GDAP1L1
		MFAP5
		IL6R
		CDC6
		PLD1
		COL7A1
		CHI3L1
		CIITA
		PKHD1
		FLJ38576
		GLA
		ZBTB20
		DRAM2
		HLF
		ITPRIPL2
		LZTFL1
		TRPV5
		COLEC11
		LTBR
		APOBEC3B
		IGDCC3
		CDHR5
		ALDH1L2
		SLC39A5
		AURKAPS1
		NAALADL2
		AURKA
		REM2
		LINC01494
		ASAH1
		C19orf67
		MIR4326
		COLCA1
		HCFC1
		FUBP1
		NCR2
		MLN
		KIF14
		TENC1
		LOC101927501
		SCN11A
		MYEOV2
		OSGEP
		IL17C
		FN1
		PSMD5
		LACTB2
		ZFHX4-AS1
		CHRNA2
		PTPRH
		ATP10A
		MTSS1L
		ALYREF
		PWAR5
		FRMPD3
		LINC01058
		SORBS2
		GLYATL2
		PLXNB3
		IGSF8
		SH2D2A
		MUC15
		SORCS2
		PCDHGC5
		IFITM10
		CYP4A22
		MRPS24
		SEBOX
		MAGOHB
		MOB1B
		MRPL57
		HCK
		SH3D19
		WNT3A
		OR5K1
		CDHR1
		LOC101928163
		ZC3H6
		GALR2
		ZNF667
		CSTA
		ZCCHC12
		CHRM4
		TMEM25
		BMP6
		MIR628
		RIC3
		LSM3
		DENND5B-AS1
		PPM1H
		LAMB3
		RRAD
		PPARGC1A
		TIPIN
		TNFAIP6
		CARD14
		MAP2K4P1
		BLOC1S5-TXNDC5
		OTOA
		RALGPS1
		C20orf173
		LINC01093
		RASSF4
		ZAN
		MIA2
		MANF
		MRPL41
		KLHL6
		PLA2G6
		HRH2
		SOX9
		A2M-AS1
		PCDHGB4
		KIAA0226L
		VWA2
		YWHAH
		ATP6AP1L
		PAFAH1B3
		DTNB
		LDLRAD2
		CARD9
		CELSR3
		PACSIN3
		MUC5B
		WFDC21P
		CSRP1
		SNORD35B
		ITSN1
		NOXA1
		NDRG2
		LOC101928437
		C21orf49
		KLKP1
		MRTO4
		GRIP1
		CADPS2
		PGAM1
		NGFR
		CASC19
		WDR65
		TTC30B
		ANO9
		JPH2
		MYCBPAP
		NCAPD3
		IL1A
		CPVL
		LOC101926963
		OR6W1P
		YPEL5
		LRRC42
		PREX2
		ABCC12
		PARK7
		DUSP14
		NUGGC
		SGK1
		LEF1-AS1
		MPC2
		TANC2
		LINC01225
		ZNF511
		SNCAIP
		LINC01301
		PSMD8
		DCT
		ZNF726
		KLHL28
		IRF7
		FBXL20
		BRSK1
		NAB2
		CACFD1
		PCDHGA10
		AURKAIP1
		ATP5H
		THPO
		GAS5-AS1
		DISC1FP1
		NUP85
		DSE
		RFNG
		TNFRSF17
		RAB20
		MST1P2
		SLC39A9
		C1orf115
		TMPRSS13
		LOC101928766
		GABPB1-AS1
		TEX9
		CASP1
		PLEKHM3
		LRR1
		XAF1
		HBP1
		FBN3
		PLA2G4C
		NAV2-AS2
		RGPD2
		SMCO2
		MIR4444-1
		ARHGAP25
		LOC100129550
		TPTE2
		CYP4F35P
		SPDL1
		ANKRD20A5P
		MTUS2-AS1
		RANBP1
		XKRX
		SEPHS1
		EIF5A
		MAP1A
		BCL7A
		SSC5D
		KLK4
		SAT2
		PARD6G
		PSMD5-AS1
		COX7B
		NAV2
		ENTPD2
		LOC285847
		PCDHGA5
		GAS8
		MIR1204
		NT5E
		GALNT9
		NCKAP5L
		LINC00174
		SLC16A2
		SLC35B1
		CA5A
		USP11
		IMPA2
		SULF2
		PSMD2
		CHTF18
		PPP1R32
		LINC01021
		LAMC3
		POP7
		C19orf81
		CHDH
		MEX3D
		KCNN3
		FKBP5
		SEMA3B-AS1
		MIR762
		EDA2R
		TNFRSF19
		ZFAS1
		RHOV
[truncated: 2,062 more rows]
