# Supplementary material for: Exploiting the fibroblast growth factor receptor-1 vulnerability to therapeutically restrict the MYC-EZH2-CDKN1C axis-driven proliferation in Mantle cell lymphoma
Source: Leukemia. 2023 Aug 19;37(10):2094–106. doi: 10.1038/s41375-023-02006-8 (PMC10539170; doi:10.1038/s41375-023-02006-8)
Supplement: Supplementary file 7 — Supplementary Table 5 [file 41375_2023_2006_MOESM7_ESM.xlsx]

## Sheet: Fig 3B KEGG 2021 Human
Term	P-value	Adjusted P-value	Odds Ratio	Combined Score
DNA replication	1.69495e-13	4.25433e-11	27.4348	806.746
Cell cycle	1.13646e-11	1.42625e-09	8.87852	223.743
Mismatch repair	9.38606e-05	0.007853	13.2238	122.634
p53 signaling pathway	0.000135125	0.00847909	5.88808	52.4588
Base excision repair	0.000558026	0.0280129	8.4967	63.6496
Phagosome	0.00132823	0.0551413	3.3723	22.3378
Homologous recombination	0.0015378	0.0551413	6.60584	42.7887
Human T-cell leukemia virus 1 infection	0.00220355	0.0691362	2.78046	17.01
Nucleotide excision repair	0.00284338	0.0792987	5.66041	33.1856
Cellular senescence	0.00544847	0.127231	2.92388	15.2405
Oocyte meiosis	0.00561592	0.127231	3.15395	16.3442
Pyrimidine metabolism	0.00608276	0.127231	4.65937	23.7735
One carbon pool by folate	0.00782916	0.140834	8.36077	40.5489
Viral myocarditis	0.00813129	0.140834	4.31962	20.7862
Pathogenic Escherichia coli infection	0.00841636	0.140834	2.55486	12.206
Glycine, serine and threonine metabolism	0.00933875	0.146502	5.27184	24.6384
Gap junction	0.0101126	0.149309	3.48043	15.989
Prion disease	0.0122541	0.170877	2.19904	9.67996
Rheumatoid arthritis	0.0130549	0.172462	3.27956	14.2287
Progesterone-mediated oocyte maturation	0.018113	0.227318	3.03425	12.1708
Pertussis	0.021051	0.251609	3.34344	12.9084
Fanconi anemia pathway	0.0257904	0.275963	3.79301	13.8739
Epstein-Barr virus infection	0.0258926	0.275963	2.22173	8.11775
Measles	0.0263869	0.275963	2.52212	9.1676
Glutathione metabolism	0.0307035	0.296407	3.57776	12.4627
Legionellosis	0.0307035	0.296407	3.57776	12.4627
Human immunodeficiency virus 1 infection	0.0337971	0.314188	2.11119	7.15142
Salmonella infection	0.0361717	0.324253	1.99363	6.61782
Kaposi sarcoma-associated herpesvirus infection	0.0492554	0.426314	2.05607	6.19028
C-type lectin receptor signaling pathway	0.0660469	0.552592	2.39438	6.50647
Apoptosis	0.076496	0.601	2.09268	5.37928
Leishmaniasis	0.0766215	0.601	2.59489	6.66596
Lipid and atherosclerosis	0.0810367	0.61637	1.83546	4.61225
Toxoplasmosis	0.0845813	0.624409	2.21445	5.46979
Hepatitis C	0.110044	0.789175	1.88335	4.1563
PD-L1 expression and PD-1 checkpoint pathway in cancer	0.114621	0.799162	2.22718	4.82436
Hepatitis B	0.122663	0.811957	1.82251	3.82421
Small cell lung cancer	0.125209	0.811957	2.15093	4.46914
Glycerolipid metabolism	0.133744	0.811957	2.44544	4.91981
Tight junction	0.141462	0.811957	1.74362	3.41004
Prostate cancer	0.143725	0.811957	2.03476	3.94715
Inflammatory mediator regulation of TRP channels	0.147551	0.811957	2.01301	3.85206
Fructose and mannose metabolism	0.149832	0.811957	3.04706	5.78406
Inflammatory bowel disease	0.153136	0.811957	2.2872	4.29177
AGE-RAGE signaling pathway in diabetic complications	0.155321	0.811957	1.97087	3.67029
Estrogen signaling pathway	0.157549	0.811957	1.79274	3.31302
MAPK signaling pathway	0.16123	0.811957	1.4974	2.73264
Chagas disease	0.163239	0.811957	1.93045	3.49902
T cell receptor signaling pathway	0.171301	0.811957	1.89165	3.3375
Toll-like receptor signaling pathway	0.171301	0.811957	1.89165	3.3375
Amphetamine addiction	0.173346	0.811957	2.14814	3.76454
Tuberculosis	0.173475	0.811957	1.63246	2.85962
NOD-like receptor signaling pathway	0.176524	0.811957	1.62305	2.81486
Adherens junction	0.183721	0.811957	2.08475	3.53227
Allograft rejection	0.18687	0.811957	2.62319	4.39998
Drug metabolism	0.187825	0.811957	1.81852	3.04102
Non-small cell lung cancer	0.188969	0.811957	2.05443	3.42303
HIF-1 signaling pathway	0.192034	0.811957	1.80111	2.97198
Breast cancer	0.192182	0.811957	1.66564	2.74715
Neutrophil extracellular trap formation	0.201671	0.811957	1.55146	2.48407
Spliceosome	0.203063	0.811957	1.63093	2.60009
TNF signaling pathway	0.204834	0.811957	1.75081	2.77601
Glioma	0.204934	0.811957	1.96852	3.12025
Bladder cancer	0.209655	0.811957	2.42103	3.78236
Pancreatic cancer	0.210323	0.811957	1.94146	3.02695
Leukocyte transendothelial migration	0.213503	0.811957	1.7188	2.65401
Graft-versus-host disease	0.217313	0.812773	2.36039	3.60293
Antigen processing and presentation	0.221193	0.812773	1.88949	2.85071
Type I diabetes mellitus	0.224995	0.812773	2.3027	3.43488
RNA degradation	0.22667	0.812773	1.86453	2.76746
Alzheimer disease	0.240821	0.824464	1.319	1.87786
Viral carcinogenesis	0.248492	0.824464	1.44016	2.0052
Platelet activation	0.258205	0.824464	1.57476	2.13223
Parkinson disease	0.262338	0.824464	1.36792	1.83044
Wnt signaling pathway	0.264132	0.824464	1.46764	1.95387
Colorectal cancer	0.265638	0.824464	1.70667	2.2624
Thiamine metabolism	0.270504	0.824464	3.36833	4.40399
Osteoclast differentiation	0.271971	0.824464	1.53611	2.00011
Arginine and proline metabolism	0.279103	0.824464	1.96618	2.50919
Cholesterol metabolism	0.279103	0.824464	1.96618	2.50919
Cysteine and methionine metabolism	0.279103	0.824464	1.96618	2.50919
Malaria	0.279103	0.824464	1.96618	2.50919
Purine metabolism	0.281217	0.824464	1.51138	1.91738
Influenza A	0.288053	0.824464	1.41447	1.76046
FoxO signaling pathway	0.290512	0.824464	1.48742	1.83862
Natural killer cell mediated cytotoxicity	0.290512	0.824464	1.48742	1.83862
Phenylalanine metabolism	0.300558	0.824464	2.94699	3.54261
Selenocompound metabolism	0.300558	0.824464	2.94699	3.54261
Regulation of actin cytoskeleton	0.301641	0.824464	1.33723	1.60269
Autoimmune thyroid disease	0.302272	0.824464	1.85024	2.21368
Endocrine and other factor-regulated calcium reabsorption	0.302272	0.824464	1.85024	2.21368
GnRH signaling pathway	0.30532	0.824464	1.57337	1.86663
Huntington disease	0.305864	0.824464	1.26898	1.50325
Pathways in cancer	0.31363	0.824464	1.18732	1.37675
Staphylococcus aureus infection	0.316719	0.824464	1.539	1.76946
Autophagy	0.318618	0.824464	1.41988	1.62401
Yersinia infection	0.318618	0.824464	1.41988	1.62401
Fluid shear stress and atherosclerosis	0.328039	0.829245	1.39871	1.55903
Glycosaminoglycan degradation	0.329378	0.829245	2.61928	2.90884
Glycerophospholipid metabolism	0.333826	0.829245	1.49017	1.63492
Endometrial cancer	0.340558	0.829245	1.68461	1.81461
Notch signaling pathway	0.348143	0.829245	1.65497	1.74623
Amoebiasis	0.356604	0.829245	1.42967	1.47418
Longevity regulating pathway	0.356604	0.829245	1.42967	1.47418
Pantothenate and CoA biosynthesis	0.357012	0.829245	2.35711	2.42779
Protein digestion and absorption	0.362284	0.829245	1.4153	1.43699
Terpenoid backbone biosynthesis	0.3704	0.829245	2.24475	2.22942
Cell adhesion molecules	0.370551	0.829245	1.31068	1.3012
Gastric cancer	0.375272	0.829245	1.30157	1.27568
Lysine degradation	0.378168	0.829245	1.54613	1.50348
Calcium signaling pathway	0.38258	0.829245	1.21013	1.16272
Mannose type O-glycan biosynthesis	0.38351	0.829245	2.14261	2.05345
Proximal tubule bicarbonate reclamation	0.38351	0.829245	2.14261	2.05345
Glucagon signaling pathway	0.384918	0.829245	1.36059	1.29899
Th17 cell differentiation	0.384918	0.829245	1.36059	1.29899
GnRH secretion	0.385586	0.829245	1.52112	1.44961
Oxytocin signaling pathway	0.398819	0.829245	1.25786	1.15629
Pathways of neurodegeneration	0.401565	0.829245	1.1192	1.02114
Cushing syndrome	0.403513	0.829245	1.24947	1.13395
Non-alcoholic fatty liver disease	0.403513	0.829245	1.24947	1.13395
Acute myeloid leukemia	0.407601	0.829245	1.45069	1.30194
Glycolysis / Gluconeogenesis	0.407601	0.829245	1.45069	1.30194
Folate biosynthesis	0.421229	0.829245	1.8852	1.62991
Glycosylphosphatidylinositol (GPI)-anchor biosynthesis	0.421229	0.829245	1.8852	1.62991
Maturity onset diabetes of the young	0.421229	0.829245	1.8852	1.62991
Renal cell carcinoma	0.422065	0.829245	1.40724	1.21388
Glutamatergic synapse	0.424034	0.829245	1.27433	1.0933
Central carbon metabolism in cancer	0.429228	0.829245	1.38647	1.17263
Epithelial cell signaling in Helicobacter pylori infection	0.429228	0.829245	1.38647	1.17263
Collecting duct acid secretion	0.433283	0.829245	1.8126	1.516
Melanoma	0.443412	0.829245	1.34672	1.09523
Phototransduction	0.445086	0.829245	1.74538	1.41286
Neurotrophin signaling pathway	0.451447	0.829245	1.21909	0.969535
PPAR signaling pathway	0.457398	0.829245	1.30918	1.02404
cGMP-PKG signaling pathway	0.459151	0.829245	1.15677	0.900403
MicroRNAs in cancer	0.466545	0.829245	1.08908	0.830319
Glyoxylate and dicarboxylate metabolism	0.467963	0.829245	1.62484	1.23385
Pentose phosphate pathway	0.467963	0.829245	1.62484	1.23385
beta-Alanine metabolism	0.467963	0.829245	1.62484	1.23385
cAMP signaling pathway	0.468002	0.829245	1.11697	0.848098
Chronic myeloid leukemia	0.47118	0.829245	1.27366	0.958452
Arrhythmogenic right ventricular cardiomyopathy	0.477992	0.829245	1.25662	0.927588
Asthma	0.479046	0.829245	1.5706	1.1559
Circadian rhythm	0.479046	0.829245	1.5706	1.1559
Galactose metabolism	0.479046	0.829245	1.5706	1.1559
Synaptic vesicle cycle	0.484749	0.829262	1.24002	0.897927
Amyotrophic lateral sclerosis	0.487382	0.829262	1.05904	0.761142
Lysosome	0.499356	0.829262	1.13079	0.78526
Relaxin signaling pathway	0.50455	0.829262	1.12176	0.767381
B cell receptor signaling pathway	0.504694	0.829262	1.19275	0.815605
Pentose and glucuronate interconversions	0.510932	0.829262	1.4276	0.958661
Propanoate metabolism	0.510932	0.829262	1.4276	0.958661
Nicotinate and nicotinamide metabolism	0.521122	0.829262	1.38554	0.903057
Complement and coagulation cascades	0.530495	0.829262	1.13503	0.719548
ErbB signaling pathway	0.530495	0.829262	1.13503	0.719548
Starch and sucrose metabolism	0.5311	0.829262	1.34589	0.851684
Tyrosine metabolism	0.5311	0.829262	1.34589	0.851684
Human papillomavirus infection	0.535497	0.829262	1.01739	0.635418
African trypanosomiasis	0.540871	0.829262	1.30843	0.804131
Aldosterone-regulated sodium reabsorption	0.540871	0.829262	1.30843	0.804131
Thyroid cancer	0.540871	0.829262	1.30843	0.804131
Apelin signaling pathway	0.54506	0.829262	1.05435	0.639845
Primary immunodeficiency	0.550438	0.829262	1.27301	0.760036
Neuroactive ligand-receptor interaction	0.567082	0.829262	0.986413	0.559545
Nicotine addiction	0.568981	0.829262	1.2076	0.680976
Th1 and Th2 cell differentiation	0.573401	0.829262	1.04638	0.581963
Spinocerebellar ataxia	0.574145	0.829262	1.00886	0.559786
Ferroptosis	0.577964	0.829262	1.17735	0.645475
Salivary secretion	0.579293	0.829262	1.03483	0.564959
Tryptophan metabolism	0.58676	0.829262	1.14857	0.61235
Herpes simplex virus 1 infection	0.589797	0.829262	0.963821	0.508875
Phospholipase D signaling pathway	0.597481	0.829262	0.973816	0.501547
Circadian entrainment	0.602262	0.829262	0.99105	0.502525
Fc gamma R-mediated phagocytosis	0.602262	0.829262	0.99105	0.502525
Phosphatidylinositol signaling system	0.602262	0.829262	0.99105	0.502525
Focal adhesion	0.604445	0.829262	0.955448	0.481015
Aldosterone synthesis and secretion	0.607854	0.829262	0.980676	0.4882
Choline metabolism in cancer	0.607854	0.829262	0.980676	0.4882
ABC transporters	0.612067	0.829262	1.0701	0.525326
Diabetic cardiomyopathy	0.612234	0.829262	0.945748	0.464022
Hematopoietic cell lineage	0.613387	0.829262	0.970516	0.474349
Viral protein interaction with cytokine and cytokine receptor	0.61886	0.829262	0.960564	0.460952
Proteoglycans in cancer	0.619929	0.829262	0.936241	0.447664
Proteasome	0.620154	0.829262	1.04627	0.499892
Type II diabetes mellitus	0.620154	0.829262	1.04627	0.499892
Melanogenesis	0.624273	0.829262	0.950812	0.447993
mTOR signaling pathway	0.624361	0.829262	0.934833	0.440331
Carbohydrate digestion and absorption	0.628073	0.829262	1.02347	0.476014
Pyruvate metabolism	0.628073	0.829262	1.02347	0.476014
Pancreatic secretion	0.629626	0.829262	0.941256	0.435453
Intestinal immune network for IgA production	0.635827	0.829262	1.00164	0.453571
Rap1 signaling pathway	0.638742	0.829262	0.913281	0.409383
NF-kappa B signaling pathway	0.640154	0.829262	0.922705	0.411569
Cocaine addiction	0.64342	0.829262	0.980723	0.432457
Parathyroid hormone synthesis, secretion and action	0.650446	0.829262	0.904868	0.389181
N-Glycan biosynthesis	0.650855	0.829262	0.960659	0.412572
Vibrio cholerae infection	0.650855	0.829262	0.960659	0.412572
JAK-STAT signaling pathway	0.65825	0.833097	0.887432	0.371097
Insulin resistance	0.660503	0.833097	0.887704	0.368178
Hepatocellular carcinoma	0.682187	0.852125	0.854898	0.326956
Cholinergic synapse	0.68463	0.852125	0.8475	0.321098
Regulation of lipolysis in adipocytes	0.685774	0.852125	0.871486	0.328731
Human cytomegalovirus infection	0.691455	0.854951	0.850635	0.313848
VEGF signaling pathway	0.711182	0.863729	0.811217	0.276484
Sphingolipid signaling pathway	0.711709	0.863729	0.80379	0.273358
Ras signaling pathway	0.714108	0.863729	0.824221	0.277533
AMPK signaling pathway	0.716028	0.863729	0.796938	0.266206
Mineral absorption	0.717208	0.863729	0.797427	0.265057
Arachidonic acid metabolism	0.723107	0.863729	0.784096	0.254202
Basal cell carcinoma	0.734541	0.863729	0.758725	0.234074
Chemical carcinogenesis	0.735521	0.863729	0.79938	0.245551
Cytokine-cytokine receptor interaction	0.737621	0.863729	0.80938	0.246314
Cortisol synthesis and secretion	0.745504	0.863729	0.73494	0.215848
RNA transport	0.746456	0.863729	0.770095	0.22519
Shigellosis	0.755706	0.863729	0.775977	0.217353
Long-term potentiation	0.756015	0.863729	0.712596	0.199309
Fc epsilon RI signaling pathway	0.761107	0.863729	0.701924	0.191613
Mitophagy	0.761107	0.863729	0.701924	0.191613
Dopaminergic synapse	0.763732	0.863729	0.722928	0.194857
Chemokine signaling pathway	0.765435	0.863729	0.745417	0.199258
Adipocytokine signaling pathway	0.766092	0.863729	0.691566	0.18427
Renin secretion	0.766092	0.863729	0.691566	0.18427
Vascular smooth muscle contraction	0.767377	0.863729	0.717373	0.189944
Prolactin signaling pathway	0.770975	0.863905	0.681509	0.17726
Systemic lupus erythematosus	0.774519	0.864018	0.706513	0.180524
Insulin signaling pathway	0.781468	0.867914	0.695974	0.171614
Gastric acid secretion	0.798205	0.875682	0.626795	0.141274
Metabolism of xenobiotics by cytochrome P450	0.798205	0.875682	0.626795	0.141274
Signaling pathways regulating pluripotency of stem cells	0.801203	0.875682	0.666153	0.147647
Bacterial invasion of epithelial cells	0.802418	0.875682	0.618516	0.136151
Adrenergic signaling in cardiomyocytes	0.822218	0.893405	0.634417	0.124187
Insulin secretion	0.8366	0.905114	0.552771	0.0986198
ECM-receptor interaction	0.843355	0.906301	0.540008	0.0919997
Necroptosis	0.846301	0.906301	0.597772	0.0997564
Hypertrophic cardiomyopathy	0.849832	0.906301	0.527819	0.0858849
Hippo signaling pathway	0.856023	0.906301	0.582801	0.0906009
IL-17 signaling pathway	0.861995	0.906301	0.505014	0.0749972
PI3K-Akt signaling pathway	0.862679	0.906301	0.670494	0.0990402
Coronavirus disease	0.86415	0.906301	0.613944	0.0896411
Dilated cardiomyopathy	0.867703	0.906301	0.494331	0.0701483
mRNA surveillance pathway	0.873176	0.906301	0.484089	0.0656514
Protein processing in endoplasmic reticulum	0.873804	0.906301	0.554984	0.074867
Axon guidance	0.894964	0.924428	0.520773	0.0577912
Serotonergic synapse	0.907627	0.933665	0.418933	0.0406038
Growth hormone synthesis, secretion and action	0.918632	0.940741	0.397509	0.0337364
Thyroid hormone signaling pathway	0.922002	0.940741	0.390843	0.0317398
Oxidative phosphorylation	0.939488	0.954702	0.355093	0.022165
Retrograde endocannabinoid signaling	0.95595	0.967514	0.318613	0.0143533
Endocytosis	0.96891	0.976693	0.373604	0.0117995
Alcoholism	0.980315	0.984236	0.252673	0.00502355
Olfactory transduction	0.99991	0.99991	0.105085	9.45137e-06
