# Supplementary material for: Exploiting the fibroblast growth factor receptor-1 vulnerability to therapeutically restrict the MYC-EZH2-CDKN1C axis-driven proliferation in Mantle cell lymphoma
Source: Leukemia. 2023 Aug 19;37(10):2094–106. doi: 10.1038/s41375-023-02006-8 (PMC10539170; doi:10.1038/s41375-023-02006-8)
Supplement: Supplementary file 8 — Supplementary Table 7 [file 41375_2023_2006_MOESM8_ESM.xlsx]

## Sheet: EZH2 Peaks
annotation	chrom	chromBrowser	end	foldEnrichment	id	length	minusLogPValue	minusLogQValue	pileup	start
Promoter	chr1	chr1:894518-894844	894744	7.24135	chr1_894618_894744	127	12.4842	7.68877	7	894618
Promoter	chr1	chr1:954713-955080	954980	9.7109	chr1_954813_954980	168	16.3059	11.2126	11	954813
Promoter	chr1	chr1:1051430-1051890	1051790	5.03325	chr1_1051530_1051790	261	7.22793	3.16784	5	1051530
Promoter	chr1	chr1:1167346-1167723	1167623	6.71101	chr1_1167446_1167623	178	10.4119	5.86263	7	1167446
Promoter	chr1	chr1:1209236-1209527	1209427	7.07365	chr1_1209336_1209427	92	11.719	7.008	7	1209336
Promoter	chr1	chr1:1284682-1285027	1284927	11.5747	chr1_1284782_1284927	146	20.5278	15.2782	13	1284782
Promoter	chr1	chr1:1447282-1447574	1447474	4.99666	chr1_1447382_1447474	93	7.11534	3.07868	5	1447382
Promoter	chr1	chr1:1550629-1550959	1550859	5.03325	chr1_1550729_1550859	131	7.22793	3.16784	5	1550729
Promoter	chr1	chr1:1624375-1624677	1624577	3.96223	chr1_1624475_1624577	103	5.08286	1.46474	4	1624475
Promoter	chr1	chr1:1677749-1678090	1677990	6.60639	chr1_1677849_1677990	142	9.66934	5.23281	8	1677849
Promoter	chr1	chr1:1850634-1851272	1851172	10.7853	chr1_1850734_1851172	439	18.8573	13.6619	16	1850734
Promoter	chr1	chr1:1981646-1981948	1981848	6.04935	chr1_1981746_1981848	103	9.38789	4.98296	6	1981746
Promoter	chr1	chr1:2136573-2136887	2136787	6.38373	chr1_2136673_2136787	115	9.47561	5.06212	7	2136673
Promoter	chr1	chr1:2322956-2323366	2323266	9.85009	chr1_2323056_2323266	211	16.7	11.5895	11	2323056
Promoter	chr1	chr1:2343930-2344328	2344228	7.38757	chr1_2344030_2344228	199	11.5942	6.89498	8	2344030
Promoter	chr1	chr1:2517729-2518030	2517930	4.1042	chr1_2517829_2517930	102	5.46306	1.77905	4	2517829
Promoter	chr1	chr1:3541249-3541616	3541516	5.18516	chr1_3541349_3541516	168	7.73787	3.59493	5	3541349
Promoter	chr1	chr1:3712954-3713273	3713173	3.76962	chr1_3713054_3713173	120	6.25687	2.39595	3	3713054
Promoter	chr1	chr1:6295910-6296316	6296216	7.66211	chr1_6296010_6296216	207	12.4493	7.66066	8	6296010
Promoter	chr1	chr1:6673498-6673901	6673801	8.83921	chr1_6673598_6673801	204	14.4282	9.45817	10	6673598
Promoter	chr1	chr1:6761815-6762151	6762051	8.57721	chr1_6761915_6762051	137	14.4273	9.45817	9	6761915
Promoter	chr1	chr1:6845180-6845617	6845517	6.04673	chr1_6845280_6845517	238	8.65606	4.36495	7	6845280
Promoter	chr1	chr1:7831162-7831461	7831361	4.75112	chr1_7831262_7831361	100	8.50217	4.2389	4	7831262
Promoter	chr1	chr1:8021523-8021834	8021734	5.47427	chr1_8021623_8021734	112	8.99845	4.65364	5	8021623
Promoter	chr1	chr1:9189162-9189449	9189349	9.36481	chr1_9189262_9189349	88	16.0079	10.9322	10	9189262
Promoter	chr1	chr1:9294521-9294852	9294752	6.2865	chr1_9294621_9294752	132	10.3606	5.81853	6	9294621
Promoter	chr1	chr1:9488912-9489220	9489120	5.87213	chr1_9489012_9489120	109	8.79108	4.47251	6	9489012
Promoter	chr1	chr1:9648552-9648957	9648857	7.1817	chr1_9648652_9648857	206	11.0277	6.40322	8	9648652
Promoter	chr1	chr1:9970215-9970669	9970569	12.0959	chr1_9970315_9970569	255	21.5086	16.231	14	9970315
Promoter	chr1	chr1:10092577-10093066	10092966	7.87001	chr1_10092677_10092966	290	12.3425	7.56428	9	10092677
Promoter	chr1	chr1:11119980-11120287	11120187	3.67882	chr1_11120080_11120187	108	5.64634	1.91089	3	11120080
Promoter	chr1	chr1:11322645-11322934	11322834	6.18944	chr1_11322745_11322834	90	9.93223	5.44957	6	11322745
Promoter	chr1	chr1:11741076-11741367	11741267	5.22457	chr1_11741176_11741267	92	7.88357	3.71292	5	11741176
Promoter	chr1	chr1:11865922-11866234	11866134	8.26766	chr1_11866022_11866134	113	13.4299	8.53746	9	11866022
Promoter	chr1	chr1:12040114-12040428	12040328	3.67882	chr1_12040214_12040328	115	5.64634	1.91089	3	12040214
Promoter	chr1	chr1:14075702-14076026	14075926	6.2865	chr1_14075802_14075926	125	10.3606	5.81853	6	14075802
Promoter	chr1	chr1:15851104-15851719	15851619	8.46029	chr1_15851204_15851619	416	13.78	8.86342	13	15851204
Promoter	chr1	chr1:16173974-16174281	16174181	6.08689	chr1_16174074_16174181	108	8.74789	4.44584	7	16174074
Promoter	chr1	chr1:16678850-16679165	16679065	7.12868	chr1_16678950_16679065	116	11.9553	7.21243	7	16678950
Promoter	chr1	chr1:16693524-16693846	16693746	7.38757	chr1_16693624_16693746	123	11.5942	6.89498	8	16693624
Promoter	chr1	chr1:17380529-17380926	17380826	5.91545	chr1_17380629_17380826	198	8.92919	4.59436	6	17380629
Promoter	chr1	chr1:17764315-17764620	17764520	4.83836	chr1_17764415_17764520	106	6.66427	2.71542	5	17764415
Promoter	chr1	chr1:19283130-19283485	19283385	6.66221	chr1_19283230_19283385	156	10.2608	5.72757	7	19283230
Promoter	chr1	chr1:19638515-19638812	19638712	6.11859	chr1_19638615_19638712	98	9.64745	5.21221	6	19638615
Promoter	chr1	chr1:19923233-19923583	19923483	6.86177	chr1_19923333_19923483	151	10.9111	6.29745	7	19923333
Promoter	chr1	chr1:20208632-20208987	20208887	4.89	chr1_20208732_20208887	156	6.80557	2.83015	5	20208732
Promoter	chr1	chr1:20959757-20960051	20959951	5.40964	chr1_20959857_20959951	95	8.67021	4.37511	5	20959857
Promoter	chr1	chr1:21113081-21113436	21113336	5.87213	chr1_21113181_21113336	156	8.79108	4.47251	6	21113181
Promoter	chr1	chr1:22109552-22109860	22109760	6.71101	chr1_22109652_22109760	109	10.4119	5.86263	7	22109652
Promoter	chr1	chr1:22263782-22264147	22264047	6.42852	chr1_22263882_22264047	166	9.59417	5.16312	7	22263882
Promoter	chr1	chr1:23495247-23495536	23495436	5.32579	chr1_23495347_23495436	90	8.28995	4.06341	5	23495347
Promoter	chr1	chr1:23670824-23671134	23671034	6.91354	chr1_23670924_23671034	111	11.0956	6.46266	7	23670924
Promoter	chr1	chr1:23695257-23695578	23695478	5.03325	chr1_23695357_23695478	122	7.22793	3.16784	5	23695357
Promoter	chr1	chr1:23810691-23811034	23810934	5.07039	chr1_23810791_23810934	144	7.34591	3.26866	5	23810791
Promoter	chr1	chr1:24127217-24127517	24127417	5.30524	chr1_24127317_24127417	101	8.20323	3.98148	5	24127317
Promoter	chr1	chr1:24969377-24969794	24969694	5.78736	chr1_24969477_24969694	218	8.53317	4.26169	6	24969477
Promoter	chr1	chr1:25071530-25071862	25071762	10.0923	chr1_25071630_25071762	133	16.9362	11.8164	12	25071630
Promoter	chr1	chr1:25943030-25943396	25943296	12.9347	chr1_25943130_25943296	167	23.2251	17.9028	16	25943130
Promoter	chr1	chr1:26185740-26186105	26186005	3.67882	chr1_26185840_26186005	166	5.64634	1.91089	3	26185840
Promoter	chr1	chr1:26560343-26560676	26560576	5.74588	chr1_26560443_26560576	134	8.41238	4.1572	6	26560443
Promoter	chr1	chr1:26632998-26633313	26633213	3.67882	chr1_26633098_26633213	116	5.64634	1.91089	3	26633098
Promoter	chr1	chr1:26758594-26758911	26758811	7.01946	chr1_26758694_26758811	118	11.4981	6.81093	7	26758694
Promoter	chr1	chr1:26799318-26799743	26799643	10.231	chr1_26799418_26799643	226	17.2821	12.1503	12	26799418
Promoter	chr1	chr1:27248037-27248335	27248235	4.52584	chr1_27248137_27248235	99	7.01594	2.99457	4	27248137
Promoter	chr1	chr1:28052012-28052563	28052463	5.58577	chr1_28052112_28052463	352	7.9744	3.79601	6	28052112
Promoter	chr1	chr1:28415106-28415398	28415298	6.91354	chr1_28415206_28415298	93	11.0956	6.46266	7	28415206
Promoter	chr1	chr1:28562424-28562725	28562625	5.36739	chr1_28562524_28562625	102	8.47291	4.215	5	28562524
Promoter	chr1	chr1:28655317-28655655	28655555	5.78736	chr1_28655417_28655555	139	8.53317	4.26169	6	28655417
Promoter	chr1	chr1:28879275-28879723	28879623	7.2068	chr1_28879375_28879623	249	11.0939	6.46266	8	28879375
Promoter	chr1	chr1:29063129-29063418	29063318	5.14633	chr1_29063229_29063318	90	7.60022	3.48066	5	29063229
Promoter	chr1	chr1:29557310-29557606	29557506	8.77433	chr1_29557410_29557506	97	15.1633	10.138	9	29557410
Promoter	chr1	chr1:31190949-31191485	31191385	7.52025	chr1_31191049_31191385	337	11.4666	6.78614	10	31191049
Promoter	chr1	chr1:31769498-31769845	31769745	6.9661	chr1_31769598_31769745	148	11.2908	6.63515	7	31769598
Promoter	chr1	chr1:32403827-32404176	32404076	5.85359	chr1_32403927_32404076	150	8.23246	4.00855	7	32403927
Promoter	chr1	chr1:32538666-32539068	32538968	6.04673	chr1_32538766_32538968	203	8.65606	4.36495	7	32538766
Promoter	chr1	chr1:32801663-32801994	32801894	5.54712	chr1_32801763_32801894	132	7.87464	3.71292	6	32801763
Promoter	chr1	chr1:32860002-32860344	32860244	4.16388	chr1_32860102_32860244	143	5.63784	1.91089	4	32860102
Promoter	chr1	chr1:33116493-33116904	33116804	8.26766	chr1_33116593_33116804	212	13.4299	8.53746	9	33116593
Promoter	chr1	chr1:33282903-33283378	33283278	6.29601	chr1_33283003_33283278	276	9.25062	4.864	7	33283003
Promoter	chr1	chr1:33430329-33430632	33430532	5.18516	chr1_33430429_33430532	104	7.73787	3.59493	5	33430429
Promoter	chr1	chr1:33815454-33815861	33815761	4.52584	chr1_33815554_33815761	208	7.01594	2.99457	4	33815554
Promoter	chr1	chr1:35544820-35545147	35545047	6.33618	chr1_35544920_35545047	128	10.6007	6.02501	6	35544920
Promoter	chr1	chr1:35658664-35659003	35658903	5.87213	chr1_35658764_35658903	140	8.79108	4.47251	6	35658764
Promoter	chr1	chr1:36348581-36348924	36348824	4.45542	chr1_36348681_36348824	144	6.68751	2.7285	4	36348681
Promoter	chr1	chr1:36614983-36615397	36615297	4.85545	chr1_36615083_36615297	215	6.71047	2.74454	5	36615083
Promoter	chr1	chr1:37980250-37980555	37980455	9.50612	chr1_37980350_37980455	106	16.5042	11.4009	10	37980350
Promoter	chr1	chr1:38156072-38156371	38156271	5.50901	chr1_38156172_38156271	100	7.77827	3.6303	6	38156172
Promoter	chr1	chr1:38455652-38455970	38455870	8.21141	chr1_38455752_38455870	119	14.7554	9.76028	8	38455752
Promoter	chr1	chr1:39338908-39339201	39339101	5.43101	chr1_39339008_39339101	94	8.77496	4.46444	5	39339008
Promoter	chr1	chr1:39456681-39457052	39456952	7.25754	chr1_39456781_39456952	172	11.2301	6.58202	8	39456781
Promoter	chr1	chr1:39874418-39874732	39874632	5.14633	chr1_39874518_39874632	115	7.60022	3.48066	5	39874518
Promoter	chr1	chr1:40042423-40042765	40042665	7.07365	chr1_40042523_40042665	143	11.719	7.008	7	40042523
Promoter	chr1	chr1:40506047-40506540	40506440	6.33957	chr1_40506147_40506440	294	9.36119	4.96618	7	40506147
Promoter	chr1	chr1:40723650-40723949	40723849	7.77773	chr1_40723750_40723849	100	12.8543	8.02261	8	40723750
Promoter	chr1	chr1:40839220-40839519	40839419	5.03325	chr1_40839320_40839419	100	7.22793	3.16784	5	40839320
Promoter	chr1	chr1:40997101-40997462	40997362	3.67882	chr1_40997201_40997362	162	5.64634	1.91089	3	40997201
Promoter	chr1	chr1:41826717-41827146	41827046	7.92446	chr1_41826817_41827046	230	12.4815	7.68793	9	41826817
Promoter	chr1	chr1:42501533-42501925	42501825	6.76052	chr1_42501633_42501825	193	10.5702	6.00001	7	42501633
Promoter	chr1	chr1:43232600-43232953	43232853	7.54988	chr1_43232700_43232853	154	12.0836	7.32457	8	43232700
Promoter	chr1	chr1:43282879-43283215	43283115	3.56434	chr1_43282979_43283115	137	5.07392	1.45944	3	43282979
Promoter	chr1	chr1:43855378-43855675	43855575	5.32579	chr1_43855478_43855575	98	8.28995	4.06341	5	43855478
Promoter	chr1	chr1:44495734-44496185	44496085	7.18457	chr1_44495834_44496085	252	12.2094	7.44346	7	44495834
Promoter	chr1	chr1:45205266-45205618	45205518	6.81077	chr1_45205366_45205518	153	10.7363	6.14568	7	45205366
Promoter	chr1	chr1:45275246-45275542	45275442	3.59229	chr1_45275346_45275442	97	5.19963	1.55921	3	45275346
Promoter	chr1	chr1:45452138-45452464	45452364	5.51823	chr1_45452238_45452364	127	9.24356	4.86182	5	45452238
Promoter	chr1	chr1:45769176-45769556	45769456	9.37957	chr1_45769276_45769456	181	15.438	10.3967	11	45769276
Promoter	chr1	chr1:45965691-45966091	45965991	4.52584	chr1_45965791_45965991	201	7.01594	2.99457	4	45965791
Promoter	chr1	chr1:46016332-46016651	46016551	5.5629	chr1_46016432_46016551	120	9.51486	5.0978	5	46016432
Promoter	chr1	chr1:46216172-46216488	46216388	6.2865	chr1_46216272_46216388	117	10.3606	5.81853	6	46216272
Promoter	chr1	chr1:47069887-47070186	47070086	7.07365	chr1_47069987_47070086	100	11.719	7.008	7	47069987
Promoter	chr1	chr1:47184697-47185127	47185027	6.86177	chr1_47184797_47185027	231	10.9111	6.29745	7	47184797
Promoter	chr1	chr1:52831768-52832072	52831972	6.42852	chr1_52831868_52831972	105	9.59417	5.16312	7	52831868
Promoter	chr1	chr1:53191950-53192307	53192207	6.91354	chr1_53192050_53192207	158	11.0956	6.46266	7	53192050
Promoter	chr1	chr1:53662286-53662573	53662473	4.49036	chr1_53662386_53662473	88	6.84528	2.85884	4	53662386
Promoter	chr1	chr1:53791843-53792144	53792044	5.51823	chr1_53791943_53792044	102	9.24356	4.86182	5	53791943
Promoter	chr1	chr1:54411466-54412115	54412015	9.74573	chr1_54411566_54412015	450	16.157	11.0747	13	54411566
Promoter	chr1	chr1:54519020-54519429	54519329	6.71101	chr1_54519120_54519329	210	10.4119	5.86263	7	54519120
Promoter	chr1	chr1:54665586-54665875	54665775	4.56189	chr1_54665686_54665775	90	7.20173	3.15148	4	54665686
Promoter	chr1	chr1:54873284-54873574	54873474	6.91354	chr1_54873384_54873474	91	11.0956	6.46266	7	54873384
Promoter	chr1	chr1:55230089-55230565	55230465	8.38876	chr1_55230189_55230465	277	13.8009	8.88068	9	55230189
Promoter	chr1	chr1:59249685-59250012	59249912	6.61412	chr1_59249785_59249912	128	10.1163	5.60644	7	59249785
Promoter	chr1	chr1:60280090-60280510	60280410	5.43101	chr1_60280190_60280410	221	8.77496	4.46444	5	60280190
Promoter	chr1	chr1:61542621-61542941	61542841	7.1817	chr1_61542721_61542841	121	11.0277	6.40322	8	61542721
Promoter	chr1	chr1:63989038-63989334	63989234	4.52584	chr1_63989138_63989234	97	7.01594	2.99457	4	63989138
Promoter	chr1	chr1:65885913-65886409	65886309	8.36948	chr1_65886013_65886309	297	13.2554	8.38274	10	65886013
Promoter	chr1	chr1:67395705-67396071	67395971	5.705	chr1_67395805_67395971	167	8.29645	4.06341	6	67395805
Promoter	chr1	chr1:68150568-68150914	68150814	4.35381	chr1_68150668_68150814	147	6.27535	2.40406	4	68150668
Promoter	chr1	chr1:74663763-74664067	74663967	4.52584	chr1_74663863_74663967	105	7.01594	2.99457	4	74663863
Promoter	chr1	chr1:76251710-76252015	76251915	6.99268	chr1_76251810_76251915	106	11.3929	6.72315	7	76251810
Promoter	chr1	chr1:85725237-85725582	85725482	9.80194	chr1_85725337_85725482	146	17.6909	12.5396	10	85725337
Promoter	chr1	chr1:89149733-89150086	89149986	5.22457	chr1_89149833_89149986	154	7.88357	3.71292	5	89149833
Promoter	chr1	chr1:89990180-89990516	89990416	4.52584	chr1_89990280_89990416	137	7.01594	2.99457	4	89990280
Promoter	chr1	chr1:90460473-90460795	90460695	6.2376	chr1_90460573_90460695	123	10.1387	5.62287	6	90460573
Promoter	chr1	chr1:93544528-93544842	93544742	4.52584	chr1_93544628_93544742	115	7.01594	2.99457	4	93544628
Promoter	chr1	chr1:94375082-94375377	94375277	5.18516	chr1_94375182_94375277	96	7.73787	3.59493	5	94375182
Promoter	chr1	chr1:94883677-94883991	94883891	6.43793	chr1_94883777_94883891	115	11.1483	6.51215	6	94883777
Promoter	chr1	chr1:95392713-95393016	95392916	3.59229	chr1_95392813_95392916	104	5.19963	1.55921	3	95392813
Promoter	chr1	chr1:100598442-100598747	100598647	5.38843	chr1_100598542_100598647	106	8.56964	4.28948	5	100598542
Promoter	chr1	chr1:109289007-109289363	109289263	7.44089	chr1_109289107_109289263	157	11.7503	7.03078	8	109289107
Promoter	chr1	chr1:109419461-109419764	109419664	7.24135	chr1_109419561_109419664	104	12.4842	7.68877	7	109419561
Promoter	chr1	chr1:110026347-110026714	110026614	7.335	chr1_110026447_110026614	168	11.4443	6.76653	8	110026447
Promoter	chr1	chr1:111506465-111506785	111506685	6.86177	chr1_111506565_111506685	121	10.9111	6.29745	7	111506565
Promoter	chr1	chr1:112162226-112162532	112162432	7.89689	chr1_112162326_112162432	107	13.3079	8.42887	8	112162326
Promoter	chr1	chr1:113257839-113258158	113258058	7.89689	chr1_113257939_113258058	120	13.3079	8.42887	8	113257939
Promoter	chr1	chr1:113498746-113499035	113498935	5.89371	chr1_113498846_113498935	90	8.85931	4.53506	6	113498846
Promoter	chr1	chr1:113615510-113615886	113615786	4.45542	chr1_113615610_113615786	177	6.68751	2.7285	4	113615610
Promoter	chr1	chr1:118148307-118148852	118148752	7.23208	chr1_118148407_118148752	346	11.1614	6.51907	8	118148407
Promoter	chr1	chr1:121261266-121261589	121261489	3.60643	chr1_121261366_121261489	124	5.26626	1.61925	3	121261366
Promoter	chr1	chr1:145826932-145827287	145827187	6.71101	chr1_145827032_145827187	156	10.4119	5.86263	7	145827032
Promoter	chr1	chr1:146714098-146714429	146714329	5.08916	chr1_146714198_146714329	132	7.40708	3.31942	5	146714198
Promoter	chr1	chr1:147400318-147400627	147400527	7.60558	chr1_147400418_147400527	110	12.262	7.48846	8	147400418
Promoter	chr1	chr1:150336275-150336608	150336508	8.7169	chr1_150336375_150336508	134	14.1056	9.16195	10	150336375
Promoter	chr1	chr1:150459657-150459962	150459862	5.34651	chr1_150459757_150459862	106	8.37977	4.13493	5	150459757
Promoter	chr1	chr1:150552068-150552433	150552333	6.61412	chr1_150552168_150552333	166	10.1163	5.60644	7	150552168
Promoter	chr1	chr1:150601666-150601953	150601853	4.85545	chr1_150601766_150601853	88	6.71047	2.74454	5	150601766
Promoter	chr1	chr1:150849100-150849437	150849337	7.71106	chr1_150849200_150849337	138	11.9516	7.21137	9	150849200
Promoter	chr1	chr1:150898580-150898947	150898847	5.80832	chr1_150898680_150898847	168	8.59552	4.31379	6	150898680
Promoter	chr1	chr1:150980722-150981034	150980934	6.04935	chr1_150980822_150980934	113	9.38789	4.98296	6	150980822
Promoter	chr1	chr1:151138260-151138630	151138530	6.81077	chr1_151138360_151138530	171	10.7363	6.14568	7	151138360
Promoter	chr1	chr1:151170879-151171186	151171086	6.66221	chr1_151170979_151171086	108	10.2608	5.72757	7	151170979
Promoter	chr1	chr1:151253666-151254083	151253983	11.8341	chr1_151253766_151253983	218	20.8498	15.5914	16	151253766
Promoter	chr1	chr1:151319663-151320003	151319903	6.89355	chr1_151319763_151319903	141	10.3131	5.77495	8	151319763
Promoter	chr1	chr1:151483548-151483845	151483745	5.91545	chr1_151483648_151483745	98	8.92919	4.59436	6	151483648
Promoter	chr1	chr1:151512546-151512864	151512764	6.93972	chr1_151512646_151512764	119	11.1918	6.54732	7	151512646
Promoter	chr1	chr1:151762943-151763275	151763175	5.07039	chr1_151763043_151763175	133	7.34591	3.26866	5	151763043
Promoter	chr1	chr1:153517508-153517800	153517700	5.95942	chr1_153517608_153517700	93	9.07421	4.71449	6	153517608
Promoter	chr1	chr1:153606263-153606634	153606534	7.03467	chr1_153606363_153606534	172	10.6531	6.07205	8	153606363
Promoter	chr1	chr1:153643423-153643731	153643631	5.705	chr1_153643523_153643631	109	8.29645	4.06341	6	153643523
Promoter	chr1	chr1:153895291-153895666	153895566	10.8736	chr1_153895391_153895566	176	18.7382	13.5478	15	153895391
Promoter	chr1	chr1:153919024-153919312	153919212	4.13383	chr1_153919124_153919212	89	5.54856	1.84092	4	153919124
Promoter	chr1	chr1:154193069-154193467	154193367	8.83684	chr1_154193169_154193367	199	14.1778	9.23011	11	154193169
Promoter	chr1	chr1:154531167-154531591	154531491	10.194	chr1_154531267_154531491	225	17.2068	12.076	14	154531267
Promoter	chr1	chr1:154842683-154842972	154842872	3.64952	chr1_154842783_154842872	90	5.48379	1.78447	3	154842783
Promoter	chr1	chr1:154974548-154974863	154974763	6.30342	chr1_154974648_154974763	116	9.04551	4.69504	8	154974648
Promoter	chr1	chr1:155035172-155035464	155035364	5.29089	chr1_155035272_155035364	93	7.26021	3.19754	6	155035272
Promoter	chr1	chr1:155108128-155108522	155108422	6.31771	chr1_155108228_155108422	195	9.30544	4.91659	7	155108228
Promoter	chr1	chr1:155178412-155178709	155178609	6.71101	chr1_155178512_155178609	98	10.4119	5.86263	7	155178512
Promoter	chr1	chr1:155197206-155197531	155197431	7.45995	chr1_155197306_155197431	126	11.373	6.7045	9	155197306
Promoter	chr1	chr1:155278317-155278727	155278627	6.81077	chr1_155278417_155278627	211	10.7363	6.14568	7	155278417
Promoter	chr1	chr1:155579813-155580134	155580034	5.34651	chr1_155579913_155580034	122	8.37977	4.13493	5	155579913
Promoter	chr1	chr1:155715195-155715532	155715432	4.43816	chr1_155715295_155715432	138	6.61288	2.68138	4	155715295
Promoter	chr1	chr1:155829033-155829396	155829296	6.54328	chr1_155829133_155829296	164	9.91071	5.43678	7	155829133
Promoter	chr1	chr1:156023392-156023683	156023583	6.08689	chr1_156023492_156023583	92	8.74789	4.44584	7	156023492
Promoter	chr1	chr1:156308013-156308432	156308332	5.91545	chr1_156308113_156308332	220	8.92919	4.59436	6	156308113
Promoter	chr1	chr1:156710874-156711285	156711185	7.44089	chr1_156710974_156711185	212	11.7503	7.03078	8	156710974
Promoter	chr1	chr1:156721460-156721822	156721722	6.61412	chr1_156721560_156721722	163	10.1163	5.60644	7	156721560
Promoter	chr1	chr1:159895146-159895515	159895415	5.705	chr1_159895246_159895415	170	8.29645	4.06341	6	159895246
Promoter	chr1	chr1:161102251-161102543	161102443	5.10808	chr1_161102351_161102443	93	7.46981	3.36978	5	161102351
Promoter	chr1	chr1:161195574-161195883	161195783	6.71101	chr1_161195674_161195783	110	10.4119	5.86263	7	161195674
Promoter	chr1	chr1:163291495-163291957	163291857	6.88756	chr1_163291595_163291857	263	11.0021	6.38284	7	163291595
Promoter	chr1	chr1:165599970-165600266	165600166	5.10808	chr1_165600070_165600166	97	7.46981	3.36978	5	165600070
Promoter	chr1	chr1:166845378-166845806	166845706	6.29601	chr1_166845478_166845706	229	9.25062	4.864	7	166845478
Promoter	chr1	chr1:167189811-167190246	167190146	9.08328	chr1_167189911_167190146	236	14.8915	9.8865	13	167189911
Promoter	chr1	chr1:167905271-167905560	167905460	6.62763	chr1_167905371_167905460	90	9.71502	5.2714	8	167905371
Promoter	chr1	chr1:168147943-168148260	168148160	4.42103	chr1_168148043_168148160	118	6.54084	2.61223	4	168148043
Promoter	chr1	chr1:171454434-171454748	171454648	4.1042	chr1_171454534_171454648	115	5.46306	1.77905	4	171454534
Promoter	chr1	chr1:171750561-171750859	171750759	4.92504	chr1_171750661_171750759	99	6.90454	2.90842	5	171750661
Promoter	chr1	chr1:172501898-172502204	172502104	5.36165	chr1_172501998_172502104	107	7.42254	3.33245	6	172501998
Promoter	chr1	chr1:173446106-173446399	173446299	4.45542	chr1_173446206_173446299	94	6.68751	2.7285	4	173446206
Promoter	chr1	chr1:173837057-173837349	173837249	5.17145	chr1_173837157_173837249	93	6.99699	2.99457	6	173837157
Promoter	chr1	chr1:174968695-174969097	174968997	7.9976	chr1_174968795_174968997	203	12.4308	7.64852	10	174968795
Promoter	chr1	chr1:176176590-176176882	176176782	8.53966	chr1_176176690_176176782	93	13.6607	8.74986	10	176176690
Promoter	chr1	chr1:178694158-178694463	178694363	5.03325	chr1_178694258_178694363	106	7.22793	3.16784	5	178694258
Promoter	chr1	chr1:178995179-178995515	178995415	5.47141	chr1_178995279_178995415	137	7.68505	3.55317	6	178995279
Promoter	chr1	chr1:179050975-179051275	179051175	5.30524	chr1_179051075_179051175	101	8.20323	3.98148	5	179051075
Promoter	chr1	chr1:179262644-179262931	179262831	5.91545	chr1_179262744_179262831	88	8.92919	4.59436	6	179262744
Promoter	chr1	chr1:179923611-179923905	179923805	5.78736	chr1_179923711_179923805	95	8.53317	4.26169	6	179923711
Promoter	chr1	chr1:180600974-180601296	180601196	6.76052	chr1_180601074_180601196	123	10.5702	6.00001	7	180601074
Promoter	chr1	chr1:182360820-182361129	182361029	4.49036	chr1_182360920_182361029	110	6.84528	2.85884	4	182360920
Promoter	chr1	chr1:182758708-182759002	182758902	5.03325	chr1_182758808_182758902	95	7.22793	3.16784	5	182758808
Promoter	chr1	chr1:182808639-182808945	182808845	6.52	chr1_182808739_182808845	107	9.84493	5.37772	7	182808739
Promoter	chr1	chr1:182992214-182992519	182992419	4.75467	chr1_182992314_182992419	106	6.44563	2.54697	5	182992314
Promoter	chr1	chr1:183604819-183605277	183605177	14.7985	chr1_183604919_183605177	259	27.8141	22.4048	20	183604919
Promoter	chr1	chr1:184020694-184020996	184020896	6.31124	chr1_184020794_184020896	103	10.4782	5.92275	6	184020794
Promoter	chr1	chr1:184724062-184724357	184724257	5.705	chr1_184724162_184724257	96	8.29645	4.06341	6	184724162
Promoter	chr1	chr1:185125973-185126406	185126306	7.13201	chr1_185126073_185126306	234	10.8986	6.29092	8	185126073
Promoter	chr1	chr1:185286276-185286665	185286565	5.10808	chr1_185286376_185286565	190	7.46981	3.36978	5	185286376
Promoter	chr1	chr1:192777931-192778272	192778172	5.14633	chr1_192778031_192778172	142	7.60022	3.48066	5	192778031
Promoter	chr1	chr1:193028329-193028774	193028674	6.73567	chr1_193028429_193028674	246	10.4901	5.93344	7	193028429
Promoter	chr1	chr1:193090949-193091246	193091146	6.42852	chr1_193091049_193091146	98	9.59417	5.16312	7	193091049
Promoter	chr1	chr1:198906421-198906710	198906610	4.99666	chr1_198906521_198906610	90	7.11534	3.07868	5	198906521
Promoter	chr1	chr1:200379150-200379444	200379344	5.18516	chr1_200379250_200379344	95	7.73787	3.59493	5	200379250
Promoter	chr1	chr1:200589753-200590062	200589962	4.85545	chr1_200589853_200589962	110	6.71047	2.74454	5	200589853
Promoter	chr1	chr1:200992776-200993066	200992966	6.38373	chr1_200992876_200992966	91	9.47561	5.06212	7	200992876
Promoter	chr1	chr1:201924408-201924731	201924631	6.18944	chr1_201924508_201924631	124	9.93223	5.44957	6	201924508
Promoter	chr1	chr1:202896224-202896542	202896442	7.71949	chr1_202896324_202896442	119	12.6464	7.83658	8	202896324
Promoter	chr1	chr1:202927298-202927585	202927485	4.38716	chr1_202927398_202927485	88	6.40385	2.51055	4	202927398
Promoter	chr1	chr1:202936233-202936533	202936433	7.38757	chr1_202936333_202936433	101	11.5942	6.89498	8	202936333
Promoter	chr1	chr1:203274352-203274658	203274558	6.31771	chr1_203274452_203274558	107	9.30544	4.91659	7	203274452
Promoter	chr1	chr1:203595726-203596060	203595960	6.2376	chr1_203595826_203595960	135	10.1387	5.62287	6	203595826
Promoter	chr1	chr1:204380877-204381192	204381092	4.49036	chr1_204380977_204381092	116	6.84528	2.85884	4	204380977
Promoter	chr1	chr1:205091019-205091380	205091280	4.08955	chr1_205091119_205091280	162	5.42163	1.74425	4	205091119
Promoter	chr1	chr1:205600967-205601305	205601205	6.1276	chr1_205601067_205601205	139	8.84241	4.51922	7	205601067
Promoter	chr1	chr1:206137749-206138361	206138261	9.18737	chr1_206137849_206138261	413	15.0838	10.0664	13	206137849
Promoter	chr1	chr1:206785794-206786127	206786027	10.3736	chr1_206785894_206786027	134	17.6516	12.5011	12	206785894
Promoter	chr1	chr1:207494697-207495077	207494977	11.7825	chr1_207494797_207494977	181	20.6056	15.3538	15	207494797
Promoter	chr1	chr1:209957792-209958178	209958078	4.42103	chr1_209957892_209958078	187	6.54084	2.61223	4	209957892
Promoter	chr1	chr1:211432462-211432802	211432702	5.22197	chr1_211432562_211432702	141	7.10677	3.0777	6	211432562
Promoter	chr1	chr1:211752475-211752940	211752840	10.1788	chr1_211752575_211752840	266	17.0493	11.9262	13	211752575
Promoter	chr1	chr1:211848843-211849249	211849149	5.54712	chr1_211848943_211849149	207	7.87464	3.71292	6	211848943
Promoter	chr1	chr1:212458473-212458871	212458771	7.76333	chr1_212458573_212458771	199	12.0778	7.32457	9	212458573
Promoter	chr1	chr1:212588171-212588484	212588384	4.28861	chr1_212588271_212588384	114	6.04012	2.21859	4	212588271
Promoter	chr1	chr1:212781804-212782203	212782103	6.38373	chr1_212781904_212782103	200	9.47561	5.06212	7	212781904
Promoter	chr1	chr1:212964980-212965329	212965229	4.99666	chr1_212965080_212965229	150	7.11534	3.07868	5	212965080
Promoter	chr1	chr1:214454318-214454616	214454516	5.705	chr1_214454418_214454516	99	8.29645	4.06341	6	214454418
Promoter	chr1	chr1:214776299-214776590	214776490	8.77433	chr1_214776399_214776490	92	15.1633	10.138	9	214776399
Promoter	chr1	chr1:220219751-220220055	220219955	8.51346	chr1_220219851_220219955	105	14.2079	9.25633	9	220219851
Promoter	chr1	chr1:220263064-220263373	220263273	5.78736	chr1_220263164_220263273	110	8.53317	4.26169	6	220263164
Promoter	chr1	chr1:221915349-221915680	221915580	5.705	chr1_221915449_221915580	132	8.29645	4.06341	6	221915449
Promoter	chr1	chr1:224033590-224034043	224033943	8.65701	chr1_224033690_224033943	254	13.9524	9.02119	10	224033690
Promoter	chr1	chr1:224544382-224544696	224544596	5.22457	chr1_224544482_224544596	115	7.88357	3.71292	5	224544482
Promoter	chr1	chr1:225615608-225616077	225615977	6.33957	chr1_225615708_225615977	270	9.36119	4.96618	7	225615708
Promoter	chr1	chr1:225840705-225840996	225840896	6.61412	chr1_225840805_225840896	92	10.1163	5.60644	7	225840805
Promoter	chr1	chr1:225965207-225965616	225965516	7.49499	chr1_225965307_225965516	210	11.9133	7.17963	8	225965307
Promoter	chr1	chr1:226111798-226112242	226112142	6.38373	chr1_226111898_226112142	245	9.47561	5.06212	7	226111898
Promoter	chr1	chr1:226186962-226187407	226187307	7.76333	chr1_226187062_226187307	246	12.0778	7.32457	9	226187062
Promoter	chr1	chr1:226250127-226250526	226250426	6.16885	chr1_226250227_226250426	200	8.93976	4.60135	7	226250227
Promoter	chr1	chr1:226595690-226596064	226595964	9.8912	chr1_226595790_226595964	175	16.4555	11.3549	12	226595790
Promoter	chr1	chr1:227127588-227128095	227127995	6.89355	chr1_227127688_227127995	308	10.3131	5.77495	8	227127688
Promoter	chr1	chr1:228270103-228270531	228270431	9.06172	chr1_228270203_228270431	229	15.054	10.0375	10	228270203
Promoter	chr1	chr1:228290846-228291190	228291090	6.61412	chr1_228290946_228291090	145	10.1163	5.60644	7	228290946
Promoter	chr1	chr1:229406691-229407018	229406918	6.09534	chr1_229406791_229406918	128	9.55835	5.13188	6	229406791
Promoter	chr1	chr1:229643934-229644265	229644165	9.29571	chr1_229644034_229644165	132	15.7782	10.712	10	229644034
Promoter	chr1	chr1:229694597-229694918	229694818	7.45995	chr1_229694697_229694818	122	11.373	6.7045	9	229694697
Promoter	chr1	chr1:230202447-230202872	230202772	6.08689	chr1_230202547_230202772	226	8.74789	4.44584	7	230202547
Promoter	chr1	chr1:230777982-230778319	230778219	9.09442	chr1_230778082_230778219	138	15.1507	10.1276	10	230778082
Promoter	chr1	chr1:231114480-231114779	231114679	5.705	chr1_231114580_231114679	100	8.29645	4.06341	6	231114580
Promoter	chr1	chr1:231376814-231377186	231377086	5.18516	chr1_231376914_231377086	173	7.73787	3.59493	5	231376914
Promoter	chr1	chr1:233086131-233086464	233086364	5.47427	chr1_233086231_233086364	134	8.99845	4.65364	5	233086231
Promoter	chr1	chr1:233463000-233463427	233463327	9.09442	chr1_233463100_233463327	228	15.1507	10.1276	10	233463100
Promoter	chr1	chr1:234509088-234509385	234509285	7.03467	chr1_234509188_234509285	98	10.6531	6.07205	8	234509188
Promoter	chr1	chr1:234745847-234746144	234746044	7.80779	chr1_234745947_234746044	98	12.1363	7.37573	11	234745947
Promoter	chr1	chr1:235292109-235292414	235292314	8.41959	chr1_235292209_235292314	106	13.899	8.97192	9	235292209
Promoter	chr1	chr1:235491552-235491989	235491889	8.20391	chr1_235491652_235491889	238	12.8818	8.04781	11	235491652
Promoter	chr1	chr1:235667721-235668115	235668015	9.54257	chr1_235667821_235668015	195	15.6721	10.6151	12	235667821
Promoter	chr1	chr1:236030182-236030577	236030477	8.42545	chr1_236030282_236030477	196	13.3865	8.49969	10	236030282
Promoter	chr1	chr1:236445187-236445495	236445395	9.16054	chr1_236445287_236445395	109	15.3506	10.3128	10	236445287
Promoter	chr1	chr1:241803523-241803968	241803868	7.76333	chr1_241803623_241803868	246	12.0778	7.32457	9	241803623
Promoter	chr1	chr1:244211561-244211987	244211887	9.62869	chr1_244211661_244211887	227	15.9256	10.8547	13	244211661
Promoter	chr1	chr1:244615094-244615570	244615470	7.41168	chr1_244615194_244615470	277	11.2664	6.61574	9	244615194
Promoter	chr1	chr1:244624521-244624864	244624764	5.03325	chr1_244624621_244624764	144	7.22793	3.16784	5	244624621
Promoter	chr1	chr1:244816125-244816536	244816436	6.21066	chr1_244816225_244816436	212	9.04012	4.69022	7	244816225
Promoter	chr1	chr1:244998758-244999048	244998948	6.71396	chr1_244998858_244998948	91	9.90369	5.43081	8	244998858
Promoter	chr1	chr1:245026310-245026683	245026583	6.45152	chr1_245026410_245026583	174	9.37264	4.97548	9	245026410
Promoter	chr1	chr1:246729574-246729873	246729773	5.22457	chr1_246729674_246729773	100	7.88357	3.71292	5	246729674
Promoter	chr1	chr1:247267639-247267926	247267826	4.49036	chr1_247267739_247267826	88	6.84528	2.85884	4	247267739
Promoter	chr1	chr1:249153100-249153475	249153375	10.0923	chr1_249153200_249153375	176	16.9362	11.8164	12	249153200
Intron	chr1	chr1:6187751-6188110	6188010	4.52584	chr1_6187851_6188010	160	7.01594	2.99457	4	6187851
Intron	chr1	chr1:9777681-9777970	9777870	4.45542	chr1_9777781_9777870	90	6.68751	2.7285	4	9777781
Intron	chr1	chr1:21934331-21934643	21934543	3.67882	chr1_21934431_21934543	113	5.64634	1.91089	3	21934431
Intron	chr1	chr1:27894993-27895320	27895220	5.51823	chr1_27895093_27895220	128	9.24356	4.86182	5	27895093
Intron	chr1	chr1:29609568-29609895	29609795	6.2376	chr1_29609668_29609795	128	10.1387	5.62287	6	29609668
Intron	chr1	chr1:31216535-31216823	31216723	5.2646	chr1_31216635_31216723	89	8.0383	3.84692	5	31216635
Intron	chr1	chr1:31904541-31904872	31904772	7.71949	chr1_31904641_31904772	132	12.6464	7.83658	8	31904641
Intron	chr1	chr1:41268048-41268355	41268255	6.49005	chr1_41268148_41268255	108	11.4653	6.78614	6	41268148
Intron	chr1	chr1:45097520-45097838	45097738	3.62068	chr1_45097620_45097738	119	5.33566	1.6669	3	45097620
Intron	chr1	chr1:70686971-70687290	70687190	4.45542	chr1_70687071_70687190	120	6.68751	2.7285	4	70687071
Intron	chr1	chr1:93250700-93251000	93250900	4.99666	chr1_93250800_93250900	101	7.11534	3.07868	5	93250800
Intron	chr1	chr1:146009436-146009744	146009644	4.49036	chr1_146009536_146009644	109	6.84528	2.85884	4	146009536
Intron	chr1	chr1:147071533-147071949	147071849	11.8204	chr1_147071633_147071849	217	20.6891	15.4351	15	147071633
Intron	chr1	chr1:149764460-149764750	149764650	6.00405	chr1_149764560_149764650	91	9.22683	4.84927	6	149764560
Intron	chr1	chr1:206328988-206329284	206329184	4.59852	chr1_206329088_206329184	97	7.40554	3.31855	4	206329088
Intron	chr1	chr1:237963153-237963447	237963347	3.73886	chr1_237963253_237963347	95	6.02793	2.21712	3	237963253
Intergenic	chr1	chr1:3838879-3839225	3839125	4.52584	chr1_3838979_3839125	147	7.01594	2.99457	4	3838979
Intergenic	chr1	chr1:4485941-4486245	4486145	5.34651	chr1_4486041_4486145	105	8.37977	4.13493	5	4486041
Intergenic	chr1	chr1:21711180-21711477	21711377	4.52584	chr1_21711280_21711377	98	7.01594	2.99457	4	21711280
Intergenic	chr1	chr1:22117954-22118245	22118145	5.34651	chr1_22118054_22118145	92	8.37977	4.13493	5	22118054
Intergenic	chr1	chr1:24165011-24165302	24165202	5.51823	chr1_24165111_24165202	92	9.24356	4.86182	5	24165111
Intergenic	chr1	chr1:25174504-25174807	25174707	6.2376	chr1_25174604_25174707	104	10.1387	5.62287	6	25174604
Intergenic	chr1	chr1:26827346-26827642	26827542	6.00405	chr1_26827446_26827542	97	9.22683	4.84927	6	26827446
Intergenic	chr1	chr1:33592832-33593202	33593102	5.07039	chr1_33592932_33593102	171	7.34591	3.26866	5	33592932
Intergenic	chr1	chr1:33896495-33896947	33896847	6.47394	chr1_33896595_33896847	253	9.71716	5.2714	7	33896595
Intergenic	chr1	chr1:54953920-54954224	54954124	5.10808	chr1_54954020_54954124	105	7.46981	3.36978	5	54954020
Intergenic	chr1	chr1:149341377-149341689	149341589	3.56434	chr1_149341477_149341589	113	5.07392	1.45944	3	149341477
Intergenic	chr1	chr1:150185782-150186178	150186078	6.42852	chr1_150185882_150186078	197	9.59417	5.16312	7	150185882
Intergenic	chr1	chr1:153756074-153756418	153756318	4.89	chr1_153756174_153756318	145	6.80557	2.83015	5	153756174
Intergenic	chr1	chr1:156426293-156426678	156426578	5.32603	chr1_156426393_156426578	186	7.3402	3.26866	6	156426393
Intergenic	chr1	chr1:156629860-156630187	156630087	6.52	chr1_156629960_156630087	128	9.84493	5.37772	7	156629960
Intergenic	chr1	chr1:161359684-161360179	161360079	4.75467	chr1_161359784_161360079	296	6.44563	2.54697	5	161359784
Intergenic	chr1	chr1:165567332-165567690	165567590	6.38665	chr1_165567432_165567590	159	10.8619	6.25981	6	165567432
Intergenic	chr1	chr1:181074357-181074866	181074766	7.87001	chr1_181074457_181074766	310	12.3425	7.56428	9	181074457
Intergenic	chr1	chr1:181998821-181999328	181999228	7.89714	chr1_181998921_181999228	308	12.4114	7.63062	9	181998921
Intergenic	chr1	chr1:199010669-199011033	199010933	5.91545	chr1_199010769_199010933	165	8.92919	4.59436	6	199010769
Intergenic	chr1	chr1:202995388-202995771	202995671	9.16054	chr1_202995488_202995671	184	15.3506	10.3128	10	202995488
Intergenic	chr1	chr1:203296443-203296814	203296714	6.3422	chr1_203296543_203296714	172	9.12271	4.76038	8	203296543
Intergenic	chr1	chr1:208042380-208042683	208042583	3.7086	chr1_208042480_208042583	104	5.82634	2.05437	3	208042480
Intergenic	chr1	chr1:208136896-208137184	208137084	3.67882	chr1_208136996_208137084	89	5.64634	1.91089	3	208136996
Intergenic	chr1	chr1:212732192-212732565	212732465	4.45542	chr1_212732292_212732465	174	6.68751	2.7285	4	212732292
Intergenic	chr1	chr1:222638709-222639056	222638956	7.24135	chr1_222638809_222638956	148	12.4842	7.68877	7	222638809
Intergenic	chr1	chr1:225662674-225662974	225662874	6.2376	chr1_225662774_225662874	101	10.1387	5.62287	6	225662774
Intergenic	chr1	chr1:226297552-226297973	226297873	7.2068	chr1_226297652_226297873	222	11.0939	6.46266	8	226297652
Intergenic	chr1	chr1:234634827-234635115	234635015	4.52584	chr1_234634927_234635015	89	7.01594	2.99457	4	234634927
Intergenic	chr1	chr1:236451429-236451724	236451624	6.14203	chr1_236451529_236451624	96	9.73934	5.28548	6	236451529
Intergenic	chr1	chr1:247553464-247553805	247553705	4.52584	chr1_247553564_247553705	142	7.01594	2.99457	4	247553564
Exon	chr1	chr1:15898293-15898592	15898492	3.64952	chr1_15898393_15898492	100	5.48379	1.78447	3	15898393
Exon	chr1	chr1:16161298-16161604	16161504	9.63519	chr1_16161398_16161504	107	15.8747	10.8052	12	16161398
Exon	chr1	chr1:26362475-26362763	26362663	4.25673	chr1_26362575_26362663	89	5.93189	2.14101	4	26362575
Promoter	chr10	chr10:977689-978014	977914	7.25754	chr10_977789_977914	126	11.2301	6.58202	8	977789
Promoter	chr10	chr10:1094818-1095311	1095211	7.87001	chr10_1094918_1095211	294	12.3425	7.56428	9	1094918
Promoter	chr10	chr10:3214846-3215612	3215512	6.33957	chr10_3214946_3215512	567	9.36119	4.96618	7	3214946
Promoter	chr10	chr10:5726544-5726906	5726806	6.76052	chr10_5726644_5726806	163	10.5702	6.00001	7	5726644
Promoter	chr10	chr10:5855313-5855714	5855614	4.89	chr10_5855413_5855614	202	6.80557	2.83015	5	5855413
Promoter	chr10	chr10:5931744-5932146	5932046	8.15	chr10_5931844_5932046	203	13.0892	8.23235	9	5931844
Promoter	chr10	chr10:6130641-6131074	6130974	8.20841	chr10_6130741_6130974	234	13.2561	8.38274	9	6130741
Promoter	chr10	chr10:7860263-7860590	7860490	5.34651	chr10_7860363_7860490	128	8.37977	4.13493	5	7860363
Promoter	chr10	chr10:12110641-12111050	12110950	7.49499	chr10_12110741_12110950	210	11.9133	7.17963	8	12110741
Promoter	chr10	chr10:12171356-12171676	12171576	6.86177	chr10_12171456_12171576	121	10.9111	6.29745	7	12171456
Promoter	chr10	chr10:13203267-13203664	13203564	6.2376	chr10_13203367_13203564	198	10.1387	5.62287	6	13203367
Promoter	chr10	chr10:14879942-14880331	14880231	5.82944	chr10_14880042_14880231	190	8.65925	4.36495	6	14880042
Promoter	chr10	chr10:14920548-14920945	14920845	8.77763	chr10_14920648_14920845	198	14.264	9.30821	10	14920648
Promoter	chr10	chr10:16859306-16859811	16859711	6.76052	chr10_16859406_16859711	306	10.5702	6.00001	7	16859406
Promoter	chr10	chr10:17243539-17243837	17243737	4.63575	chr10_17243639_17243737	99	7.63118	3.5053	4	17243639
Promoter	chr10	chr10:18940458-18940753	18940653	4.49036	chr10_18940558_18940653	96	6.84528	2.85884	4	18940558
Promoter	chr10	chr10:21822888-21823294	21823194	5.47141	chr10_21822988_21823194	207	7.68505	3.55317	6	21822988
Promoter	chr10	chr10:23727677-23728119	23728019	5.91545	chr10_23727777_23728019	243	8.92919	4.59436	6	23727777
Promoter	chr10	chr10:25013537-25013836	25013736	6.49005	chr10_25013637_25013736	100	11.4653	6.78614	6	25013637
Promoter	chr10	chr10:27149894-27150328	27150228	4.75467	chr10_27149994_27150228	235	6.44563	2.54697	5	27149994
Promoter	chr10	chr10:27792956-27793259	27793159	6.14203	chr10_27793056_27793159	104	9.73934	5.28548	6	27793056
Promoter	chr10	chr10:32345237-32345541	32345441	4.56189	chr10_32345337_32345441	105	7.20173	3.15148	4	32345337
Promoter	chr10	chr10:35415491-35415986	35415886	7.8163	chr10_35415591_35415886	296	12.208	7.44335	9	35415591
Promoter	chr10	chr10:38265457-38265746	38265646	4.59852	chr10_38265557_38265646	90	7.40554	3.31855	4	38265557
Promoter	chr10	chr10:43133525-43133830	43133730	7.71949	chr10_43133625_43133730	106	12.6464	7.83658	8	43133625
Promoter	chr10	chr10:46168029-46168352	46168252	4.42103	chr10_46168129_46168252	124	6.54084	2.61223	4	46168129
Promoter	chr10	chr10:47655772-47656119	47656019	6.38665	chr10_47655872_47656019	148	10.8619	6.25981	6	47655872
Promoter	chr10	chr10:49514346-49514664	49514564	6.76052	chr10_49514446_49514564	119	10.5702	6.00001	7	49514446
Promoter	chr10	chr10:50746995-50747309	50747209	4.52584	chr10_50747095_50747209	115	7.01594	2.99457	4	50747095
Promoter	chr10	chr10:51371224-51371634	51371534	5.34651	chr10_51371324_51371534	211	8.37977	4.13493	5	51371324
Promoter	chr10	chr10:51564968-51565272	51565172	5.43101	chr10_51565068_51565172	105	8.77496	4.46444	5	51565068
Promoter	chr10	chr10:60144954-60145247	60145147	6.54301	chr10_60145054_60145147	94	11.82	7.09742	6	60145054
Promoter	chr10	chr10:64892862-64893163	64893063	5.47427	chr10_64892962_64893063	102	8.99845	4.65364	5	64892962
Promoter	chr10	chr10:70287126-70287446	70287346	4.71203	chr10_70287226_70287346	121	8.17059	3.96568	4	70287226
Promoter	chr10	chr10:70480776-70481092	70480992	6.91354	chr10_70480876_70480992	117	11.0956	6.46266	7	70480876
Promoter	chr10	chr10:70883646-70884066	70883966	7.44089	chr10_70883746_70883966	221	11.7503	7.03078	8	70883746
Promoter	chr10	chr10:72575471-72575788	72575688	7.71949	chr10_72575571_72575688	118	12.6464	7.83658	8	72575571
Promoter	chr10	chr10:73975663-73975957	73975857	4.49036	chr10_73975763_73975857	95	6.84528	2.85884	4	73975763
Promoter	chr10	chr10:74856602-74856992	74856892	5.07039	chr10_74856702_74856892	191	7.34591	3.26866	5	74856702
Promoter	chr10	chr10:75006929-75007223	75007123	6.9661	chr10_75007029_75007123	95	11.2908	6.63515	7	75007029
Promoter	chr10	chr10:75012281-75012623	75012523	5.43101	chr10_75012381_75012523	143	8.77496	4.46444	5	75012381
Promoter	chr10	chr10:75503941-75504243	75504143	5.30524	chr10_75504041_75504143	103	8.20323	3.98148	5	75504041
Promoter	chr10	chr10:75571414-75571962	75571862	6.52	chr10_75571514_75571862	349	9.84493	5.37772	7	75571514
Promoter	chr10	chr10:75757700-75758071	75757971	3.56434	chr10_75757800_75757971	172	5.07392	1.45944	3	75757800
Promoter	chr10	chr10:76871088-76871389	76871289	6.91354	chr10_76871188_76871289	102	11.0956	6.46266	7	76871188
Promoter	chr10	chr10:76993961-76994248	76994148	5.87213	chr10_76994061_76994148	88	8.79108	4.47251	6	76994061
Promoter	chr10	chr10:79793393-79793717	79793617	5.91545	chr10_79793493_79793617	125	8.92919	4.59436	6	79793493
Promoter	chr10	chr10:81205369-81205770	81205670	6.91354	chr10_81205469_81205670	202	11.0956	6.46266	7	81205469
Promoter	chr10	chr10:81586101-81586448	81586348	5.34651	chr10_81586201_81586348	148	8.37977	4.13493	5	81586201
Promoter	chr10	chr10:85898998-85899405	85899305	4.49036	chr10_85899098_85899305	208	6.84528	2.85884	4	85899098
Promoter	chr10	chr10:86088099-86088483	86088383	5.2646	chr10_86088199_86088383	185	8.0383	3.84692	5	86088199
Promoter	chr10	chr10:88854569-88854959	88854859	8.53966	chr10_88854669_88854859	191	13.6607	8.74986	10	88854669
Promoter	chr10	chr10:92980167-92980533	92980433	6.52	chr10_92980267_92980433	167	9.84493	5.37772	7	92980267
Promoter	chr10	chr10:94333699-94333990	94333890	6.18944	chr10_94333799_94333890	92	9.93223	5.44957	6	94333799
Promoter	chr10	chr10:95256159-95256536	95256436	5.47427	chr10_95256259_95256436	178	8.99845	4.65364	5	95256259
Promoter	chr10	chr10:97453567-97454117	97454017	6.56673	chr10_97453667_97454017	351	9.97783	5.48483	7	97453667
Promoter	chr10	chr10:98592285-98592592	98592492	4.92504	chr10_98592385_98592492	108	6.90454	2.90842	5	98592385
Promoter	chr10	chr10:99447037-99447335	99447235	7.60558	chr10_99447137_99447235	99	12.262	7.48846	8	99447137
Promoter	chr10	chr10:99496667-99496989	99496889	7.77773	chr10_99496767_99496889	123	12.8543	8.02261	8	99496767
Promoter	chr10	chr10:101190350-101190666	101190566	4.56189	chr10_101190450_101190566	117	7.20173	3.15148	4	101190450
Promoter	chr10	chr10:101491859-101492146	101492046	3.73886	chr10_101491959_101492046	88	6.02793	2.21712	3	101491959
Promoter	chr10	chr10:102295433-102295762	102295662	6.18944	chr10_102295533_102295662	130	9.93223	5.44957	6	102295533
Promoter	chr10	chr10:103911853-103912222	103912122	4.43816	chr10_103911953_103912122	170	6.61288	2.68138	4	103911953
Promoter	chr10	chr10:105156127-105156416	105156316	4.63575	chr10_105156227_105156316	90	7.63118	3.5053	4	105156227
Promoter	chr10	chr10:105726690-105727021	105726921	5.34651	chr10_105726790_105726921	132	8.37977	4.13493	5	105726790
Promoter	chr10	chr10:105881492-105881839	105881739	7.87001	chr10_105881592_105881739	148	12.3425	7.56428	9	105881592
Promoter	chr10	chr10:106028767-106029065	106028965	5.45256	chr10_106028867_106028965	99	8.88424	4.55878	5	106028867
Promoter	chr10	chr10:111683182-111683475	111683375	6.38665	chr10_111683282_111683375	94	10.8619	6.25981	6	111683282
Promoter	chr10	chr10:111767373-111767719	111767619	5.91545	chr10_111767473_111767619	147	8.92919	4.59436	6	111767473
Promoter	chr10	chr10:111986166-111986477	111986377	7.13468	chr10_111986266_111986377	112	10.6801	6.09849	9	111986266
Promoter	chr10	chr10:112631319-112631662	112631562	8.38876	chr10_112631419_112631562	144	13.8009	8.88068	9	112631419
Promoter	chr10	chr10:115613745-115614032	115613932	4.56189	chr10_115613845_115613932	88	7.20173	3.15148	4	115613845
Promoter	chr10	chr10:120514360-120514700	120514600	8.15	chr10_120514460_120514600	141	13.0892	8.23235	9	120514460
Promoter	chr10	chr10:120966795-120967171	120967071	6.00405	chr10_120966895_120967071	177	9.22683	4.84927	6	120966895
Promoter	chr10	chr10:121485230-121485643	121485543	5.78736	chr10_121485330_121485543	214	8.53317	4.26169	6	121485330
Promoter	chr10	chr10:121632248-121632682	121632582	4.56189	chr10_121632348_121632582	235	7.20173	3.15148	4	121632348
Promoter	chr10	chr10:124638970-124639261	124639161	5.43101	chr10_124639070_124639161	92	8.77496	4.46444	5	124639070
Promoter	chr10	chr10:124713614-124713931	124713831	4.52584	chr10_124713714_124713831	118	7.01594	2.99457	4	124713714
Promoter	chr10	chr10:124913483-124913780	124913680	4.32096	chr10_124913583_124913680	98	6.15438	2.31305	4	124913583
Promoter	chr10	chr10:126107396-126107743	126107643	5.30524	chr10_126107496_126107643	148	8.20323	3.98148	5	126107496
Promoter	chr10	chr10:131908640-131908949	131908849	5.705	chr10_131908740_131908849	110	8.29645	4.06341	6	131908740
Promoter	chr10	chr10:134121310-134121624	134121524	6.91354	chr10_134121410_134121524	115	11.0956	6.46266	7	134121410
Promoter	chr10	chr10:134350779-134351329	134351229	9.45831	chr10_134350879_134351229	351	15.5952	10.5456	13	134350879
Promoter	chr10	chr10:135122583-135122897	135122797	5.91545	chr10_135122683_135122797	115	8.92919	4.59436	6	135122683
Promoter	chr10	chr10:135207429-135207799	135207699	7.25754	chr10_135207529_135207699	171	11.2301	6.58202	8	135207529
Intron	chr10	chr10:6205628-6205916	6205816	4.56189	chr10_6205728_6205816	89	7.20173	3.15148	4	6205728
Intron	chr10	chr10:43950974-43951331	43951231	6.04935	chr10_43951074_43951231	158	9.38789	4.98296	6	43951074
Intron	chr10	chr10:73013764-73014056	73013956	5.43101	chr10_73013864_73013956	93	8.77496	4.46444	5	73013864
Intron	chr10	chr10:88470907-88471278	88471178	3.62068	chr10_88471007_88471178	172	5.33566	1.6669	3	88471007
Intron	chr10	chr10:103124492-103124825	103124725	19.675	chr10_103124592_103124725	134	39.4936	33.9443	24	103124592
Intron	chr10	chr10:103590593-103590898	103590798	4.22532	chr10_103590693_103590798	106	5.82909	2.05437	4	103590693
Intron	chr10	chr10:105437922-105438218	105438118	5.82944	chr10_105438022_105438118	97	8.65925	4.36495	6	105438022
Intron	chr10	chr10:133972118-133972484	133972384	7.36403	chr10_133972218_133972384	167	11.1627	6.51907	9	133972218
Intron	chr10	chr10:134941206-134941574	134941474	7.49499	chr10_134941306_134941474	169	11.9133	7.17963	8	134941306
Intergenic	chr10	chr10:30966240-30966543	30966443	5.91545	chr10_30966340_30966443	104	8.92919	4.59436	6	30966340
Intergenic	chr10	chr10:44811989-44812288	44812188	7.24135	chr10_44812089_44812188	100	12.4842	7.68877	7	44812089
Intergenic	chr10	chr10:65390165-65390453	65390353	5.10808	chr10_65390265_65390353	89	7.46981	3.36978	5	65390265
Intergenic	chr10	chr10:74020471-74020794	74020694	10.0923	chr10_74020571_74020694	124	16.9362	11.8164	12	74020571
Intergenic	chr10	chr10:80062960-80063368	80063268	6.14203	chr10_80063060_80063268	209	9.73934	5.28548	6	80063060
Intergenic	chr10	chr10:97055017-97055324	97055224	5.50901	chr10_97055117_97055224	108	7.77827	3.6303	6	97055117
Intergenic	chr10	chr10:98039038-98039325	98039225	4.58014	chr10_98039138_98039225	88	7.30117	3.23603	4	98039138
Intergenic	chr10	chr10:115785097-115785384	115785284	3.56434	chr10_115785197_115785284	88	5.07392	1.45944	3	115785197
Intergenic	chr10	chr10:126077730-126078118	126078018	5.38843	chr10_126077830_126078018	189	8.56964	4.28948	5	126077830
Intergenic	chr10	chr10:126605145-126605439	126605339	5.07039	chr10_126605245_126605339	95	7.34591	3.26866	5	126605245
Intergenic	chr10	chr10:135075359-135075726	135075626	7.97967	chr10_135075459_135075626	168	12.6252	7.81987	9	135075459
Exon	chr10	chr10:104159271-104159570	104159470	7.97967	chr10_104159371_104159470	100	12.6252	7.81987	9	104159371
Promoter	chr11	chr11:448051-448343	448243	3.98983	chr11_448151_448243	93	5.15334	1.52913	4	448151
Promoter	chr11	chr11:506698-507014	506914	7.36403	chr11_506798_506914	117	11.1627	6.51907	9	506798
Promoter	chr11	chr11:535511-535831	535731	6.1276	chr11_535611_535731	121	8.84241	4.51922	7	535611
Promoter	chr11	chr11:560636-561083	560983	5.72537	chr11_560736_560983	248	8.35383	4.11633	6	560736
Promoter	chr11	chr11:568430-568835	568735	5.95942	chr11_568530_568735	206	9.07421	4.71449	6	568530
Promoter	chr11	chr11:575845-576320	576220	4.92504	chr11_575945_576220	276	6.90454	2.90842	5	575945
Promoter	chr11	chr11:809747-810046	809946	5.78736	chr11_809847_809946	100	8.53317	4.26169	6	809847
Promoter	chr11	chr11:819330-819627	819527	3.62068	chr11_819430_819527	98	5.33566	1.6669	3	819430
Promoter	chr11	chr11:910748-911083	910983	4.42103	chr11_910848_910983	136	6.54084	2.61223	4	910848
Promoter	chr11	chr11:925601-926021	925921	7.38757	chr11_925701_925921	221	11.5942	6.89498	8	925701
Promoter	chr11	chr11:1330764-1331059	1330959	5.2646	chr11_1330864_1330959	96	8.0383	3.84692	5	1330864
Promoter	chr11	chr11:1785091-1785409	1785309	8.21141	chr11_1785191_1785309	119	14.7554	9.76028	8	1785191
Promoter	chr11	chr11:1874036-1874387	1874287	4.19438	chr11_1874136_1874287	152	5.73122	1.98432	4	1874136
Promoter	chr11	chr11:2421511-2421800	2421700	6.86177	chr11_2421611_2421700	90	10.9111	6.29745	7	2421611
Promoter	chr11	chr11:2907031-2907388	2907288	5.54712	chr11_2907131_2907288	158	7.87464	3.71292	6	2907131
Promoter	chr11	chr11:3818979-3819276	3819176	5.07039	chr11_3819079_3819176	98	7.34591	3.26866	5	3819079
Promoter	chr11	chr11:3876169-3876489	3876389	6.63808	chr11_3876269_3876389	121	10.1878	5.66751	7	3876269
Promoter	chr11	chr11:5246036-5247445	5247345	12.7784	chr11_5246136_5247345	1210	229.289	222.671	314	5246136
Promoter	chr11	chr11:6411475-6411785	6411685	4.56189	chr11_6411575_6411685	111	7.20173	3.15148	4	6411575
Promoter	chr11	chr11:6502553-6502857	6502757	3.62068	chr11_6502653_6502757	105	5.33566	1.6669	3	6502653
Promoter	chr11	chr11:6633343-6633649	6633549	5.30524	chr11_6633443_6633549	107	8.20323	3.98148	5	6633443
Promoter	chr11	chr11:6640558-6640885	6640785	6.33618	chr11_6640658_6640785	128	10.6007	6.02501	6	6640658
Promoter	chr11	chr11:9336069-9336518	9336418	7.49499	chr11_9336169_9336418	250	11.9133	7.17963	8	9336169
Promoter	chr11	chr11:9482133-9482560	9482460	5.705	chr11_9482233_9482460	228	8.29645	4.06341	6	9482233
Promoter	chr11	chr11:9594908-9595304	9595204	6.25304	chr11_9595008_9595204	197	9.14368	4.77726	7	9595008
Promoter	chr11	chr11:9779624-9779935	9779835	5.705	chr11_9779724_9779835	112	8.29645	4.06341	6	9779724
Promoter	chr11	chr11:10329422-10329779	10329679	4.85545	chr11_10329522_10329679	158	6.71047	2.74454	5	10329522
Promoter	chr11	chr11:10562620-10562945	10562845	6.2865	chr11_10562720_10562845	126	10.3606	5.81853	6	10562720
Promoter	chr11	chr11:13690010-13690305	13690205	5.03325	chr11_13690110_13690205	96	7.22793	3.16784	5	13690110
Promoter	chr11	chr11:17410784-17411074	17410974	5.14633	chr11_17410884_17410974	91	7.60022	3.48066	5	17410884
Promoter	chr11	chr11:18343586-18343903	18343803	4.49036	chr11_18343686_18343803	118	6.84528	2.85884	4	18343686
Promoter	chr11	chr11:18655866-18656205	18656105	4.38716	chr11_18655966_18656105	140	6.40385	2.51055	4	18655966
Promoter	chr11	chr11:19262473-19262843	19262743	4.96059	chr11_19262573_19262743	171	7.00767	2.99457	5	19262573
Promoter	chr11	chr11:20408929-20409377	20409277	6.00405	chr11_20409029_20409277	249	9.22683	4.84927	6	20409029
Promoter	chr11	chr11:28129715-28130010	28129910	5.43101	chr11_28129815_28129910	96	8.77496	4.46444	5	28129815
Promoter	chr11	chr11:33182839-33183166	33183066	3.62068	chr11_33182939_33183066	128	5.33566	1.6669	3	33182939
Promoter	chr11	chr11:33722330-33722645	33722545	8.77433	chr11_33722430_33722545	116	15.1633	10.138	9	33722430
Promoter	chr11	chr11:34937935-34938273	34938173	7.6907	chr11_34938035_34938173	139	12.5466	7.74738	8	34938035
Promoter	chr11	chr11:44117051-44117352	44117252	7.47772	chr11_44117151_44117252	102	13.8794	8.95385	7	44117151
Promoter	chr11	chr11:44586850-44587258	44587158	8.38876	chr11_44586950_44587158	209	13.8009	8.88068	9	44586950
Promoter	chr11	chr11:45868615-45868911	45868811	5.18516	chr11_45868715_45868811	97	7.73787	3.59493	5	45868715
Promoter	chr11	chr11:46368766-46369070	46368970	6.66221	chr11_46368866_46368970	105	10.2608	5.72757	7	46368866
Promoter	chr11	chr11:47429626-47430101	47430001	5.62495	chr11_47429726_47430001	276	8.07778	3.88007	6	47429726
Promoter	chr11	chr11:47574555-47574957	47574857	4.45542	chr11_47574655_47574857	203	6.68751	2.7285	4	47574655
Promoter	chr11	chr11:47664014-47664331	47664231	6.86177	chr11_47664114_47664231	118	10.9111	6.29745	7	47664114
Promoter	chr11	chr11:47788884-47789269	47789169	5.03325	chr11_47788984_47789169	186	7.22793	3.16784	5	47788984
Promoter	chr11	chr11:57092342-57092669	57092569	7.77773	chr11_57092442_57092569	128	12.8543	8.02261	8	57092442
Promoter	chr11	chr11:57425047-57425345	57425245	6.2376	chr11_57425147_57425245	99	10.1387	5.62287	6	57425147
Promoter	chr11	chr11:57479628-57479958	57479858	7.60558	chr11_57479728_57479858	131	12.262	7.48846	8	57479728
Promoter	chr11	chr11:60928644-60929103	60929003	6.93996	chr11_60928744_60929003	260	10.4229	5.86911	8	60928744
Promoter	chr11	chr11:61276669-61276961	61276861	4.56189	chr11_61276769_61276861	93	7.20173	3.15148	4	61276769
Promoter	chr11	chr11:62358929-62359430	62359330	6.42852	chr11_62359029_62359330	302	9.59417	5.16312	7	62359029
Promoter	chr11	chr11:62369180-62369594	62369494	6.04673	chr11_62369280_62369494	215	8.65606	4.36495	7	62369280
Promoter	chr11	chr11:62420686-62420983	62420883	5.38843	chr11_62420786_62420883	98	8.56964	4.28948	5	62420786
Promoter	chr11	chr11:62432644-62433011	62432911	6.14203	chr11_62432744_62432911	168	9.73934	5.28548	6	62432744
Promoter	chr11	chr11:62572751-62573150	62573050	5.95942	chr11_62572851_62573050	200	9.07421	4.71449	6	62572851
Promoter	chr11	chr11:62599435-62599825	62599725	7.08301	chr11_62599535_62599725	191	10.7738	6.17709	8	62599535
Promoter	chr11	chr11:63606051-63606381	63606281	8.31425	chr11_63606151_63606281	131	13.1279	8.26763	10	63606151
Promoter	chr11	chr11:63706063-63706421	63706321	5.03325	chr11_63706163_63706321	159	7.22793	3.16784	5	63706163
Promoter	chr11	chr11:63741863-63742204	63742104	5.51823	chr11_63741963_63742104	142	9.24356	4.86182	5	63741963
Promoter	chr11	chr11:63993537-63993854	63993754	7.335	chr11_63993637_63993754	118	11.4443	6.76653	8	63993637
Promoter	chr11	chr11:64008693-64009109	64009009	9.36256	chr11_64008793_64009009	217	15.2886	10.2552	12	64008793
Promoter	chr11	chr11:64053061-64053411	64053311	6.42852	chr11_64053161_64053311	151	9.59417	5.16312	7	64053161
Promoter	chr11	chr11:64072545-64073092	64072992	9.45831	chr11_64072645_64072992	348	15.5952	10.5456	13	64072645
Promoter	chr11	chr11:64085405-64085730	64085630	8.83921	chr11_64085505_64085630	126	14.4282	9.45817	10	64085505
Promoter	chr11	chr11:64570604-64570941	64570841	5.43101	chr11_64570704_64570841	138	8.77496	4.46444	5	64570704
Promoter	chr11	chr11:64645934-64646313	64646213	5.78736	chr11_64646034_64646213	180	8.53317	4.26169	6	64646034
Promoter	chr11	chr11:64684609-64684945	64684845	6.61412	chr11_64684709_64684845	137	10.1163	5.60644	7	64684709
Promoter	chr11	chr11:64795123-64795418	64795318	6.04935	chr11_64795223_64795318	96	9.38789	4.98296	6	64795223
Promoter	chr11	chr11:64851431-64851799	64851699	5.38843	chr11_64851531_64851699	169	8.56964	4.28948	5	64851531
Promoter	chr11	chr11:64889596-64889895	64889795	5.50901	chr11_64889696_64889795	100	7.77827	3.6303	6	64889696
Promoter	chr11	chr11:65029184-65029528	65029428	5.38843	chr11_65029284_65029428	145	8.56964	4.28948	5	65029284
Promoter	chr11	chr11:65121937-65122232	65122132	5.18516	chr11_65122037_65122132	96	7.73787	3.59493	5	65122037
Promoter	chr11	chr11:65264822-65265124	65265024	8.10044	chr11_65264922_65265024	103	12.6514	7.83729	10	65264922
Promoter	chr11	chr11:65292385-65292713	65292613	7.71949	chr11_65292485_65292613	129	12.6464	7.83658	8	65292485
Promoter	chr11	chr11:65341585-65341944	65341844	7.70418	chr11_65341685_65341844	160	11.8276	7.10286	10	65341685
Promoter	chr11	chr11:65430466-65430775	65430675	3.59229	chr11_65430566_65430675	110	5.19963	1.55921	3	65430566
Promoter	chr11	chr11:65640931-65641326	65641226	6.00405	chr11_65641031_65641226	196	9.22683	4.84927	6	65641031
Promoter	chr11	chr11:65686482-65686981	65686881	7.1794	chr11_65686582_65686881	300	10.7721	6.17709	9	65686582
Promoter	chr11	chr11:65819632-65819922	65819822	6.09534	chr11_65819732_65819822	91	9.55835	5.13188	6	65819732
Promoter	chr11	chr11:66035818-66036165	66036065	7.08301	chr11_66035918_66036065	148	10.7738	6.17709	8	66035918
Promoter	chr11	chr11:66234074-66234457	66234357	6.71396	chr11_66234174_66234357	184	9.90369	5.43081	8	66234174
Promoter	chr11	chr11:66277926-66278269	66278169	4.52584	chr11_66278026_66278169	144	7.01594	2.99457	4	66278026
Promoter	chr11	chr11:66360444-66360733	66360633	5.2646	chr11_66360544_66360633	90	8.0383	3.84692	5	66360544
Promoter	chr11	chr11:66383973-66384260	66384160	5.22457	chr11_66384073_66384160	88	7.88357	3.71292	5	66384073
Promoter	chr11	chr11:66445200-66445602	66445502	6.52	chr11_66445300_66445502	203	9.84493	5.37772	7	66445300
Promoter	chr11	chr11:66610779-66611081	66610981	4.56189	chr11_66610879_66610981	103	7.20173	3.15148	4	66610879
Promoter	chr11	chr11:66886394-66886877	66886777	17.1232	chr11_66886494_66886777	284	33.4689	27.9897	23	66886494
Promoter	chr11	chr11:67056493-67056796	67056696	5.32603	chr11_67056593_67056696	104	7.3402	3.26866	6	67056593
Promoter	chr11	chr11:67121007-67121304	67121204	5.87213	chr11_67121107_67121204	98	8.79108	4.47251	6	67121107
Promoter	chr11	chr11:67169169-67169616	67169516	12.6354	chr11_67169269_67169516	248	22.624	17.3164	15	67169269
Promoter	chr11	chr11:67374195-67374523	67374423	4.49036	chr11_67374295_67374423	129	6.84528	2.85884	4	67374295
Promoter	chr11	chr11:67397755-67398059	67397959	8.36948	chr11_67397855_67397959	105	13.2554	8.38274	10	67397855
Promoter	chr11	chr11:67572989-67573299	67573199	4.47597	chr11_67573089_67573199	111	5.79106	2.03966	5	67573089
Promoter	chr11	chr11:67888813-67889147	67889047	7.54988	chr11_67888913_67889047	135	12.0836	7.32457	8	67888913
Promoter	chr11	chr11:68041109-68041396	68041296	4.1042	chr11_68041209_68041296	88	5.46306	1.77905	4	68041209
Promoter	chr11	chr11:69490043-69490333	69490233	5.5629	chr11_69490143_69490233	91	9.51486	5.0978	5	69490143
Promoter	chr11	chr11:70047953-70048244	70048144	5.2646	chr11_70048053_70048144	92	8.0383	3.84692	5	70048053
Promoter	chr11	chr11:70116496-70116814	70116714	7.01946	chr11_70116596_70116714	119	11.4981	6.81093	7	70116596
Promoter	chr11	chr11:71497832-71498173	71498073	5.54712	chr11_71497932_71498073	142	7.87464	3.71292	6	71497932
Promoter	chr11	chr11:71791576-71791922	71791822	5.87213	chr11_71791676_71791822	147	8.79108	4.47251	6	71791676
Promoter	chr11	chr11:71934192-71934513	71934413	7.03467	chr11_71934292_71934413	122	10.6531	6.07205	8	71934292
Promoter	chr11	chr11:72354084-72354374	72354274	4.49036	chr11_72354184_72354274	91	6.84528	2.85884	4	72354184
Promoter	chr11	chr11:72504682-72505021	72504921	5.91545	chr11_72504782_72504921	140	8.92919	4.59436	6	72504782
Promoter	chr11	chr11:72853612-72853953	72853853	7.38757	chr11_72853712_72853853	142	11.5942	6.89498	8	72853712
Promoter	chr11	chr11:73087227-73087515	73087415	6.04935	chr11_73087327_73087415	89	9.38789	4.98296	6	73087327
Promoter	chr11	chr11:73472250-73472557	73472457	6.71101	chr11_73472350_73472457	108	10.4119	5.86263	7	73472350
Promoter	chr11	chr11:73499009-73499311	73499211	4.35381	chr11_73499109_73499211	103	6.27535	2.40406	4	73499109
Promoter	chr11	chr11:73882002-73882400	73882300	5.18516	chr11_73882102_73882300	199	7.73787	3.59493	5	73882102
Promoter	chr11	chr11:74303464-74303765	74303665	6.38665	chr11_74303564_74303665	102	10.8619	6.25981	6	74303564
Promoter	chr11	chr11:75525869-75526170	75526070	4.85545	chr11_75525969_75526070	102	6.71047	2.74454	5	75525969
Promoter	chr11	chr11:76092013-76092422	76092322	6.73567	chr11_76092113_76092322	210	10.4901	5.93344	7	76092113
Promoter	chr11	chr11:76494118-76494484	76494384	3.62068	chr11_76494218_76494384	167	5.33566	1.6669	3	76494218
Promoter	chr11	chr11:76777751-76778077	76777977	5.34651	chr11_76777851_76777977	127	8.37977	4.13493	5	76777851
Promoter	chr11	chr11:82867984-82868282	82868182	6.09534	chr11_82868084_82868182	99	9.55835	5.13188	6	82868084
Promoter	chr11	chr11:85780102-85780548	85780448	4.96059	chr11_85780202_85780448	247	7.00767	2.99457	5	85780202
Promoter	chr11	chr11:86748572-86749020	86748920	5.07039	chr11_86748672_86748920	249	7.34591	3.26866	5	86748672
Promoter	chr11	chr11:110300473-110300765	110300665	4.45542	chr11_110300573_110300665	93	6.68751	2.7285	4	110300573
Promoter	chr11	chr11:111797573-111797898	111797798	6.14203	chr11_111797673_111797798	126	9.73934	5.28548	6	111797673
Promoter	chr11	chr11:113644380-113644669	113644569	4.59852	chr11_113644480_113644569	90	7.40554	3.31855	4	113644480
Promoter	chr11	chr11:117103207-117103509	117103409	4.63575	chr11_117103307_117103409	103	7.63118	3.5053	4	117103307
Promoter	chr11	chr11:118306110-118306429	118306329	4.49036	chr11_118306210_118306329	120	6.84528	2.85884	4	118306210
Promoter	chr11	chr11:118927721-118928085	118927985	4.52584	chr11_118927821_118927985	165	7.01594	2.99457	4	118927821
Promoter	chr11	chr11:118992008-118992303	118992203	6.2376	chr11_118992108_118992203	96	10.1387	5.62287	6	118992108
Promoter	chr11	chr11:122932916-122933308	122933208	5.82944	chr11_122933016_122933208	193	8.65925	4.36495	6	122933016
Promoter	chr11	chr11:126081487-126081785	126081685	3.8009	chr11_126081587_126081685	99	6.52163	2.61028	3	126081587
Promoter	chr11	chr11:134123179-134123495	134123395	4.56189	chr11_134123279_134123395	117	7.20173	3.15148	4	134123279
Intron	chr11	chr11:1086622-1086917	1086817	5.34651	chr11_1086722_1086817	96	8.37977	4.13493	5	1086722
Intron	chr11	chr11:63828237-63828543	63828443	5.5629	chr11_63828337_63828443	107	9.51486	5.0978	5	63828337
Intron	chr11	chr11:72089272-72089563	72089463	3.69365	chr11_72089372_72089463	92	5.73393	1.98584	3	72089372
Intron	chr11	chr11:114030779-114031092	114030992	3.76962	chr11_114030879_114030992	114	6.25687	2.39595	3	114030879
Intergenic	chr11	chr11:1107025-1107327	1107227	5.10808	chr11_1107125_1107227	103	7.46981	3.36978	5	1107125
Intergenic	chr11	chr11:17229421-17229745	17229645	5.38843	chr11_17229521_17229645	125	8.56964	4.28948	5	17229521
Intergenic	chr11	chr11:46264862-46265156	46265056	6.2376	chr11_46264962_46265056	95	10.1387	5.62287	6	46264962
Intergenic	chr11	chr11:65585683-65585987	65585887	5.60829	chr11_65585783_65585887	105	9.81853	5.35817	5	65585783
Intergenic	chr11	chr11:66079640-66079943	66079843	5.705	chr11_66079740_66079843	104	8.29645	4.06341	6	66079740
Intergenic	chr11	chr11:73490420-73490709	73490609	4.45542	chr11_73490520_73490609	90	6.68751	2.7285	4	73490520
Exon	chr11	chr11:554948-555252	555152	3.56434	chr11_555048_555152	105	5.07392	1.45944	3	555048
Exon	chr11	chr11:65374578-65374876	65374776	6.09534	chr11_65374678_65374776	99	9.55835	5.13188	6	65374678
Exon	chr11	chr11:65812586-65812888	65812788	5.47427	chr11_65812686_65812788	103	8.99845	4.65364	5	65812686
Exon	chr11	chr11:67188537-67188943	67188843	8.26766	chr11_67188637_67188843	207	13.4299	8.53746	9	67188637
Promoter	chr12	chr12:861519-861830	861730	8.83921	chr12_861619_861730	112	14.4282	9.45817	10	861619
Promoter	chr12	chr12:1058794-1059247	1059147	6.08689	chr12_1058894_1059147	254	8.74789	4.44584	7	1058894
Promoter	chr12	chr12:2999772-3000101	3000001	5.10808	chr12_2999872_3000001	130	7.46981	3.36978	5	2999872
Promoter	chr12	chr12:4430099-4430447	4430347	6.04935	chr12_4430199_4430347	149	9.38789	4.98296	6	4430199
Promoter	chr12	chr12:6602343-6602631	6602531	6.21066	chr12_6602443_6602531	89	9.04012	4.69022	7	6602443
Promoter	chr12	chr12:6772411-6772729	6772629	6.47394	chr12_6772511_6772629	119	9.71716	5.2714	7	6772511
Promoter	chr12	chr12:6833017-6833352	6833252	5.66469	chr12_6833117_6833252	136	8.18503	3.97535	6	6833117
Promoter	chr12	chr12:6862674-6863055	6862955	4.90746	chr12_6862774_6862955	182	6.85456	2.86764	5	6862774
Promoter	chr12	chr12:6961447-6961767	6961667	6.42121	chr12_6961547_6961667	121	9.28226	4.89449	8	6961547
Promoter	chr12	chr12:6982403-6982843	6982743	8.36948	chr12_6982503_6982743	241	13.2554	8.38274	10	6982503
Promoter	chr12	chr12:7013779-7014135	7014035	9.02925	chr12_7013879_7014035	157	14.9592	9.94984	10	7013879
Promoter	chr12	chr12:7079715-7080154	7080054	5.03325	chr12_7079815_7080054	240	7.22793	3.16784	5	7079815
Promoter	chr12	chr12:7342049-7342544	7342444	7.1817	chr12_7342149_7342444	296	11.0277	6.40322	8	7342149
Promoter	chr12	chr12:8395796-8396335	8396235	11.3512	chr12_8395896_8396235	340	19.9075	14.6773	16	8395896
Promoter	chr12	chr12:9800588-9800896	9800796	6.98699	chr12_9800688_9800796	109	10.5362	5.97287	8	9800688
Promoter	chr12	chr12:11324089-11324380	11324280	4.59852	chr12_11324189_11324280	92	7.40554	3.31855	4	11324189
Promoter	chr12	chr12:12509847-12510157	12510057	5.03325	chr12_12509947_12510057	111	7.22793	3.16784	5	12509947
Promoter	chr12	chr12:12878434-12878890	12878790	9.57122	chr12_12878534_12878790	257	15.8133	10.7458	13	12878534
Promoter	chr12	chr12:12966036-12966385	12966285	5.87213	chr12_12966136_12966285	150	8.79108	4.47251	6	12966136
Promoter	chr12	chr12:13153072-13153516	13153416	7.335	chr12_13153172_13153416	245	11.4443	6.76653	8	13153172
Promoter	chr12	chr12:14518332-14518759	14518659	4.92504	chr12_14518432_14518659	228	6.90454	2.90842	5	14518432
Promoter	chr12	chr12:15942228-15942527	15942427	7.60558	chr12_15942328_15942427	100	12.262	7.48846	8	15942328
Promoter	chr12	chr12:19592244-19592672	19592572	6.52	chr12_19592344_19592572	229	9.84493	5.37772	7	19592344
Promoter	chr12	chr12:25347996-25348285	25348185	6.76052	chr12_25348096_25348185	90	10.5702	6.00001	7	25348096
Promoter	chr12	chr12:25403947-25404243	25404143	7.03467	chr12_25404047_25404143	97	10.6531	6.07205	8	25404047
Promoter	chr12	chr12:26986033-26986518	26986418	8.68685	chr12_26986133_26986418	286	14.0283	9.09263	10	26986133
Promoter	chr12	chr12:27090852-27091172	27091072	5.54712	chr12_27090952_27091072	121	7.87464	3.71292	6	27090952
Promoter	chr12	chr12:27167204-27167534	27167434	7.44089	chr12_27167304_27167434	131	11.7503	7.03078	8	27167304
Promoter	chr12	chr12:31479026-31479350	31479250	6.61412	chr12_31479126_31479250	125	10.1163	5.60644	7	31479126
Promoter	chr12	chr12:31811960-31812434	31812334	9.31599	chr12_31812060_31812334	275	15.2811	10.2483	11	31812060
Promoter	chr12	chr12:31881901-31882191	31882091	7.1817	chr12_31882001_31882091	91	11.0277	6.40322	8	31882001
Promoter	chr12	chr12:38710259-38710574	38710474	5.18516	chr12_38710359_38710474	116	7.73787	3.59493	5	38710359
Promoter	chr12	chr12:39836891-39837185	39837085	5.30524	chr12_39836991_39837085	95	8.20323	3.98148	5	39836991
Promoter	chr12	chr12:40499752-40500077	40499977	8.20841	chr12_40499852_40499977	126	13.2561	8.38274	9	40499852
Promoter	chr12	chr12:46121241-46121576	46121476	5.07545	chr12_46121341_46121476	136	6.74255	2.7761	7	46121341
Promoter	chr12	chr12:46384190-46384660	46384560	7.24754	chr12_46384290_46384560	271	10.9142	6.30011	9	46384290
Promoter	chr12	chr12:46766522-46766844	46766744	6.98699	chr12_46766622_46766744	123	10.5362	5.97287	8	46766622
Promoter	chr12	chr12:46777134-46777450	46777350	5.18818	chr12_46777234_46777350	117	7.03311	3.01001	6	46777234
Promoter	chr12	chr12:48099685-48100007	48099907	7.44089	chr12_48099785_48099907	123	11.7503	7.03078	8	48099785
Promoter	chr12	chr12:48499689-48499988	48499888	5.78736	chr12_48499789_48499888	100	8.53317	4.26169	6	48499789
Promoter	chr12	chr12:48551180-48551513	48551413	7.44089	chr12_48551280_48551413	134	11.7503	7.03078	8	48551280
Promoter	chr12	chr12:48744522-48744849	48744749	6.76052	chr12_48744622_48744749	128	10.5702	6.00001	7	48744622
Promoter	chr12	chr12:49412363-49412722	49412622	5.78736	chr12_49412463_49412622	160	8.53317	4.26169	6	49412463
Promoter	chr12	chr12:49463560-49464031	49463931	9.5756	chr12_49463660_49463931	272	15.9405	10.8676	11	49463660
Promoter	chr12	chr12:49504532-49504832	49504732	4.43816	chr12_49504632_49504732	101	6.61288	2.68138	4	49504632
Promoter	chr12	chr12:49525168-49525520	49525420	6.93996	chr12_49525268_49525420	153	10.4229	5.86911	8	49525268
Promoter	chr12	chr12:49716747-49717039	49716939	5.10808	chr12_49716847_49716939	93	7.46981	3.36978	5	49716847
Promoter	chr12	chr12:49760873-49761262	49761162	10.0244	chr12_49760973_49761162	190	16.7712	11.659	12	49760973
Promoter	chr12	chr12:50016999-50017311	50017211	7.335	chr12_50017099_50017211	113	11.4443	6.76653	8	50017099
Promoter	chr12	chr12:50101103-50101484	50101384	5.98165	chr12_50101203_50101384	182	9.14952	4.78256	6	50101203
Promoter	chr12	chr12:50135067-50135433	50135333	5.58577	chr12_50135167_50135333	167	7.9744	3.79601	6	50135167
Promoter	chr12	chr12:50222212-50222500	50222400	5.07039	chr12_50222312_50222400	89	7.34591	3.26866	5	50222312
Promoter	chr12	chr12:50419292-50419590	50419490	6.81077	chr12_50419392_50419490	99	10.7363	6.14568	7	50419392
Promoter	chr12	chr12:50505403-50505928	50505828	5.76158	chr12_50505503_50505828	326	8.03997	3.84844	7	50505503
Promoter	chr12	chr12:50677207-50677515	50677415	9.54212	chr12_50677307_50677415	109	16.6371	11.5285	10	50677307
Promoter	chr12	chr12:50794440-50794739	50794639	6.81077	chr12_50794540_50794639	100	10.7363	6.14568	7	50794540
Promoter	chr12	chr12:52345194-52345586	52345486	7.55841	chr12_52345294_52345486	193	11.5947	6.89498	9	52345294
Promoter	chr12	chr12:52417479-52417790	52417690	8.32777	chr12_52417579_52417690	112	13.6113	8.70409	9	52417579
Promoter	chr12	chr12:53399782-53400350	53400250	7.15697	chr12_53399882_53400250	369	10.7258	6.14297	9	53399882
Promoter	chr12	chr12:53441004-53441351	53441251	5.38843	chr12_53441104_53441251	148	8.56964	4.28948	5	53441104
Promoter	chr12	chr12:53473047-53473347	53473247	4.99666	chr12_53473147_53473247	101	7.11534	3.07868	5	53473147
Promoter	chr12	chr12:53574164-53574539	53574439	8.53966	chr12_53574264_53574439	176	13.6607	8.74986	10	53574264
Promoter	chr12	chr12:53645869-53646159	53646059	3.67882	chr12_53645969_53646059	91	5.64634	1.91089	3	53645969
Promoter	chr12	chr12:53661821-53662156	53662056	6.2865	chr12_53661921_53662056	136	10.3606	5.81853	6	53661921
Promoter	chr12	chr12:53773256-53773583	53773483	4.39236	chr12_53773356_53773483	128	5.51223	1.81102	6	53773356
Promoter	chr12	chr12:53835265-53835587	53835487	4.32096	chr12_53835365_53835487	123	6.15438	2.31305	4	53835365
Promoter	chr12	chr12:53894912-53895205	53895105	7.03467	chr12_53895012_53895105	94	10.6531	6.07205	8	53895012
Promoter	chr12	chr12:54019749-54020048	54019948	4.49036	chr12_54019849_54019948	100	6.84528	2.85884	4	54019849
Promoter	chr12	chr12:54069733-54070138	54070038	6.66221	chr12_54069833_54070038	206	10.2608	5.72757	7	54069833
Promoter	chr12	chr12:54121239-54121540	54121440	3.56434	chr12_54121339_54121440	102	5.07392	1.45944	3	54121339
Promoter	chr12	chr12:54411586-54411915	54411815	7.49499	chr12_54411686_54411815	130	11.9133	7.17963	8	54411686
Promoter	chr12	chr12:54674229-54674607	54674507	6.54349	chr12_54674329_54674507	179	9.53566	5.11641	8	54674329
Promoter	chr12	chr12:56320759-56321052	56320952	5.32603	chr12_56320859_56320952	94	7.3402	3.26866	6	56320859
Promoter	chr12	chr12:56360394-56360706	56360606	6.43793	chr12_56360494_56360606	113	11.1483	6.51215	6	56360494
Promoter	chr12	chr12:56367364-56367770	56367670	4.92504	chr12_56367464_56367670	207	6.90454	2.90842	5	56367464
Promoter	chr12	chr12:56435466-56435820	56435720	6.98699	chr12_56435566_56435720	155	10.5362	5.97287	8	56435566
Promoter	chr12	chr12:56511785-56512136	56512036	5.92935	chr12_56511885_56512036	152	8.39526	4.14843	7	56511885
Promoter	chr12	chr12:56521694-56522014	56521914	6.7802	chr12_56521794_56521914	121	10.0519	5.55348	8	56521794
Promoter	chr12	chr12:56583231-56583556	56583456	9.1914	chr12_56583331_56583456	126	14.9814	9.96905	11	56583331
Promoter	chr12	chr12:56694056-56694367	56694267	5.60529	chr12_56694156_56694267	112	8.02562	3.84427	6	56694156
Promoter	chr12	chr12:56753876-56754366	56754266	6.16885	chr12_56753976_56754266	291	8.93976	4.60135	7	56753976
Promoter	chr12	chr12:56842756-56843062	56842962	5.66469	chr12_56842856_56842962	107	8.18503	3.97535	6	56842856
Promoter	chr12	chr12:57030606-57030916	57030816	5.74588	chr12_57030706_57030816	111	8.41238	4.1572	6	57030706
Promoter	chr12	chr12:57081830-57082251	57082151	6.42852	chr12_57081930_57082151	222	9.59417	5.16312	7	57081930
Promoter	chr12	chr12:57472420-57472752	57472652	5.28484	chr12_57472520_57472652	133	8.11941	3.92042	5	57472520
Promoter	chr12	chr12:57482343-57482670	57482570	6.89355	chr12_57482443_57482570	128	10.3131	5.77495	8	57482443
Promoter	chr12	chr12:57506086-57506409	57506309	5.62495	chr12_57506186_57506309	124	8.07778	3.88007	6	57506186
Promoter	chr12	chr12:57632875-57633199	57633099	7.9723	chr12_57632975_57633099	125	12.3773	7.5976	10	57632975
Promoter	chr12	chr12:57881651-57882053	57881953	7.71949	chr12_57881751_57881953	203	12.6464	7.83658	8	57881751
Promoter	chr12	chr12:57916399-57916758	57916658	8.37195	chr12_57916499_57916658	160	13.6271	8.7188	13	57916499
Promoter	chr12	chr12:57984788-57985083	57984983	6.78555	chr12_57984888_57984983	96	10.6522	6.07205	7	57984888
Promoter	chr12	chr12:58146032-58146429	58146329	8.95195	chr12_58146132_58146329	198	14.4314	9.45963	11	58146132
Promoter	chr12	chr12:58165811-58166132	58166032	6.04935	chr12_58165911_58166032	122	9.38789	4.98296	6	58165911
Promoter	chr12	chr12:58176355-58176657	58176557	5.18516	chr12_58176455_58176557	103	7.73787	3.59493	5	58176455
Promoter	chr12	chr12:58240680-58241013	58240913	6.89355	chr12_58240780_58240913	134	10.3131	5.77495	8	58240780
Promoter	chr12	chr12:58335006-58335382	58335282	5.91545	chr12_58335106_58335282	177	8.92919	4.59436	6	58335106
Promoter	chr12	chr12:62653930-62654306	62654206	7.52234	chr12_62654030_62654206	177	11.9975	7.25347	8	62654030
Promoter	chr12	chr12:62860377-62860672	62860572	5.03325	chr12_62860477_62860572	96	7.22793	3.16784	5	62860477
Promoter	chr12	chr12:62996393-62996700	62996600	6.29601	chr12_62996493_62996600	108	9.25062	4.864	7	62996493
Promoter	chr12	chr12:64845704-64846044	64845944	6.21343	chr12_64845804_64845944	141	10.0336	5.53647	6	64845804
Promoter	chr12	chr12:65004108-65004399	65004299	7.78973	chr12_65004208_65004299	92	12.1424	7.3815	9	65004208
Promoter	chr12	chr12:65153102-65153395	65153295	6.61412	chr12_65153202_65153295	94	10.1163	5.60644	7	65153202
Promoter	chr12	chr12:66696040-66696354	66696254	5.95942	chr12_66696140_66696254	115	9.07421	4.71449	6	66696140
Promoter	chr12	chr12:69004460-69004760	69004660	8.53966	chr12_69004560_69004660	101	13.6607	8.74986	10	69004560
Promoter	chr12	chr12:69080510-69080803	69080703	6.14203	chr12_69080610_69080703	94	9.73934	5.28548	6	69080610
Promoter	chr12	chr12:69201669-69202061	69201961	7.36636	chr12_69201769_69201961	193	11.1732	6.52943	10	69201769
Promoter	chr12	chr12:69978990-69979318	69979218	4.49036	chr12_69979090_69979218	129	6.84528	2.85884	4	69979090
Promoter	chr12	chr12:70132376-70132783	70132683	7.13201	chr12_70132476_70132683	208	10.8986	6.29092	8	70132476
Promoter	chr12	chr12:72079884-72080196	72080096	4.92504	chr12_72079984_72080096	113	6.90454	2.90842	5	72079984
Promoter	chr12	chr12:75784639-75785083	75784983	7.12868	chr12_75784739_75784983	245	11.9553	7.21243	7	75784739
Promoter	chr12	chr12:76425419-76425729	76425629	5.14633	chr12_76425519_76425629	111	7.60022	3.48066	5	76425519
Promoter	chr12	chr12:76742080-76742384	76742284	4.56189	chr12_76742180_76742284	105	7.20173	3.15148	4	76742180
Promoter	chr12	chr12:77157699-77158163	77158063	4.72201	chr12_77157799_77158063	265	6.36342	2.48273	5	77157799
Promoter	chr12	chr12:80328885-80329188	80329088	7.29903	chr12_80328985_80329088	104	12.7831	7.95781	7	80328985
Promoter	chr12	chr12:82752459-82752786	82752686	4.99666	chr12_82752559_82752686	128	7.11534	3.07868	5	82752559
Promoter	chr12	chr12:89919670-89919969	89919869	5.43101	chr12_89919770_89919869	100	8.77496	4.46444	5	89919770
Promoter	chr12	chr12:90103113-90103558	90103458	8.37895	chr12_90103213_90103458	246	13.2256	8.35952	11	90103213
Promoter	chr12	chr12:92539746-92540037	92539937	4.82139	chr12_92539846_92539937	92	6.61894	2.68339	5	92539846
Promoter	chr12	chr12:95467212-95467522	95467422	4.56189	chr12_95467312_95467422	111	7.20173	3.15148	4	95467312
Promoter	chr12	chr12:95867703-95868020	95867920	5.47427	chr12_95867803_95867920	118	8.99845	4.65364	5	95867803
Promoter	chr12	chr12:98909139-98909438	98909338	4.43816	chr12_98909239_98909338	100	6.61288	2.68138	4	98909239
Promoter	chr12	chr12:100660742-100661037	100660937	6.14203	chr12_100660842_100660937	96	9.73934	5.28548	6	100660842
Promoter	chr12	chr12:104850460-104850750	104850650	4.38716	chr12_104850560_104850650	91	6.40385	2.51055	4	104850560
Promoter	chr12	chr12:107349459-107349754	107349654	5.36739	chr12_107349559_107349654	96	8.47291	4.215	5	107349559
Promoter	chr12	chr12:108154824-108155113	108155013	4.32096	chr12_108154924_108155013	90	6.15438	2.31305	4	108154924
Promoter	chr12	chr12:108956076-108956473	108956373	5.74352	chr12_108956176_108956373	198	8.00282	3.82265	7	108956176
Promoter	chr12	chr12:109125174-109125591	109125491	8.24761	chr12_109125274_109125491	218	13.1387	8.27687	12	109125274
Promoter	chr12	chr12:109251321-109251655	109251555	8.93322	chr12_109251421_109251555	135	14.686	9.6955	10	109251421
Promoter	chr12	chr12:109535664-109536059	109535959	3.935	chr12_109535764_109535959	196	5.0148	1.41427	4	109535764
Promoter	chr12	chr12:110011279-110011609	110011509	7.23208	chr12_110011379_110011509	131	11.1614	6.51907	8	110011379
Promoter	chr12	chr12:110151454-110151810	110151710	3.97598	chr12_110151554_110151710	157	5.11779	1.49864	4	110151554
Promoter	chr12	chr12:110561965-110562256	110562156	8.38876	chr12_110562065_110562156	92	13.8009	8.88068	9	110562065
Promoter	chr12	chr12:110718723-110719131	110719031	9.86565	chr12_110718823_110719031	209	16.3982	11.3001	13	110718823
Promoter	chr12	chr12:110905968-110906341	110906241	7.50886	chr12_110906068_110906241	174	11.4823	6.79999	9	110906068
Promoter	chr12	chr12:111051692-111051980	111051880	5.10808	chr12_111051792_111051880	89	7.46981	3.36978	5	111051792
Promoter	chr12	chr12:111180694-111180994	111180894	7.76333	chr12_111180794_111180894	101	12.0778	7.32457	9	111180794
Promoter	chr12	chr12:111806821-111807136	111807036	7.89689	chr12_111806921_111807036	116	13.3079	8.42887	8	111806921
Promoter	chr12	chr12:111843177-111843803	111843703	13.3299	chr12_111843277_111843703	427	25.4305	20.0651	21	111843277
Promoter	chr12	chr12:112123659-112123987	112123887	8.57721	chr12_112123759_112123887	129	14.4273	9.45817	9	112123759
Promoter	chr12	chr12:112279600-112279925	112279825	8.20841	chr12_112279700_112279825	126	13.2561	8.38274	9	112279700
Promoter	chr12	chr12:112450859-112451318	112451218	8.20595	chr12_112450959_112451218	260	12.8834	8.04781	10	112450959
Promoter	chr12	chr12:112563085-112563413	112563313	5.12713	chr12_112563185_112563313	129	7.53416	3.42845	5	112563185
Promoter	chr12	chr12:113599178-113599621	113599521	7.36403	chr12_113599278_113599521	244	11.1627	6.51907	9	113599278
Promoter	chr12	chr12:113658951-113659361	113659261	6.46146	chr12_113659051_113659261	211	9.36477	4.96812	8	113659051
Promoter	chr12	chr12:113772834-113773147	113773047	7.95786	chr12_113772934_113773047	114	13.5567	8.655	8	113772934
Promoter	chr12	chr12:113796056-113796485	113796385	6.52	chr12_113796156_113796385	230	9.84493	5.37772	7	113796156
Promoter	chr12	chr12:114404102-114404407	114404307	8.45065	chr12_114404202_114404307	106	13.9995	9.06576	9	114404202
Promoter	chr12	chr12:116715445-116715763	116715663	4.5957	chr12_116715545_116715663	119	6.06011	2.23626	5	116715545
Promoter	chr12	chr12:116971068-116971387	116971287	5.22457	chr12_116971168_116971287	120	7.88357	3.71292	5	116971168
Promoter	chr12	chr12:116997614-116997958	116997858	6.86177	chr12_116997714_116997858	145	10.9111	6.29745	7	116997714
Promoter	chr12	chr12:117175700-117176115	117176015	6.00405	chr12_117175800_117176015	216	9.22683	4.84927	6	117175800
Promoter	chr12	chr12:118810722-118811029	118810929	7.71106	chr12_118810822_118810929	108	11.9516	7.21137	9	118810822
Promoter	chr12	chr12:120426494-120427120	120427020	7.1794	chr12_120426594_120427020	427	10.7721	6.17709	9	120426594
Promoter	chr12	chr12:120638815-120639114	120639014	5.23903	chr12_120638915_120639014	100	7.14435	3.1073	6	120638915
Promoter	chr12	chr12:120703402-120703849	120703749	10.0244	chr12_120703502_120703749	248	16.7712	11.659	12	120703502
Promoter	chr12	chr12:120875597-120876015	120875915	4.85545	chr12_120875697_120875915	219	6.71047	2.74454	5	120875697
Promoter	chr12	chr12:120884032-120884360	120884260	7.95786	chr12_120884132_120884260	129	13.5567	8.655	8	120884132
Promoter	chr12	chr12:121019119-121019421	121019321	5.80832	chr12_121019219_121019321	103	8.59552	4.31379	6	121019219
Promoter	chr12	chr12:121124561-121125018	121124918	7.04689	chr12_121124661_121124918	258	10.5021	5.94427	9	121124661
Promoter	chr12	chr12:121342039-121342362	121342262	7.10743	chr12_121342139_121342262	124	10.8357	6.23611	8	121342139
Promoter	chr12	chr12:121647776-121648065	121647965	4.50803	chr12_121647876_121647965	90	6.92887	2.93126	4	121647876
Promoter	chr12	chr12:121790138-121790478	121790378	7.83686	chr12_121790238_121790378	141	13.0743	8.22317	8	121790238
Promoter	chr12	chr12:121837588-121837930	121837830	10.5124	chr12_121837688_121837830	143	17.7833	12.6288	13	121837688
Promoter	chr12	chr12:122064136-122064517	122064417	6.22727	chr12_122064236_122064417	182	8.89594	4.56914	8	122064236
Promoter	chr12	chr12:122326443-122326834	122326734	6.56673	chr12_122326543_122326734	192	9.97783	5.48483	7	122326543
Promoter	chr12	chr12:122459671-122459963	122459863	6.71101	chr12_122459771_122459863	93	10.4119	5.86263	7	122459771
Promoter	chr12	chr12:122516369-122516787	122516687	5.54712	chr12_122516469_122516687	219	7.87464	3.71292	6	122516469
Promoter	chr12	chr12:122710543-122711054	122710954	11.7072	chr12_122710643_122710954	312	20.4418	15.1949	15	122710643
Promoter	chr12	chr12:123011314-123011718	123011618	6.98699	chr12_123011414_123011618	205	10.5362	5.97287	8	123011414
Promoter	chr12	chr12:123237054-123237487	123237387	6.86177	chr12_123237154_123237387	234	10.9111	6.29745	7	123237154
Promoter	chr12	chr12:123450962-123451285	123451185	5.03325	chr12_123451062_123451185	124	7.22793	3.16784	5	123451062
Promoter	chr12	chr12:123459589-123459893	123459793	5.85071	chr12_123459689_123459793	105	8.72441	4.42611	6	123459689
Promoter	chr12	chr12:123717558-123717902	123717802	7.31699	chr12_123717658_123717802	145	11.0614	6.43389	9	123717658
Promoter	chr12	chr12:123849675-123850009	123849909	7.9976	chr12_123849775_123849909	135	12.4308	7.64852	10	123849775
Promoter	chr12	chr12:123868353-123868717	123868617	5.07039	chr12_123868453_123868617	165	7.34591	3.26866	5	123868453
Promoter	chr12	chr12:124196670-124196990	124196890	7.44089	chr12_124196770_124196890	121	11.7503	7.03078	8	124196770
Promoter	chr12	chr12:124457354-124457866	124457766	10.5703	chr12_124457454_124457766	313	17.9528	12.7921	14	124457454
Promoter	chr12	chr12:131323646-131323979	131323879	9.88551	chr12_131323746_131323879	134	16.8036	11.6883	11	131323746
Promoter	chr12	chr12:131356176-131356651	131356551	10.9713	chr12_131356276_131356551	276	18.9286	13.7323	15	131356276
Promoter	chr12	chr12:132312739-132313039	132312939	5.34651	chr12_132312839_132312939	101	8.37977	4.13493	5	132312839
Promoter	chr12	chr12:132378876-132379314	132379214	7.335	chr12_132378976_132379214	239	11.4443	6.76653	8	132378976
Promoter	chr12	chr12:132434240-132434590	132434490	5.34378	chr12_132434340_132434490	151	7.38107	3.30312	6	132434340
Promoter	chr12	chr12:133066333-133066831	133066731	6.29601	chr12_133066433_133066731	299	9.25062	4.864	7	133066433
Promoter	chr12	chr12:133263830-133264127	133264027	5.22197	chr12_133263930_133264027	98	7.10677	3.0777	6	133263930
Promoter	chr12	chr12:133287296-133287665	133287565	5.14633	chr12_133287396_133287565	170	7.60022	3.48066	5	133287396
Promoter	chr12	chr12:133464070-133464375	133464275	4.1042	chr12_133464170_133464275	106	5.46306	1.77905	4	133464170
Promoter	chr12	chr12:133707019-133707314	133707214	5.74588	chr12_133707119_133707214	96	8.41238	4.1572	6	133707119
Promoter	chr12	chr12:133757926-133758214	133758114	5.2646	chr12_133758026_133758114	89	8.0383	3.84692	5	133758026
Intron	chr12	chr12:212626-212937	212837	8.48217	chr12_212726_212837	112	13.5215	8.62282	10	212726
Intron	chr12	chr12:685291-685592	685492	6.2865	chr12_685391_685492	102	10.3606	5.81853	6	685391
Intron	chr12	chr12:1905250-1905587	1905487	5.07039	chr12_1905350_1905487	138	7.34591	3.26866	5	1905350
Intron	chr12	chr12:7047174-7047466	7047366	6.98699	chr12_7047274_7047366	93	10.5362	5.97287	8	7047274
Intron	chr12	chr12:49147315-49147605	49147505	3.59229	chr12_49147415_49147505	91	5.19963	1.55921	3	49147415
Intron	chr12	chr12:54752895-54753214	54753114	5.03325	chr12_54752995_54753114	120	7.22793	3.16784	5	54752995
Intron	chr12	chr12:72676732-72677019	72676919	3.7086	chr12_72676832_72676919	88	5.82634	2.05437	3	72676832
Intron	chr12	chr12:112704901-112705199	112705099	3.73886	chr12_112705001_112705099	99	6.02793	2.21712	3	112705001
Intron	chr12	chr12:117257239-117257549	117257449	8.38876	chr12_117257339_117257449	111	13.8009	8.88068	9	117257339
Intron	chr12	chr12:118018534-118018839	118018739	5.2646	chr12_118018634_118018739	106	8.0383	3.84692	5	118018634
Intron	chr12	chr12:121905035-121905526	121905426	9.62869	chr12_121905135_121905426	292	15.9256	10.8547	13	121905135
Intron	chr12	chr12:122101771-122102123	122102023	7.44089	chr12_122101871_122102023	153	11.7503	7.03078	8	122101871
Intron	chr12	chr12:131555444-131555911	131555811	6.04673	chr12_131555544_131555811	268	8.65606	4.36495	7	131555544
Intron	chr12	chr12:132818473-132818833	132818733	6.65777	chr12_132818573_132818733	161	9.75049	5.29637	9	132818573
Intergenic	chr12	chr12:562188-562725	562625	10.2549	chr12_562288_562625	338	17.325	12.192	14	562288
Intergenic	chr12	chr12:2144113-2144419	2144319	4.56189	chr12_2144213_2144319	107	7.20173	3.15148	4	2144213
Intergenic	chr12	chr12:7000151-7000569	7000469	7.60862	chr12_7000251_7000469	219	11.7103	7.00407	9	7000251
Intergenic	chr12	chr12:8179293-8179580	8179480	3.63504	chr12_8179393_8179480	88	5.40808	1.73145	3	8179393
Intergenic	chr12	chr12:13080396-13080706	13080606	7.71949	chr12_13080496_13080606	111	12.6464	7.83658	8	13080496
Intergenic	chr12	chr12:26309568-26309862	26309762	4.49036	chr12_26309668_26309762	95	6.84528	2.85884	4	26309668
Intergenic	chr12	chr12:31789633-31789929	31789829	6.86177	chr12_31789733_31789829	97	10.9111	6.29745	7	31789733
Intergenic	chr12	chr12:46502456-46502743	46502643	4.52584	chr12_46502556_46502643	88	7.01594	2.99457	4	46502556
Intergenic	chr12	chr12:48679817-48680104	48680004	4.32096	chr12_48679917_48680004	88	6.15438	2.31305	4	48679917
Intergenic	chr12	chr12:54585314-54585615	54585515	7.08301	chr12_54585414_54585515	102	10.7738	6.17709	8	54585414
Intergenic	chr12	chr12:56039973-56040308	56040208	4.52584	chr12_56040073_56040208	136	7.01594	2.99457	4	56040073
Intergenic	chr12	chr12:100540400-100540697	100540597	5.34651	chr12_100540500_100540597	98	8.37977	4.13493	5	100540500
Intergenic	chr12	chr12:111264494-111264783	111264683	5.36739	chr12_111264594_111264683	90	8.47291	4.215	5	111264594
Intergenic	chr12	chr12:116944126-116944432	116944332	5.18516	chr12_116944226_116944332	107	7.73787	3.59493	5	116944226
Intergenic	chr12	chr12:120755260-120755667	120755567	9.5756	chr12_120755360_120755567	208	15.9405	10.8676	11	120755360
Intergenic	chr12	chr12:122124795-122125232	122125132	9.22223	chr12_122124895_122125132	238	15.0547	10.0377	11	122124895
Intergenic	chr12	chr12:125229229-125229538	125229438	5.47427	chr12_125229329_125229438	110	8.99845	4.65364	5	125229329
Intergenic	chr12	chr12:125670676-125671019	125670919	8.09242	chr12_125670776_125670919	144	12.9287	8.08897	9	125670776
Intergenic	chr12	chr12:131709035-131709523	131709423	7.38757	chr12_131709135_131709423	289	11.5942	6.89498	8	131709135
Intergenic	chr12	chr12:131925441-131925801	131925701	5.14633	chr12_131925541_131925701	161	7.60022	3.48066	5	131925541
Intergenic	chr12	chr12:132111889-132112177	132112077	5.47141	chr12_132111989_132112077	89	7.68505	3.55317	6	132111989
Intergenic	chr12	chr12:133174501-133175187	133175087	8.52778	chr12_133174601_133175087	487	13.8976	8.97128	13	133174601
Intergenic	chr12	chr12:133485236-133485524	133485424	5.03325	chr12_133485336_133485424	89	7.22793	3.16784	5	133485336
Exon	chr12	chr12:122277357-122277731	122277631	8.06393	chr12_122277457_122277631	175	12.8507	8.02086	9	122277457
Promoter	chr13	chr13:20437760-20438080	20437980	7.22469	chr13_20437860_20437980	121	10.8663	6.2631	9	20437860
Promoter	chr13	chr13:20532596-20532996	20532896	5.96796	chr13_20532696_20532896	201	8.47987	4.21912	7	20532696
Promoter	chr13	chr13:21714476-21714805	21714705	8.70762	chr13_21714576_21714705	130	14.9034	9.89596	9	21714576
Promoter	chr13	chr13:21872117-21872433	21872333	6.00405	chr13_21872217_21872333	117	9.22683	4.84927	6	21872217
Promoter	chr13	chr13:22033402-22033773	22033673	11.1504	chr13_22033502_22033673	172	20.0038	14.7701	12	22033502
Promoter	chr13	chr13:23949574-23950069	23949969	9.04961	chr13_23949674_23949969	296	14.65	9.66163	12	23949674
Promoter	chr13	chr13:24153343-24153638	24153538	6.76052	chr13_24153443_24153538	96	10.5702	6.00001	7	24153443
Promoter	chr13	chr13:24463431-24463722	24463622	5.95942	chr13_24463531_24463622	92	9.07421	4.71449	6	24463531
Promoter	chr13	chr13:25496864-25497216	25497116	4.96059	chr13_25496964_25497116	153	7.00767	2.99457	5	25496964
Promoter	chr13	chr13:25861393-25861823	25861723	7.1817	chr13_25861493_25861723	231	11.0277	6.40322	8	25861493
Promoter	chr13	chr13:25875532-25875873	25875773	4.50803	chr13_25875632_25875773	142	6.92887	2.93126	4	25875632
Promoter	chr13	chr13:27745875-27746162	27746062	6.66221	chr13_27745975_27746062	88	10.2608	5.72757	7	27745975
Promoter	chr13	chr13:28195760-28196158	28196058	6.56673	chr13_28195860_28196058	199	9.97783	5.48483	7	28195860
Promoter	chr13	chr13:30945800-30946118	30946018	5.528	chr13_30945900_30946018	119	7.82605	3.67486	6	30945900
Promoter	chr13	chr13:31038796-31039086	31038986	5.15482	chr13_31038896_31038986	91	6.96134	2.9606	6	31038896
Promoter	chr13	chr13:31191669-31192188	31192088	9.74573	chr13_31191769_31192088	320	16.157	11.0747	13	31191769
Promoter	chr13	chr13:31736032-31736341	31736241	5.58577	chr13_31736132_31736241	110	7.9744	3.79601	6	31736132
Promoter	chr13	chr13:37393112-37393511	37393411	5.85071	chr13_37393212_37393411	200	8.72441	4.42611	6	37393212
Promoter	chr13	chr13:37573396-37573691	37573591	7.0038	chr13_37573496_37573591	96	10.416	5.86597	9	37573496
Promoter	chr13	chr13:37633692-37633993	37633893	6.66221	chr13_37633792_37633893	102	10.2608	5.72757	7	37633792
Promoter	chr13	chr13:38923489-38923794	38923694	4.56189	chr13_38923589_38923694	106	7.20173	3.15148	4	38923589
Promoter	chr13	chr13:41706853-41707204	41707104	4.45542	chr13_41706953_41707104	152	6.68751	2.7285	4	41706953
Promoter	chr13	chr13:42614424-42614726	42614626	6.61412	chr13_42614524_42614626	103	10.1163	5.60644	7	42614524
Promoter	chr13	chr13:42845806-42846112	42846012	4.82139	chr13_42845906_42846012	107	6.61894	2.68339	5	42845906
Promoter	chr13	chr13:44716041-44716350	44716250	9.09442	chr13_44716141_44716250	110	15.1507	10.1276	10	44716141
Promoter	chr13	chr13:45009334-45009621	45009521	5.87213	chr13_45009434_45009521	88	8.79108	4.47251	6	45009434
Promoter	chr13	chr13:45694443-45694751	45694651	5.30524	chr13_45694543_45694651	109	8.20323	3.98148	5	45694543
Promoter	chr13	chr13:45915247-45915680	45915580	8.42545	chr13_45915347_45915580	234	13.3865	8.49969	10	45915347
Promoter	chr13	chr13:48669130-48669472	48669372	8.51346	chr13_48669230_48669372	143	14.2079	9.25633	9	48669230
Promoter	chr13	chr13:49106762-49107093	49106993	5.07039	chr13_49106862_49106993	132	7.34591	3.26866	5	49106862
Promoter	chr13	chr13:49821876-49822186	49822086	3.62068	chr13_49821976_49822086	111	5.33566	1.6669	3	49821976
Promoter	chr13	chr13:50018070-50018511	50018411	4.75467	chr13_50018170_50018411	242	6.44563	2.54697	5	50018170
Promoter	chr13	chr13:50070010-50070301	50070201	4.22532	chr13_50070110_50070201	92	5.82909	2.05437	4	50070110
Promoter	chr13	chr13:50510383-50510840	50510740	7.31699	chr13_50510483_50510740	258	11.0614	6.43389	9	50510483
Promoter	chr13	chr13:52027040-52027552	52027452	5.83495	chr13_52027140_52027452	313	8.19302	3.98148	7	52027140
Promoter	chr13	chr13:52586180-52586621	52586521	8.7169	chr13_52586280_52586521	242	14.1056	9.16195	10	52586280
Promoter	chr13	chr13:53024654-53025058	53024958	10.6688	chr13_53024754_53024958	205	18.1543	12.9858	14	53024754
Promoter	chr13	chr13:77566036-77566327	77566227	5.91545	chr13_77566136_77566227	92	8.92919	4.59436	6	77566136
Promoter	chr13	chr13:77901138-77901498	77901398	5.56899	chr13_77901238_77901398	161	7.65354	3.52548	7	77901238
Promoter	chr13	chr13:92001149-92001459	92001359	6.82509	chr13_92001249_92001359	111	10.1541	5.63784	8	92001249
Promoter	chr13	chr13:95253723-95254118	95254018	4.43816	chr13_95253823_95254018	196	6.61288	2.68138	4	95253823
Promoter	chr13	chr13:96329062-96329492	96329392	8.90166	chr13_96329162_96329392	231	14.5985	9.61303	10	96329162
Promoter	chr13	chr13:98086094-98086422	98086322	7.30232	chr13_98086194_98086322	129	11.0533	6.42779	10	98086194
Promoter	chr13	chr13:98795142-98795457	98795357	3.7086	chr13_98795242_98795357	116	5.82634	2.05437	3	98795242
Promoter	chr13	chr13:99852854-99853141	99853041	7.36403	chr13_99852954_99853041	88	11.1627	6.51907	9	99852954
Promoter	chr13	chr13:100258660-100259085	100258985	6.84776	chr13_100258760_100258985	226	10.2064	5.68206	8	100258760
Promoter	chr13	chr13:101327151-101327477	101327377	6.38373	chr13_101327251_101327377	127	9.47561	5.06212	7	101327251
Promoter	chr13	chr13:103249118-103249409	103249309	4.83836	chr13_103249218_103249309	92	6.66427	2.71542	5	103249218
Promoter	chr13	chr13:107187945-107188263	107188163	6.61412	chr13_107188045_107188163	119	10.1163	5.60644	7	107188045
Promoter	chr13	chr13:107222825-107223116	107223016	5.50901	chr13_107222925_107223016	92	7.77827	3.6303	6	107222925
Promoter	chr13	chr13:111358364-111358786	111358686	7.28318	chr13_111358464_111358686	223	11.3002	6.63755	8	111358464
Promoter	chr13	chr13:111567401-111567765	111567665	6.94015	chr13_111567501_111567665	165	10.2902	5.756	9	111567501
Promoter	chr13	chr13:113863235-113863539	113863439	4.80453	chr13_113863335_113863439	105	6.57444	2.64484	5	113863335
Promoter	chr13	chr13:113951301-113951645	113951545	5.95942	chr13_113951401_113951545	145	9.07421	4.71449	6	113951401
Promoter	chr13	chr13:114144856-114145192	114145092	10.837	chr13_114144956_114145092	137	18.5054	13.3227	14	114144956
Promoter	chr13	chr13:114238719-114239117	114239017	5.14633	chr13_114238819_114239017	199	7.60022	3.48066	5	114238819
Promoter	chr13	chr13:115079631-115080080	115079980	7.92446	chr13_115079731_115079980	250	12.4815	7.68793	9	115079731
Intron	chr13	chr13:25258044-25258332	25258232	4.45542	chr13_25258144_25258232	89	6.68751	2.7285	4	25258144
Intron	chr13	chr13:34116532-34116994	34116894	8.25975	chr13_34116632_34116894	263	13.004	8.15879	10	34116632
Intron	chr13	chr13:41019778-41020067	41019967	6.04935	chr13_41019878_41019967	90	9.38789	4.98296	6	41019878
Intron	chr13	chr13:98628552-98628968	98628868	7.38778	chr13_98628652_98628868	217	11.2142	6.56754	9	98628652
Intron	chr13	chr13:114785278-114785581	114785481	4.96336	chr13_114785378_114785481	104	6.56594	2.63677	6	114785378
Intergenic	chr13	chr13:25592098-25592427	25592327	6.2376	chr13_25592198_25592327	130	10.1387	5.62287	6	25592198
Intergenic	chr13	chr13:31248084-31248549	31248449	6.52	chr13_31248184_31248449	266	9.84493	5.37772	7	31248184
Intergenic	chr13	chr13:31444524-31444983	31444883	6.49689	chr13_31444624_31444883	260	9.78043	5.32484	7	31444624
Intergenic	chr13	chr13:46979687-46979976	46979876	3.72367	chr13_46979787_46979876	90	5.92412	2.14101	3	46979787
Intergenic	chr13	chr13:85240899-85241201	85241101	3.8009	chr13_85240999_85241101	103	6.52163	2.61028	3	85240999
Intergenic	chr13	chr13:95201554-95201908	95201808	3.56434	chr13_95201654_95201808	155	5.07392	1.45944	3	95201654
Intergenic	chr13	chr13:113260727-113261034	113260934	5.47427	chr13_113260827_113260934	108	8.99845	4.65364	5	113260827
Intergenic	chr13	chr13:113808506-113808811	113808711	11.41	chr13_113808606_113808711	106	20.0482	14.8133	13	113808606
Intergenic	chr13	chr13:114048315-114048616	114048516	5.34651	chr13_114048415_114048516	102	8.37977	4.13493	5	114048415
Promoter	chr14	chr14:20929649-20930070	20929970	4.92504	chr14_20929749_20929970	222	6.90454	2.90842	5	20929749
Promoter	chr14	chr14:21945117-21945442	21945342	5.32579	chr14_21945217_21945342	126	8.28995	4.06341	5	21945217
Promoter	chr14	chr14:21979349-21979660	21979560	4.67358	chr14_21979449_21979560	112	7.88378	3.71292	4	21979449
Promoter	chr14	chr14:23235723-23236015	23235915	5.34651	chr14_23235823_23235915	93	8.37977	4.13493	5	23235823
Promoter	chr14	chr14:23340847-23341147	23341047	5.43101	chr14_23340947_23341047	101	8.77496	4.46444	5	23340947
Promoter	chr14	chr14:23504301-23504595	23504495	3.59229	chr14_23504401_23504495	95	5.19963	1.55921	3	23504401
Promoter	chr14	chr14:23755204-23755493	23755393	5.18516	chr14_23755304_23755393	90	7.73787	3.59493	5	23755304
Promoter	chr14	chr14:23770660-23771089	23770989	6.93996	chr14_23770760_23770989	230	10.4229	5.86911	8	23770760
Promoter	chr14	chr14:23790085-23790625	23790525	7.08301	chr14_23790185_23790525	341	10.7738	6.17709	8	23790185
Promoter	chr14	chr14:23938412-23938713	23938613	5.2646	chr14_23938512_23938613	102	8.0383	3.84692	5	23938512
Promoter	chr14	chr14:24583887-24584410	24584310	6.00709	chr14_24583987_24584310	324	8.56676	4.28948	7	24583987
Promoter	chr14	chr14:24610747-24611190	24611090	5.50901	chr14_24610847_24611090	244	7.77827	3.6303	6	24610847
Promoter	chr14	chr14:24657959-24658309	24658209	4.52584	chr14_24658059_24658209	151	7.01594	2.99457	4	24658059
Promoter	chr14	chr14:24900928-24901233	24901133	5.34651	chr14_24901028_24901133	106	8.37977	4.13493	5	24901028
Promoter	chr14	chr14:24911767-24912193	24912093	3.59229	chr14_24911867_24912093	227	5.19963	1.55921	3	24911867
Promoter	chr14	chr14:31495635-31495935	31495835	8.38876	chr14_31495735_31495835	101	13.8009	8.88068	9	31495735
Promoter	chr14	chr14:31926558-31926857	31926757	6.49005	chr14_31926658_31926757	100	11.4653	6.78614	6	31926658
Promoter	chr14	chr14:34931517-34931826	34931726	7.12868	chr14_34931617_34931726	110	11.9553	7.21243	7	34931617
Promoter	chr14	chr14:35515303-35515671	35515571	4.45542	chr14_35515403_35515571	169	6.68751	2.7285	4	35515403
Promoter	chr14	chr14:35873050-35873360	35873260	5.64475	chr14_35873150_35873260	111	8.1309	3.93097	6	35873150
Promoter	chr14	chr14:45366169-45366479	45366379	4.49036	chr14_45366269_45366379	111	6.84528	2.85884	4	45366269
Promoter	chr14	chr14:45553123-45553455	45553355	5.34651	chr14_45553223_45553355	133	8.37977	4.13493	5	45553223
Promoter	chr14	chr14:50053295-50053669	50053569	9.85009	chr14_50053395_50053569	175	16.7	11.5895	11	50053395
Promoter	chr14	chr14:50100917-50101284	50101184	5.50901	chr14_50101017_50101184	168	7.77827	3.6303	6	50101017
Promoter	chr14	chr14:50359541-50359904	50359804	7.23208	chr14_50359641_50359804	164	11.1614	6.51907	8	50359641
Promoter	chr14	chr14:50778807-50779154	50779054	5.87213	chr14_50778907_50779054	148	8.79108	4.47251	6	50778907
Promoter	chr14	chr14:51706701-51707016	51706916	6.00405	chr14_51706801_51706916	116	9.22683	4.84927	6	51706801
Promoter	chr14	chr14:53173704-53174002	53173902	4.63575	chr14_53173804_53173902	99	7.63118	3.5053	4	53173804
Promoter	chr14	chr14:53196610-53196972	53196872	9.85009	chr14_53196710_53196872	163	16.7	11.5895	11	53196710
Promoter	chr14	chr14:54863415-54863774	54863674	4.49036	chr14_54863515_54863674	160	6.84528	2.85884	4	54863515
Promoter	chr14	chr14:55518169-55518473	55518373	5.45256	chr14_55518269_55518373	105	8.88424	4.55878	5	55518269
Promoter	chr14	chr14:55737869-55738300	55738200	4.28861	chr14_55737969_55738200	232	6.04012	2.21859	4	55737969
Promoter	chr14	chr14:56046804-56047107	56047007	4.49036	chr14_56046904_56047007	104	6.84528	2.85884	4	56046904
Promoter	chr14	chr14:59655073-59655424	59655324	6.18944	chr14_59655173_59655324	152	9.93223	5.44957	6	59655173
Promoter	chr14	chr14:59951038-59951344	59951244	8.64193	chr14_59951138_59951244	107	14.6586	9.66899	9	59951138
Promoter	chr14	chr14:62217688-62217986	62217886	5.34651	chr14_62217788_62217886	99	8.37977	4.13493	5	62217788
Promoter	chr14	chr14:64009964-64010338	64010238	5.03325	chr14_64010064_64010238	175	7.22793	3.16784	5	64010064
Promoter	chr14	chr14:64761574-64761863	64761763	4.45542	chr14_64761674_64761763	90	6.68751	2.7285	4	64761674
Promoter	chr14	chr14:64854747-64855122	64855022	5.34651	chr14_64854847_64855022	176	8.37977	4.13493	5	64854847
Promoter	chr14	chr14:64970461-64970770	64970670	5.74588	chr14_64970561_64970670	110	8.41238	4.1572	6	64970561
Promoter	chr14	chr14:65380982-65381277	65381177	5.51823	chr14_65381082_65381177	96	9.24356	4.86182	5	65381082
Promoter	chr14	chr14:65453387-65453706	65453606	3.56434	chr14_65453487_65453606	120	5.07392	1.45944	3	65453487
Promoter	chr14	chr14:65569056-65569396	65569296	4.99666	chr14_65569156_65569296	141	7.11534	3.07868	5	65569156
Promoter	chr14	chr14:65879292-65879609	65879509	5.95942	chr14_65879392_65879509	118	9.07421	4.71449	6	65879392
Promoter	chr14	chr14:67707774-67708149	67708049	8.01976	chr14_67707874_67708049	176	13.823	8.89882	8	67707874
Promoter	chr14	chr14:67826528-67826847	67826747	7.66211	chr14_67826628_67826747	120	12.4493	7.66066	8	67826628
Promoter	chr14	chr14:68066686-68067049	68066949	3.67882	chr14_68066786_68066949	164	5.64634	1.91089	3	68066786
Promoter	chr14	chr14:68086415-68086713	68086613	5.65444	chr14_68086515_68086613	99	10.1632	5.64564	5	68086515
Promoter	chr14	chr14:68162325-68162628	68162528	4.59852	chr14_68162425_68162528	104	7.40554	3.31855	4	68162425
Promoter	chr14	chr14:68283439-68283744	68283644	4.38716	chr14_68283539_68283644	106	6.40385	2.51055	4	68283539
Promoter	chr14	chr14:70078088-70078376	70078276	5.18516	chr14_70078188_70078276	89	7.73787	3.59493	5	70078188
Promoter	chr14	chr14:71374062-71374363	71374263	5.34651	chr14_71374162_71374263	102	8.37977	4.13493	5	71374162
Promoter	chr14	chr14:74551232-74551665	74551565	7.76333	chr14_74551332_74551565	234	12.0778	7.32457	9	74551332
Promoter	chr14	chr14:74959947-74960271	74960171	5.66469	chr14_74960047_74960171	125	8.18503	3.97535	6	74960047
Promoter	chr14	chr14:75229886-75230185	75230085	4.38716	chr14_75229986_75230085	100	6.40385	2.51055	4	75229986
Promoter	chr14	chr14:75469307-75469687	75469587	4.42103	chr14_75469407_75469587	181	6.54084	2.61223	4	75469407
Promoter	chr14	chr14:77564441-77564742	77564642	6.16885	chr14_77564541_77564642	102	8.93976	4.60135	7	77564541
Promoter	chr14	chr14:77787469-77787795	77787695	9.25328	chr14_77787569_77787695	127	15.129	10.1087	11	77787569
Promoter	chr14	chr14:78082969-78083268	78083168	5.14633	chr14_78083069_78083168	100	7.60022	3.48066	5	78083069
Promoter	chr14	chr14:81687173-81687511	81687411	7.71106	chr14_81687273_81687411	139	11.9516	7.21137	9	81687273
Promoter	chr14	chr14:82000224-82000622	82000522	3.64952	chr14_82000324_82000522	199	5.48379	1.78447	3	82000324
Promoter	chr14	chr14:89259115-89259406	89259306	4.45542	chr14_89259215_89259306	92	6.68751	2.7285	4	89259215
Promoter	chr14	chr14:91526896-91527205	91527105	4.89	chr14_91526996_91527105	110	6.80557	2.83015	5	91526996
Promoter	chr14	chr14:93673433-93673722	93673622	4.52584	chr14_93673533_93673622	90	7.01594	2.99457	4	93673533
Promoter	chr14	chr14:94547460-94547786	94547686	6.33618	chr14_94547560_94547686	127	10.6007	6.02501	6	94547560
Promoter	chr14	chr14:95623701-95624040	95623940	4.43816	chr14_95623801_95623940	140	6.61288	2.68138	4	95623801
Promoter	chr14	chr14:96000932-96001223	96001123	4.1042	chr14_96001032_96001123	92	5.46306	1.77905	4	96001032
Promoter	chr14	chr14:96505476-96505772	96505672	5.65444	chr14_96505576_96505672	97	10.1632	5.64564	5	96505576
Promoter	chr14	chr14:96829565-96829891	96829791	6.76052	chr14_96829665_96829791	127	10.5702	6.00001	7	96829665
Promoter	chr14	chr14:96857982-96858537	96858437	6.89355	chr14_96858082_96858437	356	10.3131	5.77495	8	96858082
Promoter	chr14	chr14:99947133-99947437	99947337	6.00709	chr14_99947233_99947337	105	8.56676	4.28948	7	99947233
Promoter	chr14	chr14:100070454-100071002	100070902	8.66962	chr14_100070554_100070902	349	13.8202	8.89692	11	100070554
Promoter	chr14	chr14:100150266-100150564	100150464	9.44401	chr14_100150366_100150464	99	15.5999	10.5486	11	100150366
Promoter	chr14	chr14:100704806-100705112	100705012	6.50222	chr14_100704906_100705012	107	9.4492	5.04099	8	100704906
Promoter	chr14	chr14:100772758-100773067	100772967	5.51823	chr14_100772858_100772967	110	9.24356	4.86182	5	100772858
Promoter	chr14	chr14:102226766-102227159	102227059	7.22469	chr14_102226866_102227059	194	10.8663	6.2631	9	102226866
Promoter	chr14	chr14:102430653-102430960	102430860	6.9661	chr14_102430753_102430860	108	11.2908	6.63515	7	102430753
Promoter	chr14	chr14:102605921-102606339	102606239	7.92446	chr14_102606021_102606239	219	12.4815	7.68793	9	102606021
Promoter	chr14	chr14:103058709-103059035	103058935	5.87213	chr14_103058809_103058935	127	8.79108	4.47251	6	103058809
Promoter	chr14	chr14:104313813-104314153	104314053	5.82944	chr14_104313913_104314053	141	8.65925	4.36495	6	104313913
Promoter	chr14	chr14:105219198-105219578	105219478	7.6595	chr14_105219298_105219478	181	11.8292	7.10286	9	105219298
Promoter	chr14	chr14:105487533-105487918	105487818	9.95735	chr14_105487633_105487818	186	16.611	11.5027	12	105487633
Promoter	chr14	chr14:105767576-105768005	105767905	8.92289	chr14_105767676_105767905	230	14.3668	9.40493	11	105767676
Promoter	chr14	chr14:105864674-105864980	105864880	4.49036	chr14_105864774_105864880	107	6.84528	2.85884	4	105864774
Promoter	chr14	chr14:105957052-105957347	105957247	5.46927	chr14_105957152_105957247	96	7.46115	3.36978	7	105957152
Intron	chr14	chr14:74724177-74724475	74724375	6.38665	chr14_74724277_74724375	99	10.8619	6.25981	6	74724277
Intron	chr14	chr14:89850431-89850732	89850632	6.49005	chr14_89850531_89850632	102	11.4653	6.78614	6	89850531
Intron	chr14	chr14:91224738-91225045	91224945	6.76052	chr14_91224838_91224945	108	10.5702	6.00001	7	91224838
Intron	chr14	chr14:91769705-91770044	91769944	4.52584	chr14_91769805_91769944	140	7.01594	2.99457	4	91769805
Intron	chr14	chr14:103368042-103368336	103368236	5.32579	chr14_103368142_103368236	95	8.28995	4.06341	5	103368142
Intergenic	chr14	chr14:50328771-50329084	50328984	6.15293	chr14_50328871_50328984	114	8.75239	4.44925	8	50328871
Intergenic	chr14	chr14:50334864-50335207	50335107	4.7878	chr14_50334964_50335107	144	6.53073	2.61223	5	50334964
Intergenic	chr14	chr14:59547499-59547789	59547689	3.69365	chr14_59547599_59547689	91	5.73393	1.98584	3	59547599
Intergenic	chr14	chr14:65633949-65634286	65634186	5.38843	chr14_65634049_65634186	138	8.56964	4.28948	5	65634049
Intergenic	chr14	chr14:72323147-72323459	72323359	3.64952	chr14_72323247_72323359	113	5.48379	1.78447	3	72323247
Intergenic	chr14	chr14:74684375-74684675	74684575	3.8009	chr14_74684475_74684575	101	6.52163	2.61028	3	74684475
Intergenic	chr14	chr14:91294486-91294817	91294717	7.24135	chr14_91294586_91294717	132	12.4842	7.68877	7	91294586
Intergenic	chr14	chr14:100659142-100659481	100659381	7.66211	chr14_100659242_100659381	140	12.4493	7.66066	8	100659242
Intergenic	chr14	chr14:102414281-102414572	102414472	6.66221	chr14_102414381_102414472	92	10.2608	5.72757	7	102414381
Intergenic	chr14	chr14:102990857-102991363	102991263	5.74588	chr14_102990957_102991263	307	8.41238	4.1572	6	102990957
Intergenic	chr14	chr14:105292795-105293145	105293045	10.595	chr14_105292895_105293045	151	18.2576	13.0853	12	105292895
Intergenic	chr14	chr14:106328267-106328557	106328457	4.52584	chr14_106328367_106328457	91	7.01594	2.99457	4	106328367
Intergenic	chr14	chr14:106465468-106465894	106465794	6.62763	chr14_106465568_106465794	227	9.71502	5.2714	8	106465568
Intergenic	chr14	chr14:106765082-106765585	106765485	10.9755	chr14_106765182_106765485	304	18.8013	13.6079	14	106765182
Intergenic	chr14	chr14:106873472-106873846	106873746	6.14203	chr14_106873572_106873746	175	9.73934	5.28548	6	106873572
Exon	chr14	chr14:23356071-23356386	23356286	4.89	chr14_23356171_23356286	116	6.80557	2.83015	5	23356171
Exon	chr14	chr14:93685513-93685805	93685705	4.52584	chr14_93685613_93685705	93	7.01594	2.99457	4	93685613
Promoter	chr15	chr15:23086257-23086571	23086471	4.59852	chr15_23086357_23086471	115	7.40554	3.31855	4	23086357
Promoter	chr15	chr15:25684090-25684400	25684300	4.71203	chr15_25684190_25684300	111	8.17059	3.96568	4	25684190
Promoter	chr15	chr15:29093743-29094032	29093932	4.49036	chr15_29093843_29093932	90	6.84528	2.85884	4	29093843
Promoter	chr15	chr15:31618595-31619052	31618952	9.77201	chr15_31618695_31618952	258	16.711	11.6003	15	31618695
Promoter	chr15	chr15:34502147-34502450	34502350	6.91354	chr15_34502247_34502350	104	11.0956	6.46266	7	34502247
Promoter	chr15	chr15:35838175-35838466	35838366	3.76962	chr15_35838275_35838366	92	6.25687	2.39595	3	35838275
Promoter	chr15	chr15:40650252-40650577	40650477	5.22457	chr15_40650352_40650477	126	7.88357	3.71292	5	40650352
Promoter	chr15	chr15:40732980-40733275	40733175	6.04935	chr15_40733080_40733175	96	9.38789	4.98296	6	40733080
Promoter	chr15	chr15:41047377-41047691	41047591	10.2927	chr15_41047477_41047591	115	18.1093	12.9424	11	41047477
Promoter	chr15	chr15:41408560-41408905	41408805	5.91545	chr15_41408660_41408805	146	8.92919	4.59436	6	41408660
Promoter	chr15	chr15:41709097-41709466	41709366	8.35815	chr15_41709197_41709366	170	13.705	8.79255	9	41709197
Promoter	chr15	chr15:42867226-42867741	42867641	6.42852	chr15_42867326_42867641	316	9.59417	5.16312	7	42867326
Promoter	chr15	chr15:43802960-43803329	43803229	9.5756	chr15_43803060_43803229	170	15.9405	10.8676	11	43803060
Promoter	chr15	chr15:43882315-43882678	43882578	8.64193	chr15_43882415_43882578	164	14.6586	9.66899	9	43882415
Promoter	chr15	chr15:44068300-44068637	44068537	6.31124	chr15_44068400_44068537	138	10.4782	5.92275	6	44068400
Promoter	chr15	chr15:44829105-44829392	44829292	5.43101	chr15_44829205_44829292	88	8.77496	4.46444	5	44829205
Promoter	chr15	chr15:50716305-50716715	50716615	6.16565	chr15_50716405_50716615	211	9.8342	5.37321	6	50716405
Promoter	chr15	chr15:53082435-53082730	53082630	3.67882	chr15_53082535_53082630	96	5.64634	1.91089	3	53082535
Promoter	chr15	chr15:57210568-57210989	57210889	6.38373	chr15_57210668_57210889	222	9.47561	5.06212	7	57210668
Promoter	chr15	chr15:59225763-59226116	59226016	5.2646	chr15_59225863_59226016	154	8.0383	3.84692	5	59225863
Promoter	chr15	chr15:63481590-63481903	63481803	4.52584	chr15_63481690_63481803	114	7.01594	2.99457	4	63481690
Promoter	chr15	chr15:63569392-63569700	63569600	9.16054	chr15_63569492_63569600	109	15.3506	10.3128	10	63569492
Promoter	chr15	chr15:64995443-64995740	64995640	7.01946	chr15_64995543_64995640	98	11.4981	6.81093	7	64995543
Promoter	chr15	chr15:65282134-65282447	65282347	7.71949	chr15_65282234_65282347	114	12.6464	7.83658	8	65282234
Promoter	chr15	chr15:65903408-65903776	65903676	3.60643	chr15_65903508_65903676	169	5.26626	1.61925	3	65903508
Promoter	chr15	chr15:66084594-66084936	66084836	5.66469	chr15_66084694_66084836	143	8.18503	3.97535	6	66084694
Promoter	chr15	chr15:66678898-66679233	66679133	7.36119	chr15_66678998_66679133	136	11.5185	6.83069	8	66678998
Promoter	chr15	chr15:66789999-66790337	66790237	8.77763	chr15_66790099_66790237	139	14.264	9.30821	10	66790099
Promoter	chr15	chr15:67546858-67547145	67547045	6.66221	chr15_67546958_67547045	88	10.2608	5.72757	7	67546958
Promoter	chr15	chr15:68132491-68132802	68132702	6.43793	chr15_68132591_68132702	112	11.1483	6.51215	6	68132591
Promoter	chr15	chr15:69744994-69745295	69745195	6.2376	chr15_69745094_69745195	102	10.1387	5.62287	6	69745094
Promoter	chr15	chr15:70391888-70392199	70392099	6.08689	chr15_70391988_70392099	112	8.74789	4.44584	7	70391988
Promoter	chr15	chr15:72410375-72410753	72410653	7.28318	chr15_72410475_72410653	179	11.3002	6.63755	8	72410475
Promoter	chr15	chr15:73075953-73076308	73076208	8.20841	chr15_73076053_73076208	156	13.2561	8.38274	9	73076053
Promoter	chr15	chr15:74907915-74908276	74908176	5.91545	chr15_74908015_74908176	162	8.92919	4.59436	6	74908015
Promoter	chr15	chr15:75074199-75074539	75074439	9.47657	chr15_75074299_75074439	141	15.6829	10.6254	11	75074299
Promoter	chr15	chr15:75287736-75288113	75288013	6.33618	chr15_75287836_75288013	178	10.6007	6.02501	6	75287836
Promoter	chr15	chr15:75743293-75743600	75743500	4.68611	chr15_75743393_75743500	108	6.0812	2.25678	7	75743393
Promoter	chr15	chr15:76030836-76031261	76031161	6.2865	chr15_76030936_76031161	226	10.3606	5.81853	6	76030936
Promoter	chr15	chr15:76603777-76604068	76603968	4.32096	chr15_76603877_76603968	92	6.15438	2.31305	4	76603877
Promoter	chr15	chr15:77223857-77224155	77224055	4.45542	chr15_77223957_77224055	99	6.68751	2.7285	4	77223957
Promoter	chr15	chr15:78591828-78592117	78592017	4.71203	chr15_78591928_78592017	90	8.17059	3.96568	4	78591928
Promoter	chr15	chr15:79043450-79043739	79043639	4.63575	chr15_79043550_79043639	90	7.63118	3.5053	4	79043550
Promoter	chr15	chr15:79603299-79603599	79603499	4.52584	chr15_79603399_79603499	101	7.01594	2.99457	4	79603399
Promoter	chr15	chr15:80215940-80216403	80216303	6.81077	chr15_80216040_80216303	264	10.7363	6.14568	7	80216040
Promoter	chr15	chr15:81282062-81282475	81282375	6.71101	chr15_81282162_81282375	214	10.4119	5.86263	7	81282162
Promoter	chr15	chr15:82339306-82339618	82339518	4.75467	chr15_82339406_82339518	113	6.44563	2.54697	5	82339406
Promoter	chr15	chr15:82554938-82555226	82555126	3.67882	chr15_82555038_82555126	89	5.64634	1.91089	3	82555038
Promoter	chr15	chr15:85524321-85524732	85524632	6.38373	chr15_85524421_85524632	212	9.47561	5.06212	7	85524421
Promoter	chr15	chr15:90118380-90118732	90118632	7.07365	chr15_90118480_90118632	153	11.719	7.008	7	90118480
Promoter	chr15	chr15:90728336-90728623	90728523	5.38843	chr15_90728436_90728523	88	8.56964	4.28948	5	90728436
Promoter	chr15	chr15:90777197-90777537	90777437	5.87213	chr15_90777297_90777437	141	8.79108	4.47251	6	90777297
Promoter	chr15	chr15:90931186-90931581	90931481	8.03565	chr15_90931286_90931481	196	12.7742	7.94977	9	90931286
Promoter	chr15	chr15:91478563-91478860	91478760	4.99666	chr15_91478663_91478760	98	7.11534	3.07868	5	91478663
Promoter	chr15	chr15:93425737-93426072	93425972	6.98699	chr15_93425837_93425972	136	10.5362	5.97287	8	93425837
Promoter	chr15	chr15:93447411-93447800	93447700	5.50901	chr15_93447511_93447700	190	7.77827	3.6303	6	93447511
Promoter	chr15	chr15:100273549-100273948	100273848	8.2976	chr15_100273649_100273848	200	13.5196	8.62282	9	100273649
Promoter	chr15	chr15:101142326-101142617	101142517	6.09534	chr15_101142426_101142517	92	9.55835	5.13188	6	101142426
Promoter	chr15	chr15:102192460-102192764	102192664	7.89689	chr15_102192560_102192664	105	13.3079	8.42887	8	102192560
Intron	chr15	chr15:28341190-28341507	28341407	4.96059	chr15_28341290_28341407	118	7.00767	2.99457	5	28341290
Intron	chr15	chr15:40346916-40347206	40347106	3.67882	chr15_40347016_40347106	91	5.64634	1.91089	3	40347016
Intron	chr15	chr15:52758434-52758724	52758624	4.59852	chr15_52758534_52758624	91	7.40554	3.31855	4	52758534
Intergenic	chr15	chr15:23662089-23662396	23662296	4.49036	chr15_23662189_23662296	108	6.84528	2.85884	4	23662189
Intergenic	chr15	chr15:41234073-41234387	41234287	4.49036	chr15_41234173_41234287	115	6.84528	2.85884	4	41234173
Intergenic	chr15	chr15:43982148-43982451	43982351	4.22532	chr15_43982248_43982351	104	5.82909	2.05437	4	43982248
Intergenic	chr15	chr15:56538216-56538537	56538437	5.38843	chr15_56538316_56538437	122	8.56964	4.28948	5	56538316
Intergenic	chr15	chr15:93352296-93352722	93352622	8.5687	chr15_93352396_93352622	227	13.7318	8.81737	10	93352396
Promoter	chr16	chr16:60856-61157	61057	5.2646	chr16_60956_61057	102	8.0383	3.84692	5	60956
Promoter	chr16	chr16:188331-188717	188617	5.22457	chr16_188431_188617	187	7.88357	3.71292	5	188431
Promoter	chr16	chr16:284650-284955	284855	5.03325	chr16_284750_284855	106	7.22793	3.16784	5	284750
Promoter	chr16	chr16:402602-403179	403079	8.35348	chr16_402702_403079	378	13.175	8.3104	11	402702
Promoter	chr16	chr16:431839-432183	432083	6.71101	chr16_431939_432083	145	10.4119	5.86263	7	431939
Promoter	chr16	chr16:451543-452004	451904	7.92446	chr16_451643_451904	262	12.4815	7.68793	9	451643
Promoter	chr16	chr16:639173-639633	639533	5.80832	chr16_639273_639533	261	8.59552	4.31379	6	639273
Promoter	chr16	chr16:729855-730239	730139	5.50901	chr16_729955_730139	185	7.77827	3.6303	6	729955
Promoter	chr16	chr16:771296-771629	771529	6.75797	chr16_771396_771529	134	10.0018	5.50609	8	771396
Promoter	chr16	chr16:1020800-1021271	1021171	9.8912	chr16_1020900_1021171	272	16.4555	11.3549	12	1020900
Promoter	chr16	chr16:1429532-1429858	1429758	7.10106	chr16_1429632_1429758	127	11.8351	7.10774	7	1429632
Promoter	chr16	chr16:1662011-1662444	1662344	9.51209	chr16_1662111_1662344	234	15.6062	10.5521	12	1662111
Promoter	chr16	chr16:1755972-1756292	1756192	8.21141	chr16_1756072_1756192	121	14.7554	9.76028	8	1756072
Promoter	chr16	chr16:1993152-1993576	1993476	7.97967	chr16_1993252_1993476	225	12.6252	7.81987	9	1993252
Promoter	chr16	chr16:2021846-2022166	2022066	5.34651	chr16_2021946_2022066	121	8.37977	4.13493	5	2021946
Promoter	chr16	chr16:2033970-2034323	2034223	6.26195	chr16_2034070_2034223	154	10.2476	5.7221	6	2034070
Promoter	chr16	chr16:2042214-2042577	2042477	8.26766	chr16_2042314_2042477	164	13.4299	8.53746	9	2042314
Promoter	chr16	chr16:2185827-2186367	2186267	9.04961	chr16_2185927_2186267	341	14.65	9.66163	12	2185927
Promoter	chr16	chr16:2264730-2265149	2265049	7.23208	chr16_2264830_2265049	220	11.1614	6.51907	8	2264830
Promoter	chr16	chr16:2273176-2273739	2273639	7.76333	chr16_2273276_2273639	364	12.0778	7.32457	9	2273276
Promoter	chr16	chr16:2301453-2301894	2301794	8.26766	chr16_2301553_2301794	242	13.4299	8.53746	9	2301553
Promoter	chr16	chr16:2317937-2318270	2318170	4.04621	chr16_2318037_2318170	134	5.30223	1.6503	4	2318037
Promoter	chr16	chr16:2390628-2391039	2390939	9.28453	chr16_2390728_2390939	212	15.2045	10.1779	11	2390728
Promoter	chr16	chr16:2479068-2479483	2479383	5.82944	chr16_2479168_2479383	216	8.65925	4.36495	6	2479168
Promoter	chr16	chr16:2563580-2563918	2563818	7.31699	chr16_2563680_2563818	139	11.0614	6.43389	9	2563680
Promoter	chr16	chr16:2587674-2588106	2588006	7.1817	chr16_2587774_2588006	233	11.0277	6.40322	8	2587774
Promoter	chr16	chr16:2723398-2723698	2723598	6.81077	chr16_2723498_2723598	101	10.7363	6.14568	7	2723498
Promoter	chr16	chr16:2771201-2771507	2771407	5.10808	chr16_2771301_2771407	107	7.46981	3.36978	5	2771301
Promoter	chr16	chr16:2802162-2802541	2802441	4.99666	chr16_2802262_2802441	180	7.11534	3.07868	5	2802262
Promoter	chr16	chr16:2827108-2827473	2827373	6.66221	chr16_2827208_2827373	166	10.2608	5.72757	7	2827208
Promoter	chr16	chr16:2933027-2933314	2933214	5.95942	chr16_2933127_2933214	88	9.07421	4.71449	6	2933127
Promoter	chr16	chr16:2961674-2962112	2962012	10.3018	chr16_2961774_2962012	239	17.4637	12.3216	12	2961774
Promoter	chr16	chr16:3030406-3030759	3030659	8.01976	chr16_3030506_3030659	154	13.823	8.89882	8	3030506
Promoter	chr16	chr16:3150139-3150486	3150386	6.61412	chr16_3150239_3150386	148	10.1163	5.60644	7	3150239
Promoter	chr16	chr16:3450875-3451194	3451094	8.26766	chr16_3450975_3451094	120	13.4299	8.53746	9	3450975
Promoter	chr16	chr16:3661538-3661861	3661761	4.49036	chr16_3661638_3661761	124	6.84528	2.85884	4	3661638
Promoter	chr16	chr16:4303705-4304282	4304182	8.31425	chr16_4303805_4304182	378	13.1279	8.26763	10	4303805
Promoter	chr16	chr16:4401221-4401538	4401438	6.18944	chr16_4401321_4401438	118	9.93223	5.44957	6	4401321
Promoter	chr16	chr16:4466543-4466891	4466791	6.68652	chr16_4466643_4466791	149	10.3355	5.79561	7	4466643
Promoter	chr16	chr16:4475660-4475977	4475877	7.49499	chr16_4475760_4475877	118	11.9133	7.17963	8	4475760
Promoter	chr16	chr16:4666219-4666555	4666455	5.50901	chr16_4666319_4666455	137	7.77827	3.6303	6	4666319
Promoter	chr16	chr16:4743386-4743746	4743646	5.93736	chr16_4743486_4743646	161	9.0008	4.65543	6	4743486
Promoter	chr16	chr16:4817105-4817392	4817292	4.45542	chr16_4817205_4817292	88	6.68751	2.7285	4	4817205
Promoter	chr16	chr16:4897370-4897664	4897564	4.92504	chr16_4897470_4897564	95	6.90454	2.90842	5	4897470
Promoter	chr16	chr16:5008049-5008372	5008272	7.66211	chr16_5008149_5008272	124	12.4493	7.66066	8	5008149
Promoter	chr16	chr16:5147719-5148021	5147921	3.935	chr16_5147819_5147921	103	5.0148	1.41427	4	5147819
Promoter	chr16	chr16:8891384-8891687	8891587	5.51823	chr16_8891484_8891587	104	9.24356	4.86182	5	8891484
Promoter	chr16	chr16:8962793-8963157	8963057	5.78736	chr16_8962893_8963057	165	8.53317	4.26169	6	8962893
Promoter	chr16	chr16:9185213-9185514	9185414	6.76052	chr16_9185313_9185414	102	10.5702	6.00001	7	9185313
Promoter	chr16	chr16:10479726-10480019	10479919	4.52584	chr16_10479826_10479919	94	7.01594	2.99457	4	10479826
Promoter	chr16	chr16:10837940-10838230	10838130	4.35381	chr16_10838040_10838130	91	6.27535	2.40406	4	10838040
Promoter	chr16	chr16:11349837-11350232	11350132	7.71106	chr16_11349937_11350132	196	11.9516	7.21137	9	11349937
Promoter	chr16	chr16:11439046-11439387	11439287	8.14652	chr16_11439146_11439287	142	14.4187	9.454	8	11439146
Promoter	chr16	chr16:11836623-11837047	11836947	6.42852	chr16_11836723_11836947	225	9.59417	5.16312	7	11836723
Promoter	chr16	chr16:11890982-11891402	11891302	9.22763	chr16_11891082_11891302	221	15.5595	10.5107	10	11891082
Promoter	chr16	chr16:12009877-12010258	12010158	6.04935	chr16_12009977_12010158	182	9.38789	4.98296	6	12009977
Promoter	chr16	chr16:14013591-14013921	14013821	5.95942	chr16_14013691_14013821	131	9.07421	4.71449	6	14013691
Promoter	chr16	chr16:14723989-14724324	14724224	6.1276	chr16_14724089_14724224	136	8.84241	4.51922	7	14724089
Promoter	chr16	chr16:15149830-15150169	15150069	4.28861	chr16_15149930_15150069	140	6.04012	2.21859	4	15149930
Promoter	chr16	chr16:15248526-15248834	15248734	9.37957	chr16_15248626_15248734	109	15.438	10.3967	11	15248626
Promoter	chr16	chr16:15736941-15737260	15737160	9.36481	chr16_15737041_15737160	120	16.0079	10.9322	10	15737041
Promoter	chr16	chr16:16326224-16326542	16326442	7.89689	chr16_16326324_16326442	119	13.3079	8.42887	8	16326324
Promoter	chr16	chr16:16403568-16404127	16404027	9.98665	chr16_16403668_16404027	360	16.8101	11.6947	14	16403668
Promoter	chr16	chr16:18495792-18496281	18496181	8.50862	chr16_18495892_18496181	290	13.487	8.59081	11	18495892
Promoter	chr16	chr16:18573296-18573618	18573518	5.43101	chr16_18573396_18573518	123	8.77496	4.46444	5	18573396
Promoter	chr16	chr16:18812866-18813175	18813075	4.89	chr16_18812966_18813075	110	6.80557	2.83015	5	18812966
Promoter	chr16	chr16:18937643-18938012	18937912	7.77773	chr16_18937743_18937912	170	12.8543	8.02261	8	18937743
Promoter	chr16	chr16:21513465-21513854	21513754	5.89123	chr16_21513565_21513754	190	8.31283	4.07724	7	21513565
Promoter	chr16	chr16:22308461-22308796	22308696	6.81077	chr16_22308561_22308696	136	10.7363	6.14568	7	22308561
Promoter	chr16	chr16:22385895-22386199	22386099	6.00405	chr16_22385995_22386099	105	9.22683	4.84927	6	22385995
Promoter	chr16	chr16:23568841-23569143	23569043	5.87213	chr16_23568941_23569043	103	8.79108	4.47251	6	23568941
Promoter	chr16	chr16:23607532-23607844	23607744	5.47427	chr16_23607632_23607744	113	8.99845	4.65364	5	23607632
Promoter	chr16	chr16:23652559-23652865	23652765	3.76962	chr16_23652659_23652765	107	6.25687	2.39595	3	23652659
Promoter	chr16	chr16:23847104-23847399	23847299	6.9661	chr16_23847204_23847299	96	11.2908	6.63515	7	23847204
Promoter	chr16	chr16:24740785-24741088	24740988	5.43101	chr16_24740885_24740988	104	8.77496	4.46444	5	24740885
Promoter	chr16	chr16:27214980-27215404	27215304	3.97598	chr16_27215080_27215304	225	5.11779	1.49864	4	27215080
Promoter	chr16	chr16:28223187-28223578	28223478	5.78736	chr16_28223287_28223478	192	8.53317	4.26169	6	28223287
Promoter	chr16	chr16:28303565-28303874	28303774	7.07365	chr16_28303665_28303774	110	11.719	7.008	7	28303665
Promoter	chr16	chr16:28376065-28376356	28376256	4.63575	chr16_28376165_28376256	92	7.63118	3.5053	4	28376165
Promoter	chr16	chr16:28565369-28565799	28565699	6.56673	chr16_28565469_28565699	231	9.97783	5.48483	7	28565469
Promoter	chr16	chr16:28835108-28835431	28835331	4.16388	chr16_28835208_28835331	124	5.63784	1.91089	4	28835208
Promoter	chr16	chr16:28936104-28936438	28936338	8.10044	chr16_28936204_28936338	135	12.6514	7.83729	10	28936204
Promoter	chr16	chr16:29624890-29625232	29625132	5.07039	chr16_29624990_29625132	143	7.34591	3.26866	5	29624990
Promoter	chr16	chr16:29801754-29802205	29802105	9.09442	chr16_29801854_29802105	252	15.1507	10.1276	10	29801854
Promoter	chr16	chr16:29816750-29817133	29817033	7.75158	chr16_29816850_29817033	184	11.9227	7.18768	10	29816850
Promoter	chr16	chr16:29973175-29973481	29973381	8.70762	chr16_29973275_29973381	107	14.9034	9.89596	9	29973275
Promoter	chr16	chr16:29984964-29985281	29985181	6.66221	chr16_29985064_29985181	118	10.2608	5.72757	7	29985064
Promoter	chr16	chr16:30076849-30077136	30077036	4.92504	chr16_30076949_30077036	88	6.90454	2.90842	5	30076949
Promoter	chr16	chr16:30204914-30205233	30205133	8.20841	chr16_30205014_30205133	120	13.2561	8.38274	9	30205014
Promoter	chr16	chr16:30381548-30382038	30381938	8.68032	chr16_30381648_30381938	291	13.9348	9.00679	12	30381648
Promoter	chr16	chr16:30389482-30389777	30389677	4.85545	chr16_30389582_30389677	96	6.71047	2.74454	5	30389582
Promoter	chr16	chr16:30418718-30419012	30418912	5.43101	chr16_30418818_30418912	95	8.77496	4.46444	5	30418818
Promoter	chr16	chr16:30538589-30538905	30538805	4.25673	chr16_30538689_30538805	117	5.93189	2.14101	4	30538689
Promoter	chr16	chr16:30709623-30710050	30709950	4.85545	chr16_30709723_30709950	228	6.71047	2.74454	5	30709723
Promoter	chr16	chr16:30759394-30759772	30759672	5.82944	chr16_30759494_30759672	179	8.65925	4.36495	6	30759494
Promoter	chr16	chr16:30905269-30905557	30905457	4.67358	chr16_30905369_30905457	89	7.88378	3.71292	4	30905369
Promoter	chr16	chr16:30934496-30934855	30934755	5.39774	chr16_30934596_30934755	160	7.50736	3.40398	6	30934596
Promoter	chr16	chr16:31084569-31084862	31084762	6.38373	chr16_31084669_31084762	94	9.47561	5.06212	7	31084669
Promoter	chr16	chr16:31106041-31106335	31106235	4.45542	chr16_31106141_31106235	95	6.68751	2.7285	4	31106141
Promoter	chr16	chr16:31191322-31191634	31191534	6.38373	chr16_31191422_31191534	113	9.47561	5.06212	7	31191422
Promoter	chr16	chr16:31471035-31471444	31471344	8.15285	chr16_31471135_31471344	210	12.7659	7.94619	10	31471135
Promoter	chr16	chr16:46722973-46723270	46723170	6.42852	chr16_46723073_46723170	98	9.59417	5.16312	7	46723073
Promoter	chr16	chr16:48419166-48419542	48419442	6.33957	chr16_48419266_48419442	177	9.36119	4.96618	7	48419266
Promoter	chr16	chr16:50186975-50187271	50187171	6.47394	chr16_50187075_50187171	97	9.71716	5.2714	7	50187075
Promoter	chr16	chr16:50402783-50403077	50402977	5.18516	chr16_50402883_50402977	95	7.73787	3.59493	5	50402883
Promoter	chr16	chr16:50775616-50776102	50776002	6.56673	chr16_50775716_50776002	287	9.97783	5.48483	7	50775716
Promoter	chr16	chr16:53537178-53537663	53537563	5.91545	chr16_53537278_53537563	286	8.92919	4.59436	6	53537278
Promoter	chr16	chr16:54962977-54963308	54963208	5.47427	chr16_54963077_54963208	132	8.99845	4.65364	5	54963077
Promoter	chr16	chr16:56642237-56642570	56642470	4.45542	chr16_56642337_56642470	134	6.68751	2.7285	4	56642337
Promoter	chr16	chr16:56965792-56966097	56965997	5.54712	chr16_56965892_56965997	106	7.87464	3.71292	6	56965892
Promoter	chr16	chr16:57278838-57279127	57279027	4.59852	chr16_57278938_57279027	90	7.40554	3.31855	4	57278938
Promoter	chr16	chr16:57569825-57570151	57570051	5.705	chr16_57569925_57570051	127	8.29645	4.06341	6	57569925
Promoter	chr16	chr16:57769267-57769744	57769644	5.74588	chr16_57769367_57769644	278	8.41238	4.1572	6	57769367
Promoter	chr16	chr16:58163190-58163585	58163485	4.45542	chr16_58163290_58163485	196	6.68751	2.7285	4	58163290
Promoter	chr16	chr16:58664233-58664532	58664432	5.91545	chr16_58664333_58664432	100	8.92919	4.59436	6	58664333
Promoter	chr16	chr16:67143609-67143901	67143801	6.2865	chr16_67143709_67143801	93	10.3606	5.81853	6	67143709
Promoter	chr16	chr16:67260652-67261085	67260985	5.30524	chr16_67260752_67260985	234	8.20323	3.98148	5	67260752
Promoter	chr16	chr16:67281316-67281713	67281613	4.89	chr16_67281416_67281613	198	6.80557	2.83015	5	67281416
Promoter	chr16	chr16:67514951-67515400	67515300	8.20841	chr16_67515051_67515300	250	13.2561	8.38274	9	67515051
Promoter	chr16	chr16:67596075-67596478	67596378	10.1788	chr16_67596175_67596378	204	17.0493	11.9262	13	67596175
Promoter	chr16	chr16:67694620-67694917	67694817	4.22532	chr16_67694720_67694817	98	5.82909	2.05437	4	67694720
Promoter	chr16	chr16:67840320-67840713	67840613	4.45542	chr16_67840420_67840613	194	6.68751	2.7285	4	67840420
Promoter	chr16	chr16:67875771-67876062	67875962	6.38373	chr16_67875871_67875962	92	9.47561	5.06212	7	67875871
Promoter	chr16	chr16:68482384-68482799	68482699	4.96059	chr16_68482484_68482699	216	7.00767	2.99457	5	68482484
Promoter	chr16	chr16:68573001-68573299	68573199	3.73886	chr16_68573101_68573199	99	6.02793	2.21712	3	68573101
Promoter	chr16	chr16:69345056-69345383	69345283	9.22763	chr16_69345156_69345283	128	15.5595	10.5107	10	69345156
Promoter	chr16	chr16:69788713-69789076	69788976	4.56189	chr16_69788813_69788976	164	7.20173	3.15148	4	69788813
Promoter	chr16	chr16:70099674-70099998	70099898	5.34651	chr16_70099774_70099898	125	8.37977	4.13493	5	70099774
Promoter	chr16	chr16:70147960-70148279	70148179	7.12868	chr16_70148060_70148179	120	11.9553	7.21243	7	70148060
Promoter	chr16	chr16:70472975-70473280	70473180	4.32096	chr16_70473075_70473180	106	6.15438	2.31305	4	70473075
Promoter	chr16	chr16:71323230-71323559	71323459	5.18516	chr16_71323330_71323459	130	7.73787	3.59493	5	71323330
Promoter	chr16	chr16:71757715-71758024	71757924	7.44089	chr16_71757815_71757924	110	11.7503	7.03078	8	71757815
Promoter	chr16	chr16:71879698-71879985	71879885	5.30524	chr16_71879798_71879885	88	8.20323	3.98148	5	71879798
Promoter	chr16	chr16:72042335-72042653	72042553	4.63575	chr16_72042435_72042553	119	7.63118	3.5053	4	72042435
Promoter	chr16	chr16:74330507-74330811	74330711	4.49036	chr16_74330607_74330711	105	6.84528	2.85884	4	74330607
Promoter	chr16	chr16:74401959-74402309	74402209	5.30524	chr16_74402059_74402209	151	8.20323	3.98148	5	74402059
Promoter	chr16	chr16:74640836-74641167	74641067	4.56189	chr16_74640936_74641067	132	7.20173	3.15148	4	74640936
Promoter	chr16	chr16:75498174-75498464	75498364	5.78736	chr16_75498274_75498364	91	8.53317	4.26169	6	75498274
Promoter	chr16	chr16:77756111-77756463	77756363	3.62068	chr16_77756211_77756363	153	5.33566	1.6669	3	77756211
Promoter	chr16	chr16:81069211-81069515	81069415	6.2376	chr16_81069311_81069415	105	10.1387	5.62287	6	81069311
Promoter	chr16	chr16:81129957-81130343	81130243	5.705	chr16_81130057_81130243	187	8.29645	4.06341	6	81130057
Promoter	chr16	chr16:81348348-81348676	81348576	8.51346	chr16_81348448_81348576	129	14.2079	9.25633	9	81348448
Promoter	chr16	chr16:83841322-83841638	83841538	3.69365	chr16_83841422_83841538	117	5.73393	1.98584	3	83841422
Promoter	chr16	chr16:83932427-83932792	83932692	5.40964	chr16_83932527_83932692	166	8.67021	4.37511	5	83932527
Promoter	chr16	chr16:84733427-84733722	84733622	5.43101	chr16_84733527_84733622	96	8.77496	4.46444	5	84733527
Promoter	chr16	chr16:84853324-84853633	84853533	5.47427	chr16_84853424_84853533	110	8.99845	4.65364	5	84853424
Promoter	chr16	chr16:85061080-85061465	85061365	7.54988	chr16_85061180_85061365	186	12.0836	7.32457	8	85061180
Promoter	chr16	chr16:85646577-85647008	85646908	7.43574	chr16_85646677_85646908	232	11.3194	6.6562	9	85646677
Promoter	chr16	chr16:85722543-85722882	85722782	7.49499	chr16_85722643_85722782	140	11.9133	7.17963	8	85722643
Promoter	chr16	chr16:85833057-85833374	85833274	5.34651	chr16_85833157_85833274	118	8.37977	4.13493	5	85833157
Promoter	chr16	chr16:87417174-87417570	87417470	7.50886	chr16_87417274_87417470	197	11.4823	6.79999	9	87417274
Promoter	chr16	chr16:87425613-87425901	87425801	4.00378	chr16_87425713_87425801	89	5.18953	1.55921	4	87425713
Promoter	chr16	chr16:88519250-88519773	88519673	10.194	chr16_88519350_88519673	324	17.2068	12.076	14	88519350
Promoter	chr16	chr16:88636467-88636877	88636777	6.91354	chr16_88636567_88636777	211	11.0956	6.46266	7	88636567
Promoter	chr16	chr16:88729438-88729862	88729762	7.89689	chr16_88729538_88729762	225	13.3079	8.42887	8	88729538
Promoter	chr16	chr16:88878235-88878590	88878490	8.15	chr16_88878335_88878490	156	13.0892	8.23235	9	88878335
Promoter	chr16	chr16:88923269-88923581	88923481	7.36119	chr16_88923369_88923481	113	11.5185	6.83069	8	88923369
Promoter	chr16	chr16:89237780-89238089	89237989	6.52	chr16_89237880_89237989	110	9.84493	5.37772	7	89237880
Promoter	chr16	chr16:89556949-89557299	89557199	4.75467	chr16_89557049_89557199	151	6.44563	2.54697	5	89557049
Promoter	chr16	chr16:89574555-89574905	89574805	4.45542	chr16_89574655_89574805	151	6.68751	2.7285	4	89574655
Promoter	chr16	chr16:89768327-89768634	89768534	5.15482	chr16_89768427_89768534	108	6.96134	2.9606	6	89768427
Promoter	chr16	chr16:89778039-89778380	89778280	5.34651	chr16_89778139_89778280	142	8.37977	4.13493	5	89778139
Promoter	chr16	chr16:89940456-89940851	89940751	6.58529	chr16_89940556_89940751	196	9.62423	5.19048	8	89940556
Promoter	chr16	chr16:90143709-90144085	90143985	3.64952	chr16_90143809_90143985	177	5.48379	1.78447	3	90143809
Intron	chr16	chr16:1392979-1393384	1393284	7.97967	chr16_1393079_1393284	206	12.6252	7.81987	9	1393079
Intron	chr16	chr16:2178084-2178516	2178416	7.13201	chr16_2178184_2178416	233	10.8986	6.29092	8	2178184
Intron	chr16	chr16:17395748-17396035	17395935	4.45542	chr16_17395848_17395935	88	6.68751	2.7285	4	17395848
Intron	chr16	chr16:28947821-28948199	28948099	5.51823	chr16_28947921_28948099	179	9.24356	4.86182	5	28947921
Intron	chr16	chr16:29888704-29889204	29889104	9.01063	chr16_29888804_29889104	301	14.5633	9.58118	11	29888804
Intron	chr16	chr16:53164471-53164784	53164684	4.85545	chr16_53164571_53164684	114	6.71047	2.74454	5	53164571
Intron	chr16	chr16:80380142-80380437	80380337	4.56189	chr16_80380242_80380337	96	7.20173	3.15148	4	80380242
Intron	chr16	chr16:84047637-84047956	84047856	7.8163	chr16_84047737_84047856	120	12.208	7.44335	9	84047737
Intergenic	chr16	chr16:1299397-1299789	1299689	4.47282	chr16_1299497_1299689	193	6.7649	2.79582	4	1299497
Intergenic	chr16	chr16:1321874-1322190	1322090	6.2865	chr16_1321974_1322090	117	10.3606	5.81853	6	1321974
Intergenic	chr16	chr16:1979705-1980018	1979918	5.43101	chr16_1979805_1979918	114	8.77496	4.46444	5	1979805
Intergenic	chr16	chr16:2955667-2956022	2955922	6.82509	chr16_2955767_2955922	156	10.1541	5.63784	8	2955767
Intergenic	chr16	chr16:3053909-3054237	3054137	6.18944	chr16_3054009_3054137	129	9.93223	5.44957	6	3054009
Intergenic	chr16	chr16:3156387-3156699	3156599	6.18944	chr16_3156487_3156599	113	9.93223	5.44957	6	3156487
Intergenic	chr16	chr16:3200481-3200776	3200676	5.2646	chr16_3200581_3200676	96	8.0383	3.84692	5	3200581
Intergenic	chr16	chr16:4357491-4357980	4357880	9.25328	chr16_4357591_4357880	290	15.129	10.1087	11	4357591
Intergenic	chr16	chr16:11391558-11391851	11391751	4.56189	chr16_11391658_11391751	94	7.20173	3.15148	4	11391658
Intergenic	chr16	chr16:14379538-14379835	14379735	5.43101	chr16_14379638_14379735	98	8.77496	4.46444	5	14379638
Intergenic	chr16	chr16:14499535-14499831	14499731	9.22763	chr16_14499635_14499731	97	15.5595	10.5107	10	14499635
Intergenic	chr16	chr16:15004876-15005503	15005403	12.6131	chr16_15004976_15005403	428	22.909	17.5953	18	15004976
Intergenic	chr16	chr16:21566189-21566484	21566384	7.60558	chr16_21566289_21566384	96	12.262	7.48846	8	21566289
Intergenic	chr16	chr16:21946404-21946787	21946687	4.43816	chr16_21946504_21946687	184	6.61288	2.68138	4	21946504
Intergenic	chr16	chr16:22201801-22202291	22202191	8.20391	chr16_22201901_22202191	291	12.8818	8.04781	11	22201901
Intergenic	chr16	chr16:29606618-29606948	29606848	6.29601	chr16_29606718_29606848	131	9.25062	4.864	7	29606718
Intergenic	chr16	chr16:30669406-30669805	30669705	8.34	chr16_30669506_30669705	200	13.3054	8.42887	12	30669506
Intergenic	chr16	chr16:30825493-30825892	30825792	3.59229	chr16_30825593_30825792	200	5.19963	1.55921	3	30825593
Intergenic	chr16	chr16:57334417-57334714	57334614	5.91545	chr16_57334517_57334614	98	8.92919	4.59436	6	57334517
Intergenic	chr16	chr16:75551263-75551601	75551501	7.10743	chr16_75551363_75551501	139	10.8357	6.23611	8	75551363
Intergenic	chr16	chr16:88860007-88860313	88860213	3.67882	chr16_88860107_88860213	107	5.64634	1.91089	3	88860107
Exon	chr16	chr16:31153584-31154021	31153921	8.965	chr16_31153684_31153921	238	14.7753	9.77589	10	31153684
Promoter	chr17	chr17:1359498-1359881	1359781	8.03565	chr17_1359598_1359781	184	12.7742	7.94977	9	1359598
Promoter	chr17	chr17:1552150-1552443	1552343	6.29601	chr17_1552250_1552343	94	9.25062	4.864	7	1552250
Promoter	chr17	chr17:1619442-1619918	1619818	6.61412	chr17_1619542_1619818	277	10.1163	5.60644	7	1619542
Promoter	chr17	chr17:2496706-2497013	2496913	6.56673	chr17_2496806_2496913	108	9.97783	5.48483	7	2496806
Promoter	chr17	chr17:3571885-3572198	3572098	8.15	chr17_3571985_3572098	114	13.0892	8.23235	9	3571985
Promoter	chr17	chr17:3626983-3627270	3627170	6.00405	chr17_3627083_3627170	88	9.22683	4.84927	6	3627083
Promoter	chr17	chr17:3796262-3796552	3796452	5.30524	chr17_3796362_3796452	91	8.20323	3.98148	5	3796362
Promoter	chr17	chr17:4046199-4046631	4046531	9.8912	chr17_4046299_4046531	233	16.4555	11.3549	12	4046299
Promoter	chr17	chr17:4268492-4268782	4268682	5.50901	chr17_4268592_4268682	91	7.77827	3.6303	6	4268592
Promoter	chr17	chr17:4890777-4891089	4890989	4.52584	chr17_4890877_4890989	113	7.01594	2.99457	4	4890877
Promoter	chr17	chr17:4900768-4901061	4900961	4.96059	chr17_4900868_4900961	94	7.00767	2.99457	5	4900868
Promoter	chr17	chr17:6917926-6918442	6918342	7.08301	chr17_6918026_6918342	317	10.7738	6.17709	8	6918026
Promoter	chr17	chr17:7117631-7118077	7117977	7.50886	chr17_7117731_7117977	247	11.4823	6.79999	9	7117731
Promoter	chr17	chr17:7155254-7155628	7155528	4.7878	chr17_7155354_7155528	175	6.53073	2.61223	5	7155354
Promoter	chr17	chr17:7184765-7185097	7184997	6.86177	chr17_7184865_7184997	133	10.9111	6.29745	7	7184865
Promoter	chr17	chr17:7197872-7198367	7198267	7.335	chr17_7197972_7198267	296	11.4443	6.76653	8	7197972
Promoter	chr17	chr17:7210533-7211007	7210907	6.75797	chr17_7210633_7210907	275	10.0018	5.50609	8	7210633
Promoter	chr17	chr17:7232733-7233126	7233026	9.86565	chr17_7232833_7233026	194	16.3982	11.3001	13	7232833
Promoter	chr17	chr17:7387883-7388221	7388121	7.36403	chr17_7387983_7388121	139	11.1627	6.51907	9	7387983
Promoter	chr17	chr17:7464967-7465288	7465188	5.34651	chr17_7465067_7465188	122	8.37977	4.13493	5	7465067
Promoter	chr17	chr17:7475795-7476118	7476018	5.74588	chr17_7475895_7476018	124	8.41238	4.1572	6	7475895
Promoter	chr17	chr17:7518100-7518792	7518692	7.13468	chr17_7518200_7518692	493	10.6801	6.09849	9	7518200
Promoter	chr17	chr17:7591381-7591670	7591570	4.82139	chr17_7591481_7591570	90	6.61894	2.68339	5	7591481
Promoter	chr17	chr17:7745434-7745745	7745645	4.96336	chr17_7745534_7745645	112	6.56594	2.63677	6	7745534
Promoter	chr17	chr17:7835308-7835603	7835503	5.14633	chr17_7835408_7835503	96	7.60022	3.48066	5	7835408
Promoter	chr17	chr17:8093465-8093772	8093672	4.72201	chr17_8093565_8093672	108	6.36342	2.48273	5	8093565
Promoter	chr17	chr17:8152435-8152756	8152656	8.65701	chr17_8152535_8152656	122	13.9524	9.02119	10	8152535
Promoter	chr17	chr17:11923939-11924252	11924152	10.4491	chr17_11924039_11924152	114	18.6819	13.4953	11	11924039
Promoter	chr17	chr17:16342105-16342392	16342292	3.64952	chr17_16342205_16342292	88	5.48379	1.78447	3	16342205
Promoter	chr17	chr17:17109563-17109882	17109782	9.02925	chr17_17109663_17109782	120	14.9592	9.94984	10	17109663
Promoter	chr17	chr17:17584446-17584733	17584633	5.03325	chr17_17584546_17584633	88	7.22793	3.16784	5	17584546
Promoter	chr17	chr17:17739479-17739778	17739678	5.91545	chr17_17739579_17739678	100	8.92919	4.59436	6	17739579
Promoter	chr17	chr17:17875631-17875999	17875899	5.87213	chr17_17875731_17875899	169	8.79108	4.47251	6	17875731
Promoter	chr17	chr17:18086950-18087253	18087153	5.705	chr17_18087050_18087153	104	8.29645	4.06341	6	18087050
Promoter	chr17	chr17:18128607-18128970	18128870	6.04935	chr17_18128707_18128870	164	9.38789	4.98296	6	18128707
Promoter	chr17	chr17:18528846-18529210	18529110	8.01976	chr17_18528946_18529110	165	13.823	8.89882	8	18528946
Promoter	chr17	chr17:18684309-18684603	18684503	3.73886	chr17_18684409_18684503	95	6.02793	2.21712	3	18684409
Promoter	chr17	chr17:19265924-19266220	19266120	5.07039	chr17_19266024_19266120	97	7.34591	3.26866	5	19266024
Promoter	chr17	chr17:26220225-26220522	26220422	6.04935	chr17_26220325_26220422	98	9.38789	4.98296	6	26220325
Promoter	chr17	chr17:26903840-26904129	26904029	3.76962	chr17_26903940_26904029	90	6.25687	2.39595	3	26903940
Promoter	chr17	chr17:27046654-27047036	27046936	3.62068	chr17_27046754_27046936	183	5.33566	1.6669	3	27046754
Promoter	chr17	chr17:27070814-27071106	27071006	7.63374	chr17_27070914_27071006	93	12.3545	7.57511	8	27070914
Promoter	chr17	chr17:27229928-27230280	27230180	11.6589	chr17_27230028_27230180	153	20.783	15.5264	13	27230028
Promoter	chr17	chr17:27278590-27278945	27278845	5.32603	chr17_27278690_27278845	156	7.3402	3.26866	6	27278690
Promoter	chr17	chr17:27621101-27621411	27621311	5.03325	chr17_27621201_27621311	111	7.22793	3.16784	5	27621201
Promoter	chr17	chr17:28257147-28257444	28257344	6.98699	chr17_28257247_28257344	98	10.5362	5.97287	8	28257247
Promoter	chr17	chr17:30228791-30229082	30228982	7.12868	chr17_30228891_30228982	92	11.9553	7.21243	7	30228891
Promoter	chr17	chr17:30263762-30264125	30264025	7.8163	chr17_30263862_30264025	164	12.208	7.44335	9	30263862
Promoter	chr17	chr17:31204181-31204504	31204404	10.1408	chr17_31204281_31204404	124	17.5947	12.4468	11	31204281
Promoter	chr17	chr17:33307321-33307629	33307529	4.63575	chr17_33307421_33307529	109	7.63118	3.5053	4	33307421
Promoter	chr17	chr17:33416269-33416623	33416523	5.18516	chr17_33416369_33416523	155	7.73787	3.59493	5	33416369
Promoter	chr17	chr17:34136270-34136587	34136487	6.45115	chr17_34136370_34136487	118	9.65509	5.21893	7	34136370
Promoter	chr17	chr17:35716084-35716383	35716283	5.89371	chr17_35716184_35716283	100	8.85931	4.53506	6	35716184
Promoter	chr17	chr17:35766790-35767112	35767012	6.26195	chr17_35766890_35767012	123	10.2476	5.7221	6	35766890
Promoter	chr17	chr17:35969368-35969678	35969578	5.43101	chr17_35969468_35969578	111	8.77496	4.46444	5	35969468
Promoter	chr17	chr17:36413284-36413599	36413499	5.2646	chr17_36413384_36413499	116	8.0383	3.84692	5	36413384
Promoter	chr17	chr17:36452797-36453197	36453097	6.66221	chr17_36452897_36453097	201	10.2608	5.72757	7	36452897
Promoter	chr17	chr17:36886423-36886733	36886633	3.59229	chr17_36886523_36886633	111	5.19963	1.55921	3	36886523
Promoter	chr17	chr17:36908661-36908964	36908864	4.89	chr17_36908761_36908864	104	6.80557	2.83015	5	36908761
Promoter	chr17	chr17:37009867-37010189	37010089	4.45542	chr17_37009967_37010089	123	6.68751	2.7285	4	37009967
Promoter	chr17	chr17:37886607-37886937	37886837	4.19438	chr17_37886707_37886837	131	5.73122	1.98432	4	37886707
Promoter	chr17	chr17:38136850-38137191	38137091	6.81077	chr17_38136950_38137091	142	10.7363	6.14568	7	38136950
Promoter	chr17	chr17:38210558-38210863	38210763	5.30524	chr17_38210658_38210763	106	8.20323	3.98148	5	38210658
Promoter	chr17	chr17:38255306-38255802	38255702	4.72201	chr17_38255406_38255702	297	6.36342	2.48273	5	38255406
Promoter	chr17	chr17:39844817-39845172	39845072	8.36948	chr17_39844917_39845072	156	13.2554	8.38274	10	39844917
Promoter	chr17	chr17:40075278-40075586	40075486	5.74588	chr17_40075378_40075486	109	8.41238	4.1572	6	40075378
Promoter	chr17	chr17:40306920-40307287	40307187	3.59229	chr17_40307020_40307187	168	5.19963	1.55921	3	40307020
Promoter	chr17	chr17:40540467-40540911	40540811	9.64278	chr17_40540567_40540811	245	16.1199	11.0394	11	40540567
Promoter	chr17	chr17:40718904-40719260	40719160	7.92726	chr17_40719004_40719160	157	13.4303	8.53746	8	40719004
Promoter	chr17	chr17:40761261-40761686	40761586	7.71106	chr17_40761361_40761586	226	11.9516	7.21137	9	40761361
Promoter	chr17	chr17:40811113-40811409	40811309	4.56189	chr17_40811213_40811309	97	7.20173	3.15148	4	40811213
Promoter	chr17	chr17:40896967-40897254	40897154	4.59852	chr17_40897067_40897154	88	7.40554	3.31855	4	40897067
Promoter	chr17	chr17:41277228-41277545	41277445	5.38843	chr17_41277328_41277445	118	8.56964	4.28948	5	41277328
Promoter	chr17	chr17:41560936-41561300	41561200	7.01946	chr17_41561036_41561200	165	11.4981	6.81093	7	41561036
Promoter	chr17	chr17:42219052-42219458	42219358	4.49036	chr17_42219152_42219358	207	6.84528	2.85884	4	42219152
Promoter	chr17	chr17:42263919-42264335	42264235	8.83921	chr17_42264019_42264235	217	14.4282	9.45817	10	42264019
Promoter	chr17	chr17:42277324-42277709	42277609	6.89355	chr17_42277424_42277609	186	10.3131	5.77495	8	42277424
Promoter	chr17	chr17:42295844-42296158	42296058	5.74352	chr17_42295944_42296058	115	8.00282	3.82265	7	42295944
Promoter	chr17	chr17:42385747-42386061	42385961	5.10808	chr17_42385847_42385961	115	7.46981	3.36978	5	42385847
Promoter	chr17	chr17:42402046-42402404	42402304	9.92119	chr17_42402146_42402304	159	16.9093	11.7912	11	42402146
Promoter	chr17	chr17:42580704-42581103	42581003	5.74588	chr17_42580804_42581003	200	8.41238	4.1572	6	42580804
Promoter	chr17	chr17:42785807-42786120	42786020	5.38843	chr17_42785907_42786020	114	8.56964	4.28948	5	42785907
Promoter	chr17	chr17:43045556-43045957	43045857	5.43101	chr17_43045656_43045857	202	8.77496	4.46444	5	43045656
Promoter	chr17	chr17:43212675-43212982	43212882	9.25328	chr17_43212775_43212882	108	15.129	10.1087	11	43212775
Promoter	chr17	chr17:43225589-43225894	43225794	6.60639	chr17_43225689_43225794	106	9.66934	5.23281	8	43225689
Promoter	chr17	chr17:43394288-43394624	43394524	4.89	chr17_43394388_43394524	137	6.80557	2.83015	5	43394388
Promoter	chr17	chr17:43971644-43971969	43971869	7.95786	chr17_43971744_43971869	126	13.5567	8.655	8	43971744
Promoter	chr17	chr17:45608231-45608705	45608605	7.08301	chr17_45608331_45608605	275	10.7738	6.17709	8	45608331
Promoter	chr17	chr17:45726939-45727354	45727254	7.55841	chr17_45727039_45727254	216	11.5947	6.89498	9	45727039
Promoter	chr17	chr17:45973293-45973718	45973618	5.78736	chr17_45973393_45973618	226	8.53317	4.26169	6	45973393
Promoter	chr17	chr17:46048083-46048531	46048431	7.54988	chr17_46048183_46048431	249	12.0836	7.32457	8	46048183
Promoter	chr17	chr17:46178682-46179032	46178932	10.3018	chr17_46178782_46178932	151	17.4637	12.3216	12	46178782
Promoter	chr17	chr17:46969886-46970232	46970132	6.00709	chr17_46969986_46970132	147	8.56676	4.28948	7	46969986
Promoter	chr17	chr17:47439485-47440027	47439927	6.87764	chr17_47439585_47439927	343	10.1683	5.64976	9	47439585
Promoter	chr17	chr17:47492126-47492441	47492341	4.59852	chr17_47492226_47492341	116	7.40554	3.31855	4	47492226
Promoter	chr17	chr17:47755285-47755743	47755643	6.00709	chr17_47755385_47755643	259	8.56676	4.28948	7	47755385
Promoter	chr17	chr17:47785499-47785841	47785741	5.18516	chr17_47785599_47785741	143	7.73787	3.59493	5	47785599
Promoter	chr17	chr17:47841702-47842024	47841924	6.54349	chr17_47841802_47841924	123	9.53566	5.11641	8	47841802
Promoter	chr17	chr17:48172382-48172841	48172741	6.58529	chr17_48172482_48172741	260	9.62423	5.19048	8	48172482
Promoter	chr17	chr17:48423266-48423566	48423466	6.04935	chr17_48423366_48423466	101	9.38789	4.98296	6	48423366
Promoter	chr17	chr17:48474787-48475076	48474976	7.07365	chr17_48474887_48474976	90	11.719	7.008	7	48474887
Promoter	chr17	chr17:48555992-48556519	48556419	7.60862	chr17_48556092_48556419	328	11.7103	7.00407	9	48556092
Promoter	chr17	chr17:48796773-48797068	48796968	6.47394	chr17_48796873_48796968	96	9.71716	5.2714	7	48796873
Promoter	chr17	chr17:48943616-48944073	48943973	6.91918	chr17_48943716_48943973	258	10.2492	5.72277	9	48943716
Promoter	chr17	chr17:49198102-49198431	49198331	6.66221	chr17_49198202_49198331	130	10.2608	5.72757	7	49198202
Promoter	chr17	chr17:49337319-49337614	49337514	6.84776	chr17_49337419_49337514	96	10.2064	5.68206	8	49337419
Promoter	chr17	chr17:53499335-53499656	53499556	6.76052	chr17_53499435_53499556	122	10.5702	6.00001	7	53499435
Promoter	chr17	chr17:54911189-54911550	54911450	6.00709	chr17_54911289_54911450	162	8.56676	4.28948	7	54911289
Promoter	chr17	chr17:55038320-55038617	55038517	6.04935	chr17_55038420_55038517	98	9.38789	4.98296	6	55038420
Promoter	chr17	chr17:55055243-55055628	55055528	5.10808	chr17_55055343_55055528	186	7.46981	3.36978	5	55055343
Promoter	chr17	chr17:55162377-55162707	55162607	12.6844	chr17_55162477_55162607	131	22.7776	17.466	17	55162477
Promoter	chr17	chr17:55333598-55333898	55333798	5.18516	chr17_55333698_55333798	101	7.73787	3.59493	5	55333698
Promoter	chr17	chr17:55927338-55927683	55927583	6.07226	chr17_55927438_55927583	146	9.47188	5.06212	6	55927438
Promoter	chr17	chr17:56084515-56084808	56084708	5.91545	chr17_56084615_56084708	94	8.92919	4.59436	6	56084615
Promoter	chr17	chr17:56429499-56429923	56429823	6.04935	chr17_56429599_56429823	225	9.38789	4.98296	6	56429599
Promoter	chr17	chr17:56595311-56595691	56595591	5.63751	chr17_56595411_56595591	181	7.78866	3.63903	7	56595411
Promoter	chr17	chr17:57184049-57184536	57184436	9.82593	chr17_57184149_57184436	288	16.3043	11.2126	12	57184149
Promoter	chr17	chr17:57232513-57232885	57232785	6.84776	chr17_57232613_57232785	173	10.2064	5.68206	8	57232613
Promoter	chr17	chr17:57297684-57297973	57297873	5.22457	chr17_57297784_57297873	90	7.88357	3.71292	5	57297784
Promoter	chr17	chr17:57642794-57643081	57642981	5.18516	chr17_57642894_57642981	88	7.73787	3.59493	5	57642894
Promoter	chr17	chr17:57697052-57697359	57697259	5.62495	chr17_57697152_57697259	108	8.07778	3.88007	6	57697152
Promoter	chr17	chr17:58469440-58469797	58469697	4.99666	chr17_58469540_58469697	158	7.11534	3.07868	5	58469540
Promoter	chr17	chr17:58677316-58677756	58677656	4.7878	chr17_58677416_58677656	241	6.53073	2.61223	5	58677416
Promoter	chr17	chr17:60143255-60143571	60143471	5.07039	chr17_60143355_60143471	117	7.34591	3.26866	5	60143355
Promoter	chr17	chr17:61627699-61628036	61627936	6.61412	chr17_61627799_61627936	138	10.1163	5.60644	7	61627799
Promoter	chr17	chr17:61699364-61699739	61699639	5.62495	chr17_61699464_61699639	176	8.07778	3.88007	6	61699464
Promoter	chr17	chr17:61776701-61776994	61776894	4.41842	chr17_61776801_61776894	94	5.6672	1.93048	5	61776801
Promoter	chr17	chr17:61819092-61819499	61819399	6.84776	chr17_61819192_61819399	208	10.2064	5.68206	8	61819192
Promoter	chr17	chr17:61850852-61851162	61851062	6.42121	chr17_61850952_61851062	111	9.28226	4.89449	8	61850952
Promoter	chr17	chr17:61920253-61920551	61920451	5.15482	chr17_61920353_61920451	99	6.96134	2.9606	6	61920353
Promoter	chr17	chr17:62207306-62207649	62207549	5.12189	chr17_62207406_62207549	144	6.89138	2.90234	6	62207406
Promoter	chr17	chr17:62502382-62502674	62502574	6.42852	chr17_62502482_62502574	93	9.59417	5.16312	7	62502482
Promoter	chr17	chr17:62658035-62658350	62658250	5.66469	chr17_62658135_62658250	116	8.18503	3.97535	6	62658135
Promoter	chr17	chr17:62915525-62915826	62915726	4.43816	chr17_62915625_62915726	102	6.61288	2.68138	4	62915625
Promoter	chr17	chr17:62971558-62972067	62971967	6.54349	chr17_62971658_62971967	310	9.53566	5.11641	8	62971658
Promoter	chr17	chr17:63052827-63053249	63053149	8.10044	chr17_63052927_63053149	223	12.6514	7.83729	10	63052927
Promoter	chr17	chr17:63096668-63097011	63096911	9.09442	chr17_63096768_63096911	144	15.1507	10.1276	10	63096768
Promoter	chr17	chr17:64188166-64188528	64188428	5.62495	chr17_64188266_64188428	163	8.07778	3.88007	6	64188266
Promoter	chr17	chr17:65362638-65362944	65362844	7.54988	chr17_65362738_65362844	107	12.0836	7.32457	8	65362738
Promoter	chr17	chr17:65713735-65714110	65714010	5.705	chr17_65713835_65714010	176	8.29645	4.06341	6	65713835
Promoter	chr17	chr17:65989589-65989968	65989868	5.28484	chr17_65989689_65989868	180	8.11941	3.92042	5	65989689
Promoter	chr17	chr17:66031397-66031691	66031591	6.52	chr17_66031497_66031591	95	9.84493	5.37772	7	66031497
Promoter	chr17	chr17:66243916-66244332	66244232	8.98119	chr17_66244016_66244232	217	14.4969	9.5205	11	66244016
Promoter	chr17	chr17:66453687-66454037	66453937	10.5818	chr17_66453787_66453937	151	17.9419	12.782	13	66453787
Promoter	chr17	chr17:67323153-67323464	67323364	6.09534	chr17_67323253_67323364	112	9.55835	5.13188	6	67323253
Promoter	chr17	chr17:71088738-71089041	71088941	5.34651	chr17_71088838_71088941	104	8.37977	4.13493	5	71088838
Promoter	chr17	chr17:71228362-71228654	71228554	7.60558	chr17_71228462_71228554	93	12.262	7.48846	8	71228462
Promoter	chr17	chr17:72772397-72772737	72772637	6.00405	chr17_72772497_72772637	141	9.22683	4.84927	6	72772497
Promoter	chr17	chr17:72869314-72869639	72869539	9.7109	chr17_72869414_72869539	126	16.3059	11.2126	11	72869414
Promoter	chr17	chr17:72983531-72983819	72983719	4.43816	chr17_72983631_72983719	89	6.61288	2.68138	4	72983631
Promoter	chr17	chr17:73042995-73043332	73043232	6.86177	chr17_73043095_73043232	138	10.9111	6.29745	7	73043095
Promoter	chr17	chr17:73150493-73150957	73150857	5.03325	chr17_73150593_73150857	265	7.22793	3.16784	5	73150593
Promoter	chr17	chr17:73178933-73179392	73179292	6.33957	chr17_73179033_73179292	260	9.36119	4.96618	7	73179033
Promoter	chr17	chr17:73285500-73285871	73285771	5.64475	chr17_73285600_73285771	172	8.1309	3.93097	6	73285600
Promoter	chr17	chr17:73401710-73402064	73401964	7.28318	chr17_73401810_73401964	155	11.3002	6.63755	8	73401810
Promoter	chr17	chr17:73452494-73452830	73452730	6.07226	chr17_73452594_73452730	137	9.47188	5.06212	6	73452594
Promoter	chr17	chr17:73511853-73512153	73512053	5.29089	chr17_73511953_73512053	101	7.26021	3.19754	6	73511953
Promoter	chr17	chr17:73521510-73521853	73521753	8.965	chr17_73521610_73521753	144	14.7753	9.77589	10	73521610
Promoter	chr17	chr17:73585170-73585627	73585527	7.1817	chr17_73585270_73585527	258	11.0277	6.40322	8	73585270
Promoter	chr17	chr17:73663163-73663467	73663367	5.705	chr17_73663263_73663367	105	8.29645	4.06341	6	73663263
Promoter	chr17	chr17:73761202-73761502	73761402	5.80832	chr17_73761302_73761402	101	8.59552	4.31379	6	73761302
Promoter	chr17	chr17:73775847-73776158	73776058	8.08329	chr17_73775947_73776058	112	12.6503	7.83729	11	73775947
Promoter	chr17	chr17:73900871-73901299	73901199	9.13034	chr17_73900971_73901199	229	14.8381	9.83685	11	73900971
Promoter	chr17	chr17:74068546-74068852	74068752	6.91354	chr17_74068646_74068752	107	11.0956	6.46266	7	74068646
Promoter	chr17	chr17:74261047-74261456	74261356	6.67051	chr17_74261147_74261356	210	9.80814	5.34969	8	74261147
Promoter	chr17	chr17:74497314-74497775	74497675	7.08301	chr17_74497414_74497675	262	10.7738	6.17709	8	74497414
Promoter	chr17	chr17:74553653-74553946	74553846	5.95942	chr17_74553753_74553846	94	9.07421	4.71449	6	74553753
Promoter	chr17	chr17:74733352-74733782	74733682	6.87764	chr17_74733452_74733682	231	10.1683	5.64976	9	74733452
Promoter	chr17	chr17:75136547-75137072	75136972	7.94715	chr17_75136647_75136972	326	12.3245	7.54853	10	75136647
Promoter	chr17	chr17:76164466-76164776	76164676	5.18516	chr17_76164566_76164676	111	7.73787	3.59493	5	76164566
Promoter	chr17	chr17:76183070-76183533	76183433	6.29601	chr17_76183170_76183433	264	9.25062	4.864	7	76183170
Promoter	chr17	chr17:76356088-76356423	76356323	5.23903	chr17_76356188_76356323	136	7.14435	3.1073	6	76356188
Promoter	chr17	chr17:76628066-76628389	76628289	5.34651	chr17_76628166_76628289	124	8.37977	4.13493	5	76628166
Promoter	chr17	chr17:76778317-76778815	76778715	11.6785	chr17_76778417_76778715	299	20.8271	15.5697	17	76778417
Promoter	chr17	chr17:76836770-76837297	76837197	8.61528	chr17_76836870_76837197	328	13.7066	8.793	11	76836870
Promoter	chr17	chr17:77005794-77006120	77006020	10.5201	chr17_77005894_77006020	127	18.048	12.8838	12	77005894
Promoter	chr17	chr17:77070765-77071063	77070963	4.49036	chr17_77070865_77070963	99	6.84528	2.85884	4	77070865
Promoter	chr17	chr17:77751742-77752083	77751983	12.1738	chr17_77751842_77751983	142	21.4915	16.2143	15	77751842
Promoter	chr17	chr17:77770674-77771047	77770947	6.13462	chr17_77770774_77770947	174	8.71738	4.41986	8	77770774
Promoter	chr17	chr17:77813207-77813541	77813441	4.84343	chr17_77813307_77813441	135	6.33082	2.45516	6	77813307
Promoter	chr17	chr17:78075132-78075467	78075367	9.63519	chr17_78075232_78075367	136	15.8747	10.8052	12	78075232
Promoter	chr17	chr17:78120674-78121196	78121096	7.08301	chr17_78120774_78121096	323	10.7738	6.17709	8	78120774
Promoter	chr17	chr17:78234145-78234453	78234353	8.50862	chr17_78234245_78234353	109	13.487	8.59081	11	78234245
Promoter	chr17	chr17:78965454-78965753	78965653	5.38843	chr17_78965554_78965653	100	8.56964	4.28948	5	78965554
Promoter	chr17	chr17:79008569-79008915	79008815	7.9976	chr17_79008669_79008815	147	12.4308	7.64852	10	79008669
Promoter	chr17	chr17:79196637-79196941	79196841	6.91667	chr17_79196737_79196841	105	10.3676	5.82495	8	79196737
Promoter	chr17	chr17:79269011-79269316	79269216	5.43101	chr17_79269111_79269216	106	8.77496	4.46444	5	79269111
Promoter	chr17	chr17:79603994-79604306	79604206	4.56189	chr17_79604094_79604206	113	7.20173	3.15148	4	79604094
Promoter	chr17	chr17:79650689-79651149	79651049	8.20595	chr17_79650789_79651049	261	12.8834	8.04781	10	79650789
Promoter	chr17	chr17:79670202-79670580	79670480	5.2646	chr17_79670302_79670480	179	8.0383	3.84692	5	79670302
Promoter	chr17	chr17:79679128-79679468	79679368	7.6595	chr17_79679228_79679368	141	11.8292	7.10286	9	79679228
Promoter	chr17	chr17:79818338-79819029	79818929	8.98153	chr17_79818438_79818929	492	14.7055	9.71261	13	79818438
Promoter	chr17	chr17:79849395-79849897	79849797	6.75797	chr17_79849495_79849797	303	10.0018	5.50609	8	79849495
Promoter	chr17	chr17:79869177-79869488	79869388	9.31599	chr17_79869277_79869388	112	15.2811	10.2483	11	79869277
Promoter	chr17	chr17:79885545-79885838	79885738	4.30472	chr17_79885645_79885738	94	6.09646	2.27048	4	79885645
Promoter	chr17	chr17:79935244-79935552	79935452	6.29601	chr17_79935344_79935452	109	9.25062	4.864	7	79935344
Promoter	chr17	chr17:79980650-79981176	79981076	8.99494	chr17_79980750_79981076	327	14.5417	9.56184	12	79980750
Promoter	chr17	chr17:79995423-79995824	79995724	5.80832	chr17_79995523_79995724	202	8.59552	4.31379	6	79995523
Promoter	chr17	chr17:80056125-80056482	80056382	8.01261	chr17_80056225_80056382	158	12.5166	7.7198	11	80056225
Promoter	chr17	chr17:80170601-80170909	80170809	5.2646	chr17_80170701_80170809	109	8.0383	3.84692	5	80170701
Promoter	chr17	chr17:80376365-80376698	80376598	5.39774	chr17_80376465_80376598	134	7.50736	3.40398	6	80376465
Promoter	chr17	chr17:80408441-80408881	80408781	10.7691	chr17_80408541_80408781	241	18.3625	13.1858	14	80408541
Promoter	chr17	chr17:80477288-80477725	80477625	5.01489	chr17_80477388_80477625	238	7.17099	3.13293	5	80477388
Promoter	chr17	chr17:80606206-80606619	80606519	11.5666	chr17_80606306_80606519	214	20.1495	14.9119	14	80606306
Promoter	chr17	chr17:80656483-80656922	80656822	8.10044	chr17_80656583_80656822	240	12.6514	7.83729	10	80656583
Promoter	chr17	chr17:80709387-80709822	80709722	6.98699	chr17_80709487_80709722	236	10.5362	5.97287	8	80709487
Promoter	chr17	chr17:81009498-81009951	81009851	10.7691	chr17_81009598_81009851	254	18.3625	13.1858	14	81009598
Intron	chr17	chr17:2295939-2296312	2296212	6.26511	chr17_2296039_2296212	174	8.96995	4.63008	8	2296039
Intron	chr17	chr17:3848072-3848359	3848259	3.67882	chr17_3848172_3848259	88	5.64634	1.91089	3	3848172
Intron	chr17	chr17:8788919-8789345	8789245	6.08689	chr17_8789019_8789245	227	8.74789	4.44584	7	8789019
Intron	chr17	chr17:16190286-16190595	16190495	4.49036	chr17_16190386_16190495	110	6.84528	2.85884	4	16190386
Intron	chr17	chr17:27475845-27476191	27476091	7.35764	chr17_27475945_27476091	147	13.1109	8.25321	7	27475945
Intron	chr17	chr17:47647367-47647668	47647568	5.74588	chr17_47647467_47647568	102	8.41238	4.1572	6	47647467
Intron	chr17	chr17:70403469-70403863	70403763	5.38843	chr17_70403569_70403763	195	8.56964	4.28948	5	70403569
Intron	chr17	chr17:72328878-72329173	72329073	4.56189	chr17_72328978_72329073	96	7.20173	3.15148	4	72328978
Intron	chr17	chr17:76136434-76136890	76136790	11.4155	chr17_76136534_76136790	257	19.8239	14.5962	15	76136534
Intron	chr17	chr17:79899776-79900071	79899971	3.96223	chr17_79899876_79899971	96	5.08286	1.46474	4	79899876
Intergenic	chr17	chr17:1106553-1106893	1106793	7.89689	chr17_1106653_1106793	141	13.3079	8.42887	8	1106653
Intergenic	chr17	chr17:8059583-8060062	8059962	7.94715	chr17_8059683_8059962	280	12.3245	7.54853	10	8059683
Intergenic	chr17	chr17:21251986-21252332	21252232	6.52502	chr17_21252086_21252232	147	9.50589	5.09145	9	21252086
Intergenic	chr17	chr17:21360281-21360640	21360540	5.38843	chr17_21360381_21360540	160	8.56964	4.28948	5	21360381
Intergenic	chr17	chr17:25680800-25681103	25681003	6.31124	chr17_25680900_25681003	104	10.4782	5.92275	6	25680900
Intergenic	chr17	chr17:27396762-27397068	27396968	3.64952	chr17_27396862_27396968	107	5.48379	1.78447	3	27396862
Intergenic	chr17	chr17:34410062-34410359	34410259	3.62068	chr17_34410162_34410259	98	5.33566	1.6669	3	34410162
Intergenic	chr17	chr17:38109128-38109416	38109316	5.58577	chr17_38109228_38109316	89	7.9744	3.79601	6	38109228
Intergenic	chr17	chr17:39822177-39822508	39822408	5.54712	chr17_39822277_39822408	132	7.87464	3.71292	6	39822277
Intergenic	chr17	chr17:41919793-41920261	41920161	5.74588	chr17_41919893_41920161	269	8.41238	4.1572	6	41919893
Intergenic	chr17	chr17:44449926-44450279	44450179	6.18944	chr17_44450026_44450179	154	9.93223	5.44957	6	44450026
Intergenic	chr17	chr17:46102404-46102713	46102613	4.85545	chr17_46102504_46102613	110	6.71047	2.74454	5	46102504
Intergenic	chr17	chr17:48238827-48239137	48239037	6.18944	chr17_48238927_48239037	111	9.93223	5.44957	6	48238927
Intergenic	chr17	chr17:65318261-65318564	65318464	4.50803	chr17_65318361_65318464	104	6.92887	2.93126	4	65318361
Intergenic	chr17	chr17:73408722-73409020	73408920	5.43101	chr17_73408822_73408920	99	8.77496	4.46444	5	73408822
Intergenic	chr17	chr17:75954428-75954880	75954780	7.22469	chr17_75954528_75954780	253	10.8663	6.2631	9	75954528
Intergenic	chr17	chr17:77783941-77784260	77784160	3.98983	chr17_77784041_77784160	120	5.15334	1.52913	4	77784041
Intergenic	chr17	chr17:78428411-78428776	78428676	5.95942	chr17_78428511_78428676	166	9.07421	4.71449	6	78428511
Intergenic	chr17	chr17:79319798-79320307	79320207	7.53355	chr17_79319898_79320207	310	11.5381	6.84952	9	79319898
Intergenic	chr17	chr17:79451274-79451644	79451544	7.92446	chr17_79451374_79451544	171	12.4815	7.68793	9	79451374
Intergenic	chr17	chr17:80309679-80309966	80309866	4.56517	chr17_80309779_80309866	88	5.98994	2.195	5	80309779
Intergenic	chr17	chr17:80325849-80326154	80326054	5.66469	chr17_80325949_80326054	106	8.18503	3.97535	6	80325949
Intergenic	chr17	chr17:80448293-80448582	80448482	5.18516	chr17_80448393_80448482	90	7.73787	3.59493	5	80448393
Intergenic	chr17	chr17:81140863-81141153	81141053	7.60862	chr17_81140963_81141053	91	11.7103	7.00407	9	81140963
Exon	chr17	chr17:77715756-77716050	77715950	5.38843	chr17_77715856_77715950	95	8.56964	4.28948	5	77715856
Promoter	chr18	chr18:267977-268288	268188	5.51823	chr18_268077_268188	112	9.24356	4.86182	5	268077
Promoter	chr18	chr18:596670-597105	597005	7.54988	chr18_596770_597005	236	12.0836	7.32457	8	596770
Promoter	chr18	chr18:2655511-2655819	2655719	5.91545	chr18_2655611_2655719	109	8.92919	4.59436	6	2655611
Promoter	chr18	chr18:3013142-3013515	3013415	8.80831	chr18_3013242_3013415	174	14.3454	9.3846	10	3013242
Promoter	chr18	chr18:8705014-8705392	8705292	6.47394	chr18_8705114_8705292	179	9.71716	5.2714	7	8705114
Promoter	chr18	chr18:9102433-9102781	9102681	5.22457	chr18_9102533_9102681	149	7.88357	3.71292	5	9102533
Promoter	chr18	chr18:9136469-9136841	9136741	7.43153	chr18_9136569_9136741	173	11.2966	6.63755	10	9136569
Promoter	chr18	chr18:9334344-9334672	9334572	9.07009	chr18_9334444_9334572	129	14.6988	9.70686	11	9334444
Promoter	chr18	chr18:9475079-9475480	9475380	6.1276	chr18_9475179_9475380	202	8.84241	4.51922	7	9475179
Promoter	chr18	chr18:9913749-9914221	9914121	6.29601	chr18_9913849_9914121	273	9.25062	4.864	7	9913849
Promoter	chr18	chr18:10525739-10526046	10525946	6.71101	chr18_10525839_10525946	108	10.4119	5.86263	7	10525839
Promoter	chr18	chr18:11851179-11851513	11851413	7.83686	chr18_11851279_11851413	135	13.0743	8.22317	8	11851279
Promoter	chr18	chr18:11908251-11908643	11908543	4.89	chr18_11908351_11908543	193	6.80557	2.83015	5	11908351
Promoter	chr18	chr18:11980973-11981492	11981392	9.62869	chr18_11981073_11981392	320	15.9256	10.8547	13	11981073
Promoter	chr18	chr18:12377155-12377726	12377626	12.9292	chr18_12377255_12377626	372	24.2647	18.9199	20	12377255
Promoter	chr18	chr18:12407739-12408069	12407969	7.13201	chr18_12407839_12407969	131	10.8986	6.29092	8	12407839
Promoter	chr18	chr18:12884193-12884490	12884390	7.55841	chr18_12884293_12884390	98	11.5947	6.89498	9	12884293
Promoter	chr18	chr18:12947759-12948102	12948002	7.41168	chr18_12947859_12948002	144	11.2664	6.61574	9	12947859
Promoter	chr18	chr18:13279424-13279720	13279620	4.56189	chr18_13279524_13279620	97	7.20173	3.15148	4	13279524
Promoter	chr18	chr18:13461607-13461899	13461799	3.76962	chr18_13461707_13461799	93	6.25687	2.39595	3	13461707
Promoter	chr18	chr18:18691628-18692148	18692048	9.7109	chr18_18691728_18692048	321	16.3059	11.2126	11	18691728
Promoter	chr18	chr18:19180646-19181063	19180963	9.82593	chr18_19180746_19180963	218	16.3043	11.2126	12	19180746
Promoter	chr18	chr18:19192062-19192377	19192277	9.57839	chr18_19192162_19192277	116	16.7738	11.6604	10	19192162
Promoter	chr18	chr18:19265482-19265795	19265695	5.54047	chr18_19265582_19265695	114	9.3756	4.97811	5	19265582
Promoter	chr18	chr18:19284626-19284935	19284835	6.18944	chr18_19284726_19284835	110	9.93223	5.44957	6	19284726
Promoter	chr18	chr18:19320458-19320781	19320681	4.92504	chr18_19320558_19320681	124	6.90454	2.90842	5	19320558
Promoter	chr18	chr18:20513125-20513437	20513337	4.85545	chr18_20513225_20513337	113	6.71047	2.74454	5	20513225
Promoter	chr18	chr18:20714252-20714555	20714455	5.47141	chr18_20714352_20714455	104	7.68505	3.55317	6	20714352
Promoter	chr18	chr18:21083207-21083574	21083474	8.86534	chr18_21083307_21083474	168	14.24	9.28661	11	21083307
Promoter	chr18	chr18:21166306-21166648	21166548	9.02925	chr18_21166406_21166548	143	14.9592	9.94984	10	21166406
Promoter	chr18	chr18:29672235-29672716	29672616	9.13034	chr18_29672335_29672616	282	14.8381	9.83685	11	29672335
Promoter	chr18	chr18:30050827-30051119	30051019	4.45542	chr18_30050927_30051019	93	6.68751	2.7285	4	30050927
Promoter	chr18	chr18:32621164-32621464	32621364	5.95942	chr18_32621264_32621364	101	9.07421	4.71449	6	32621264
Promoter	chr18	chr18:32870112-32870408	32870308	6.59684	chr18_32870212_32870308	97	12.2227	7.45426	6	32870212
Promoter	chr18	chr18:33552399-33552739	33552639	7.38757	chr18_33552499_33552639	141	11.5942	6.89498	8	33552499
Promoter	chr18	chr18:34408837-34409246	34409146	6.00405	chr18_34408937_34409146	210	9.22683	4.84927	6	34408937
Promoter	chr18	chr18:39534931-39535243	39535143	7.12868	chr18_39535031_39535143	113	11.9553	7.21243	7	39535031
Promoter	chr18	chr18:47901185-47901564	47901464	5.38843	chr18_47901285_47901464	180	8.56964	4.28948	5	47901285
Promoter	chr18	chr18:48723882-48724219	48724119	7.335	chr18_48723982_48724119	138	11.4443	6.76653	8	48723982
Promoter	chr18	chr18:51750956-51751318	51751218	6.14203	chr18_51751056_51751218	163	9.73934	5.28548	6	51751056
Promoter	chr18	chr18:51884063-51884395	51884295	5.34651	chr18_51884163_51884295	133	8.37977	4.13493	5	51884163
Promoter	chr18	chr18:54305744-54306167	54306067	9.68686	chr18_54305844_54306067	224	16.0402	10.9621	13	54305844
Promoter	chr18	chr18:54318311-54318702	54318602	7.335	chr18_54318411_54318602	192	11.4443	6.76653	8	54318411
Promoter	chr18	chr18:55102356-55102788	55102688	5.50901	chr18_55102456_55102688	233	7.77827	3.6303	6	55102456
Promoter	chr18	chr18:55288935-55289293	55289193	7.71106	chr18_55289035_55289193	159	11.9516	7.21137	9	55289035
Promoter	chr18	chr18:55297393-55297734	55297634	7.1817	chr18_55297493_55297634	142	11.0277	6.40322	8	55297493
Promoter	chr18	chr18:56338389-56338895	56338795	7.43153	chr18_56338489_56338795	307	11.2966	6.63755	10	56338489
Promoter	chr18	chr18:56806895-56807216	56807116	6.40128	chr18_56806995_56807116	122	9.2417	4.86182	8	56806995
Promoter	chr18	chr18:57026399-57026793	57026693	11.046	chr18_57026499_57026693	195	18.9548	13.7571	14	57026499
Promoter	chr18	chr18:59854169-59854642	59854542	7.55841	chr18_59854269_59854542	274	11.5947	6.89498	9	59854269
Promoter	chr18	chr18:60189955-60190310	60190210	10.7639	chr18_60190055_60190210	156	19.1871	13.9811	17	60190055
Promoter	chr18	chr18:60382237-60382716	60382616	5.75772	chr18_60382337_60382616	280	8.02389	3.84325	8	60382337
Promoter	chr18	chr18:61089622-61090040	61089940	8.95195	chr18_61089722_61089940	219	14.4314	9.45963	11	61089722
Promoter	chr18	chr18:64749099-64749441	64749341	7.77773	chr18_64749199_64749341	143	12.8543	8.02261	8	64749199
Promoter	chr18	chr18:66382243-66382573	66382473	9.43493	chr18_66382343_66382473	131	16.2494	11.1622	10	66382343
Promoter	chr18	chr18:67872807-67873108	67873008	5.43101	chr18_67872907_67873008	102	8.77496	4.46444	5	67872907
Promoter	chr18	chr18:71815496-71815810	71815710	5.47141	chr18_71815596_71815710	115	7.68505	3.55317	6	71815596
Promoter	chr18	chr18:72163200-72163646	72163546	7.44089	chr18_72163300_72163546	247	11.7503	7.03078	8	72163300
Promoter	chr18	chr18:76829001-76829427	76829327	7.23208	chr18_76829101_76829327	227	11.1614	6.51907	8	76829101
Promoter	chr18	chr18:77439114-77439640	77439540	9.21767	chr18_77439214_77439540	327	14.9888	9.97541	12	77439214
Promoter	chr18	chr18:77866846-77867154	77867054	5.03325	chr18_77866946_77867054	109	7.22793	3.16784	5	77866946
Intron	chr18	chr18:67506421-67506755	67506655	5.14633	chr18_67506521_67506655	135	7.60022	3.48066	5	67506521
Intergenic	chr18	chr18:136425-136734	136634	5.51823	chr18_136525_136634	110	9.24356	4.86182	5	136525
Intergenic	chr18	chr18:56325548-56325845	56325745	6.75797	chr18_56325648_56325745	98	10.0018	5.50609	8	56325648
Intergenic	chr18	chr18:74277231-74277525	74277425	5.2646	chr18_74277331_74277425	95	8.0383	3.84692	5	74277331
Promoter	chr19	chr19:70858-71156	71056	7.07365	chr19_70958_71056	99	11.719	7.008	7	70958
Promoter	chr19	chr19:531456-531825	531725	7.60558	chr19_531556_531725	170	12.262	7.48846	8	531556
Promoter	chr19	chr19:572335-572665	572565	10.5201	chr19_572435_572565	131	18.048	12.8838	12	572435
Promoter	chr19	chr19:633431-633734	633634	6.09534	chr19_633531_633634	104	9.55835	5.13188	6	633531
Promoter	chr19	chr19:639676-639991	639891	5.38843	chr19_639776_639891	116	8.56964	4.28948	5	639776
Promoter	chr19	chr19:663114-663540	663440	5.705	chr19_663214_663440	227	8.29645	4.06341	6	663214
Promoter	chr19	chr19:796981-797461	797361	7.34489	chr19_797081_797361	281	11.1329	6.49866	10	797081
Promoter	chr19	chr19:1021027-1021394	1021294	8.20841	chr19_1021127_1021294	168	13.2561	8.38274	9	1021127
Promoter	chr19	chr19:1103859-1104150	1104050	3.935	chr19_1103959_1104050	92	5.0148	1.41427	4	1103959
Promoter	chr19	chr19:1174135-1174433	1174333	6.33618	chr19_1174235_1174333	99	10.6007	6.02501	6	1174235
Promoter	chr19	chr19:1205538-1205919	1205819	6.00405	chr19_1205638_1205819	182	9.22683	4.84927	6	1205638
Promoter	chr19	chr19:1240208-1240634	1240534	10.231	chr19_1240308_1240534	227	17.2821	12.1503	12	1240308
Promoter	chr19	chr19:1249535-1249872	1249772	9.36092	chr19_1249635_1249772	138	15.6631	10.6063	14	1249635
Promoter	chr19	chr19:1354815-1355107	1355007	6.18944	chr19_1354915_1355007	93	9.93223	5.44957	6	1354915
Promoter	chr19	chr19:1383681-1384004	1383904	5.91545	chr19_1383781_1383904	124	8.92919	4.59436	6	1383781
Promoter	chr19	chr19:1401432-1401734	1401634	4.5438	chr19_1401532_1401634	103	7.10678	3.0777	4	1401532
Promoter	chr19	chr19:1407155-1407641	1407541	7.1817	chr19_1407255_1407541	287	11.0277	6.40322	8	1407255
Promoter	chr19	chr19:1438166-1438495	1438395	12.0081	chr19_1438266_1438395	130	21.9305	16.6422	13	1438266
Promoter	chr19	chr19:1490602-1491216	1491116	7.27054	chr19_1490702_1491116	415	10.9627	6.34549	9	1490702
Promoter	chr19	chr19:1568256-1568607	1568507	7.335	chr19_1568356_1568507	152	11.4443	6.76653	8	1568356
Promoter	chr19	chr19:1592670-1593149	1593049	7.08301	chr19_1592770_1593049	280	10.7738	6.17709	8	1592770
Promoter	chr19	chr19:1863615-1864296	1864196	9.66153	chr19_1863715_1864196	482	16.8927	11.7758	16	1863715
Promoter	chr19	chr19:1885401-1885694	1885594	6.81077	chr19_1885501_1885594	94	10.7363	6.14568	7	1885501
Promoter	chr19	chr19:1940738-1941074	1940974	4.82139	chr19_1940838_1940974	137	6.61894	2.68339	5	1940838
Promoter	chr19	chr19:2096414-2096840	2096740	6.04673	chr19_2096514_2096740	227	8.65606	4.36495	7	2096514
Promoter	chr19	chr19:2151443-2151743	2151643	6.93996	chr19_2151543_2151643	101	10.4229	5.86911	8	2151543
Promoter	chr19	chr19:2269135-2269425	2269325	5.18818	chr19_2269235_2269325	91	7.03311	3.01001	6	2269235
Promoter	chr19	chr19:2474580-2474879	2474779	5.07328	chr19_2474680_2474779	100	6.78965	2.82025	6	2474680
Promoter	chr19	chr19:2702654-2702951	2702851	7.01946	chr19_2702754_2702851	98	11.4981	6.81093	7	2702754
Promoter	chr19	chr19:2819679-2820007	2819907	7.89689	chr19_2819779_2819907	129	13.3079	8.42887	8	2819779
Promoter	chr19	chr19:2841192-2841536	2841436	5.82944	chr19_2841292_2841436	145	8.65925	4.36495	6	2841292
Promoter	chr19	chr19:2900689-2900990	2900890	6.76052	chr19_2900789_2900890	102	10.5702	6.00001	7	2900789
Promoter	chr19	chr19:2977225-2977577	2977477	5.95942	chr19_2977325_2977477	153	9.07421	4.71449	6	2977325
Promoter	chr19	chr19:3185420-3185727	3185627	5.34651	chr19_3185520_3185627	108	8.37977	4.13493	5	3185520
Promoter	chr19	chr19:3479577-3479991	3479891	6.33957	chr19_3479677_3479891	215	9.36119	4.96618	7	3479677
Promoter	chr19	chr19:3505913-3506395	3506295	9.95735	chr19_3506013_3506295	283	16.611	11.5027	12	3506013
Promoter	chr19	chr19:3573757-3574172	3574072	6.96124	chr19_3573857_3574072	216	10.3317	5.79265	9	3573857
Promoter	chr19	chr19:3626860-3627342	3627242	7.28318	chr19_3626960_3627242	283	11.3002	6.63755	8	3626960
Promoter	chr19	chr19:3971012-3971322	3971222	6.71101	chr19_3971112_3971222	111	10.4119	5.86263	7	3971112
Promoter	chr19	chr19:3987803-3988131	3988031	7.41168	chr19_3987903_3988031	129	11.2664	6.61574	9	3987903
Promoter	chr19	chr19:4007418-4007868	4007768	6.76052	chr19_4007518_4007768	251	10.5702	6.00001	7	4007518
Promoter	chr19	chr19:4065687-4066174	4066074	11.6127	chr19_4065787_4066074	288	20.7056	15.4512	17	4065787
Promoter	chr19	chr19:4182486-4182778	4182678	3.62068	chr19_4182586_4182678	93	5.33566	1.6669	3	4182586
Promoter	chr19	chr19:4247318-4247633	4247533	5.30524	chr19_4247418_4247533	116	8.20323	3.98148	5	4247418
Promoter	chr19	chr19:4400408-4400817	4400717	10.9405	chr19_4400508_4400717	210	18.726	13.5367	14	4400508
Promoter	chr19	chr19:4457660-4458079	4457979	8.09242	chr19_4457760_4457979	220	12.9287	8.08897	9	4457760
Promoter	chr19	chr19:4471584-4471877	4471777	5.82944	chr19_4471684_4471777	94	8.65925	4.36495	6	4471684
Promoter	chr19	chr19:4639270-4639607	4639507	8.20841	chr19_4639370_4639507	138	13.2561	8.38274	9	4639370
Promoter	chr19	chr19:4670301-4670673	4670573	7.38757	chr19_4670401_4670573	173	11.5942	6.89498	8	4670401
Promoter	chr19	chr19:4968690-4969194	4969094	6.29601	chr19_4968790_4969094	305	9.25062	4.864	7	4968790
Promoter	chr19	chr19:5790625-5790934	5790834	7.28318	chr19_5790725_5790834	110	11.3002	6.63755	8	5790725
Promoter	chr19	chr19:5904394-5904981	5904881	6.46146	chr19_5904494_5904881	388	9.36477	4.96812	8	5904494
Promoter	chr19	chr19:5978052-5978485	5978385	9.31599	chr19_5978152_5978385	234	15.2811	10.2483	11	5978152
Promoter	chr19	chr19:6110519-6110906	6110806	6.61412	chr19_6110619_6110806	188	10.1163	5.60644	7	6110619
Promoter	chr19	chr19:6373257-6373737	6373637	10.4419	chr19_6373357_6373637	281	17.6939	12.5415	14	6373357
Promoter	chr19	chr19:6393408-6393705	6393605	6.04935	chr19_6393508_6393605	98	9.38789	4.98296	6	6393508
Promoter	chr19	chr19:6767470-6767836	6767736	6.33957	chr19_6767570_6767736	167	9.36119	4.96618	7	6767570
Promoter	chr19	chr19:7069145-7069454	7069354	6.9661	chr19_7069245_7069354	110	11.2908	6.63515	7	7069245
Promoter	chr19	chr19:7459826-7460127	7460027	5.5629	chr19_7459926_7460027	102	9.51486	5.0978	5	7459926
Promoter	chr19	chr19:7587279-7587612	7587512	5.34651	chr19_7587379_7587512	134	8.37977	4.13493	5	7587379
Promoter	chr19	chr19:7701785-7702115	7702015	7.15652	chr19_7701885_7702015	131	12.08	7.32457	7	7701885
Promoter	chr19	chr19:7745494-7745846	7745746	5.91545	chr19_7745594_7745746	153	8.92919	4.59436	6	7745594
Promoter	chr19	chr19:7894367-7895192	7895092	8.01261	chr19_7894467_7895092	626	12.5166	7.7198	11	7894467
Promoter	chr19	chr19:7968515-7968866	7968766	9.09442	chr19_7968615_7968766	152	15.1507	10.1276	10	7968615
Promoter	chr19	chr19:7985015-7985307	7985207	6.38146	chr19_7985115_7985207	93	9.2016	4.83237	8	7985115
Promoter	chr19	chr19:8115411-8115789	8115689	8.26766	chr19_8115511_8115689	179	13.4299	8.53746	9	8115511
Promoter	chr19	chr19:8274051-8274343	8274243	4.52584	chr19_8274151_8274243	93	7.01594	2.99457	4	8274151
Promoter	chr19	chr19:8477815-8478291	8478191	8.09242	chr19_8477915_8478191	277	12.9287	8.08897	9	8477915
Promoter	chr19	chr19:8509658-8509972	8509872	6.91354	chr19_8509758_8509872	115	11.0956	6.46266	7	8509758
Promoter	chr19	chr19:8578892-8579215	8579115	5.74588	chr19_8578992_8579115	124	8.41238	4.1572	6	8578992
Promoter	chr19	chr19:8657252-8657696	8657596	9.50935	chr19_8657352_8657596	245	15.7673	10.703	11	8657352
Promoter	chr19	chr19:9929665-9930338	9930238	9.68686	chr19_9929765_9930238	474	16.0402	10.9621	13	9929765
Promoter	chr19	chr19:10305600-10305892	10305792	5.10808	chr19_10305700_10305792	93	7.46981	3.36978	5	10305700
Promoter	chr19	chr19:10362352-10362669	10362569	6.00405	chr19_10362452_10362569	118	9.22683	4.84927	6	10362452
Promoter	chr19	chr19:10491182-10491585	10491485	6.52	chr19_10491282_10491485	204	9.84493	5.37772	7	10491282
Promoter	chr19	chr19:10676509-10676946	10676846	5.60304	chr19_10676609_10676846	238	7.72037	3.58756	7	10676609
Promoter	chr19	chr19:10764391-10764783	10764683	6.75797	chr19_10764491_10764683	193	10.0018	5.50609	8	10764491
Promoter	chr19	chr19:10828039-10828428	10828328	4.75467	chr19_10828139_10828328	190	6.44563	2.54697	5	10828139
Promoter	chr19	chr19:10946268-10946681	10946581	7.45995	chr19_10946368_10946581	214	11.373	6.7045	9	10946368
Promoter	chr19	chr19:10981550-10982332	10982232	8.46029	chr19_10981650_10982232	583	13.78	8.86342	13	10981650
Promoter	chr19	chr19:11071262-11071763	11071663	6.93996	chr19_11071362_11071663	302	10.4229	5.86911	8	11071362
Promoter	chr19	chr19:11308108-11308397	11308297	3.67882	chr19_11308208_11308297	90	5.64634	1.91089	3	11308208
Promoter	chr19	chr19:11457189-11457493	11457393	6.18944	chr19_11457289_11457393	105	9.93223	5.44957	6	11457289
Promoter	chr19	chr19:11545889-11546194	11546094	5.2646	chr19_11545989_11546094	106	8.0383	3.84692	5	11545989
Promoter	chr19	chr19:11646903-11647214	11647114	7.83686	chr19_11647003_11647114	112	13.0743	8.22317	8	11647003
Promoter	chr19	chr19:11909159-11909448	11909348	3.64952	chr19_11909259_11909348	90	5.48379	1.78447	3	11909259
Promoter	chr19	chr19:12845379-12845803	12845703	11.8587	chr19_12845479_12845703	225	20.7737	15.5176	15	12845479
Promoter	chr19	chr19:12951375-12951677	12951577	6.36132	chr19_12951475_12951577	103	10.7284	6.14478	6	12951475
Promoter	chr19	chr19:13001782-13002100	13002000	7.44089	chr19_13001882_13002000	119	11.7503	7.03078	8	13001882
Promoter	chr19	chr19:13049107-13049446	13049346	5.87213	chr19_13049207_13049346	140	8.79108	4.47251	6	13049207
Promoter	chr19	chr19:13056421-13056777	13056677	7.01946	chr19_13056521_13056677	157	11.4981	6.81093	7	13056521
Promoter	chr19	chr19:13858511-13858850	13858750	7.83686	chr19_13858611_13858750	140	13.0743	8.22317	8	13858611
Promoter	chr19	chr19:14062915-14063349	14063249	6.66221	chr19_14063015_14063249	235	10.2608	5.72757	7	14063015
Promoter	chr19	chr19:14228501-14228944	14228844	6.61412	chr19_14228601_14228844	244	10.1163	5.60644	7	14228601
Promoter	chr19	chr19:14247758-14248060	14247960	4.68978	chr19_14247858_14247960	103	6.28392	2.40971	5	14247858
Promoter	chr19	chr19:14529775-14530084	14529984	4.42103	chr19_14529875_14529984	110	6.54084	2.61223	4	14529875
Promoter	chr19	chr19:14629249-14629630	14629530	7.9976	chr19_14629349_14629530	182	12.4308	7.64852	10	14629349
Promoter	chr19	chr19:14800381-14800699	14800599	5.87213	chr19_14800481_14800599	119	8.79108	4.47251	6	14800481
Promoter	chr19	chr19:15490459-15490844	15490744	7.28318	chr19_15490559_15490744	186	11.3002	6.63755	8	15490559
Promoter	chr19	chr19:15529882-15530182	15530082	5.07039	chr19_15529982_15530082	101	7.34591	3.26866	5	15529982
Promoter	chr19	chr19:16222048-16222698	16222598	9.1914	chr19_16222148_16222598	451	14.9814	9.96905	11	16222148
Promoter	chr19	chr19:16582637-16582989	16582889	5.30524	chr19_16582737_16582889	153	8.20323	3.98148	5	16582737
Promoter	chr19	chr19:16653196-16653536	16653436	6.00405	chr19_16653296_16653436	141	9.22683	4.84927	6	16653296
Promoter	chr19	chr19:16738969-16739423	16739323	5.74588	chr19_16739069_16739323	255	8.41238	4.1572	6	16739069
Promoter	chr19	chr19:16770907-16771276	16771176	5.62495	chr19_16771007_16771176	170	8.07778	3.88007	6	16771007
Promoter	chr19	chr19:17186304-17186662	17186562	7.03467	chr19_17186404_17186562	159	10.6531	6.07205	8	17186404
Promoter	chr19	chr19:17336806-17337098	17336998	4.73828	chr19_17336906_17336998	93	6.40417	2.51055	5	17336906
Promoter	chr19	chr19:17443473-17443834	17443734	4.89	chr19_17443573_17443734	162	6.80557	2.83015	5	17443573
Promoter	chr19	chr19:17858307-17858622	17858522	8.20595	chr19_17858407_17858522	116	12.8834	8.04781	10	17858407
Promoter	chr19	chr19:17984929-17985227	17985127	3.59229	chr19_17985029_17985127	99	5.19963	1.55921	3	17985029
Promoter	chr19	chr19:18208415-18208723	18208623	5.07039	chr19_18208515_18208623	109	7.34591	3.26866	5	18208515
Promoter	chr19	chr19:18263752-18264060	18263960	6.52	chr19_18263852_18263960	109	9.84493	5.37772	7	18263852
Promoter	chr19	chr19:18314698-18315151	18315051	6.98699	chr19_18314798_18315051	254	10.5362	5.97287	8	18314798
Promoter	chr19	chr19:18392452-18392919	18392819	5.82783	chr19_18392552_18392819	268	8.29308	4.06341	9	18392552
Promoter	chr19	chr19:18433895-18434260	18434160	6.81077	chr19_18433995_18434160	166	10.7363	6.14568	7	18433995
Promoter	chr19	chr19:18632925-18633287	18633187	9.40285	chr19_18633025_18633187	163	15.4892	10.4447	13	18633025
Promoter	chr19	chr19:18747424-18747942	18747842	7.45995	chr19_18747524_18747842	319	11.373	6.7045	9	18747524
Promoter	chr19	chr19:18942521-18942865	18942765	8.15	chr19_18942621_18942765	145	13.0892	8.23235	9	18942621
Promoter	chr19	chr19:19030242-19030595	19030495	5.87213	chr19_19030342_19030495	154	8.79108	4.47251	6	19030342
Promoter	chr19	chr19:19144299-19144643	19144543	4.1042	chr19_19144399_19144543	145	5.46306	1.77905	4	19144399
Promoter	chr19	chr19:19174321-19174812	19174712	7.335	chr19_19174421_19174712	292	11.4443	6.76653	8	19174421
Promoter	chr19	chr19:19303432-19303725	19303625	6.52	chr19_19303532_19303625	94	9.84493	5.37772	7	19303532
Promoter	chr19	chr19:19496088-19496457	19496357	5.58577	chr19_19496188_19496357	170	7.9744	3.79601	6	19496188
Promoter	chr19	chr19:29703958-29704289	29704189	5.38843	chr19_29704058_29704189	132	8.56964	4.28948	5	29704058
Promoter	chr19	chr19:30302551-30302881	30302781	7.1817	chr19_30302651_30302781	131	11.0277	6.40322	8	30302651
Promoter	chr19	chr19:30432923-30433225	30433125	6.14203	chr19_30433023_30433125	103	9.73934	5.28548	6	30433023
Promoter	chr19	chr19:33166000-33166395	33166295	6.76052	chr19_33166100_33166295	196	10.5702	6.00001	7	33166100
Promoter	chr19	chr19:34012626-34012917	34012817	3.7086	chr19_34012726_34012817	92	5.82634	2.05437	3	34012726
Promoter	chr19	chr19:34663221-34663519	34663419	6.00405	chr19_34663321_34663419	99	9.22683	4.84927	6	34663321
Promoter	chr19	chr19:34919127-34919425	34919325	3.56434	chr19_34919227_34919325	99	5.07392	1.45944	3	34919227
Promoter	chr19	chr19:35758946-35759247	35759147	6.25304	chr19_35759046_35759147	102	9.14368	4.77726	7	35759046
Promoter	chr19	chr19:36036309-36036603	36036503	5.43101	chr19_36036409_36036503	95	8.77496	4.46444	5	36036409
Promoter	chr19	chr19:36119675-36120070	36119970	5.18516	chr19_36119775_36119970	196	7.73787	3.59493	5	36119775
Promoter	chr19	chr19:36248813-36249112	36249012	4.42103	chr19_36248913_36249012	100	6.54084	2.61223	4	36248913
Promoter	chr19	chr19:36266104-36266504	36266404	4.96059	chr19_36266204_36266404	201	7.00767	2.99457	5	36266204
Promoter	chr19	chr19:36505090-36505432	36505332	5.22457	chr19_36505190_36505332	143	7.88357	3.71292	5	36505190
Promoter	chr19	chr19:36545188-36545540	36545440	5.58577	chr19_36545288_36545440	153	7.9744	3.79601	6	36545288
Promoter	chr19	chr19:36705842-36706130	36706030	5.82944	chr19_36705942_36706030	89	8.65925	4.36495	6	36705942
Promoter	chr19	chr19:36909446-36909764	36909664	6.59684	chr19_36909546_36909664	119	12.2227	7.45426	6	36909546
Promoter	chr19	chr19:37157588-37157895	37157795	4.67358	chr19_37157688_37157795	108	7.88378	3.71292	4	37157688
Promoter	chr19	chr19:38826932-38827250	38827150	5.32603	chr19_38827032_38827150	119	7.3402	3.26866	6	38827032
Promoter	chr19	chr19:38865183-38865528	38865428	6.61412	chr19_38865283_38865428	146	10.1163	5.60644	7	38865283
Promoter	chr19	chr19:38893573-38893878	38893778	4.42103	chr19_38893673_38893778	106	6.54084	2.61223	4	38893673
Promoter	chr19	chr19:39137972-39138426	39138326	7.335	chr19_39138072_39138326	255	11.4443	6.76653	8	39138072
Promoter	chr19	chr19:39340618-39340967	39340867	4.93868	chr19_39340718_39340867	150	6.50557	2.60305	7	39340718
Promoter	chr19	chr19:39420980-39421293	39421193	6.9661	chr19_39421080_39421193	114	11.2908	6.63515	7	39421080
Promoter	chr19	chr19:39832560-39833037	39832937	5.74588	chr19_39832660_39832937	278	8.41238	4.1572	6	39832660
Promoter	chr19	chr19:39881650-39881961	39881861	3.67882	chr19_39881750_39881861	112	5.64634	1.91089	3	39881750
Promoter	chr19	chr19:39926520-39926832	39926732	10.1408	chr19_39926620_39926732	113	17.5947	12.4468	11	39926620
Promoter	chr19	chr19:40030727-40031027	40030927	7.01946	chr19_40030827_40030927	101	11.4981	6.81093	7	40030827
Promoter	chr19	chr19:40791214-40791564	40791464	7.71106	chr19_40791314_40791464	151	11.9516	7.21137	9	40791314
Promoter	chr19	chr19:40854204-40854711	40854611	8.06393	chr19_40854304_40854611	308	12.8507	8.02086	9	40854304
Promoter	chr19	chr19:40949155-40949446	40949346	5.85359	chr19_40949255_40949346	92	8.23246	4.00855	7	40949255
Promoter	chr19	chr19:40971725-40972043	40971943	4.33733	chr19_40971825_40971943	119	6.21398	2.36778	4	40971825
Promoter	chr19	chr19:41035051-41035365	41035265	4.96059	chr19_41035151_41035265	115	7.00767	2.99457	5	41035151
Promoter	chr19	chr19:41256394-41256849	41256749	5.74588	chr19_41256494_41256749	256	8.41238	4.1572	6	41256494
Promoter	chr19	chr19:41284036-41284385	41284285	6.67051	chr19_41284136_41284285	150	9.80814	5.34969	8	41284136
Promoter	chr19	chr19:41304645-41305313	41305213	10.5057	chr19_41304745_41305213	469	17.822	12.6665	14	41304745
Promoter	chr19	chr19:41770044-41770401	41770301	7.87001	chr19_41770144_41770301	158	12.3425	7.56428	9	41770144
Promoter	chr19	chr19:41869609-41869915	41869815	5.82944	chr19_41869709_41869815	107	8.65925	4.36495	6	41869709
Promoter	chr19	chr19:41903175-41903487	41903387	7.07365	chr19_41903275_41903387	113	11.719	7.008	7	41903275
Promoter	chr19	chr19:41945773-41946086	41945986	7.12868	chr19_41945873_41945986	114	11.9553	7.21243	7	41945873
Promoter	chr19	chr19:42579971-42580338	42580238	5.80832	chr19_42580071_42580238	168	8.59552	4.31379	6	42580071
Promoter	chr19	chr19:42636503-42636809	42636709	3.935	chr19_42636603_42636709	107	5.0148	1.41427	4	42636603
Promoter	chr19	chr19:42724183-42724502	42724402	6.18944	chr19_42724283_42724402	120	9.93223	5.44957	6	42724283
Promoter	chr19	chr19:42746653-42747036	42746936	6.00709	chr19_42746753_42746936	184	8.56676	4.28948	7	42746753
Promoter	chr19	chr19:42787951-42788264	42788164	7.0038	chr19_42788051_42788164	114	10.416	5.86597	9	42788051
Promoter	chr19	chr19:43967820-43968125	43968025	6.38373	chr19_43967920_43968025	106	9.47561	5.06212	7	43967920
Promoter	chr19	chr19:44008167-44008513	44008413	6.04935	chr19_44008267_44008413	147	9.38789	4.98296	6	44008267
Promoter	chr19	chr19:44037454-44037756	44037656	5.85359	chr19_44037554_44037656	103	8.23246	4.00855	7	44037554
Promoter	chr19	chr19:44100233-44100635	44100535	7.54988	chr19_44100333_44100535	203	12.0836	7.32457	8	44100333
Promoter	chr19	chr19:44123553-44123882	44123782	6.86177	chr19_44123653_44123782	130	10.9111	6.29745	7	44123653
Promoter	chr19	chr19:44172634-44173041	44172941	7.60862	chr19_44172734_44172941	208	11.7103	7.00407	9	44172734
Promoter	chr19	chr19:44258975-44259361	44259261	4.85545	chr19_44259075_44259261	187	6.71047	2.74454	5	44259075
Promoter	chr19	chr19:45004135-45004477	45004377	6.56673	chr19_45004235_45004377	143	9.97783	5.48483	7	45004235
Promoter	chr19	chr19:45157652-45157948	45157848	4.71203	chr19_45157752_45157848	97	8.17059	3.96568	4	45157752
Promoter	chr19	chr19:45349150-45349489	45349389	6.56673	chr19_45349250_45349389	140	9.97783	5.48483	7	45349250
Promoter	chr19	chr19:45393656-45393975	45393875	6.80257	chr19_45393756_45393875	120	10.1026	5.60008	8	45393756
Promoter	chr19	chr19:45504455-45504765	45504665	5.81644	chr19_45504555_45504665	111	8.15406	3.9519	7	45504555
Promoter	chr19	chr19:45594796-45595094	45594994	4.32096	chr19_45594896_45594994	99	6.15438	2.31305	4	45594896
Promoter	chr19	chr19:45681418-45681842	45681742	7.05876	chr19_45681518_45681742	225	10.713	6.13051	8	45681518
Promoter	chr19	chr19:45926714-45927020	45926920	7.1817	chr19_45926814_45926920	107	11.0277	6.40322	8	45926814
Promoter	chr19	chr19:46000245-46000541	46000441	6.00405	chr19_46000345_46000441	97	9.22683	4.84927	6	46000345
Promoter	chr19	chr19:46087934-46088264	46088164	4.92504	chr19_46088034_46088164	131	6.90454	2.90842	5	46088034
Promoter	chr19	chr19:46195455-46195854	46195754	4.1042	chr19_46195555_46195754	200	5.46306	1.77905	4	46195555
Promoter	chr19	chr19:46295956-46296422	46296322	6.40605	chr19_46296056_46296322	267	9.53436	5.11641	7	46296056
Promoter	chr19	chr19:46320462-46320771	46320671	5.30524	chr19_46320562_46320671	110	8.20323	3.98148	5	46320562
Promoter	chr19	chr19:46405776-46406073	46405973	5.18516	chr19_46405876_46405973	98	7.73787	3.59493	5	46405876
Promoter	chr19	chr19:47104365-47104698	47104598	6.93996	chr19_47104465_47104598	134	10.4229	5.86911	8	47104465
Promoter	chr19	chr19:47164501-47164872	47164772	7.1817	chr19_47164601_47164772	172	11.0277	6.40322	8	47164601
Promoter	chr19	chr19:47291762-47292081	47291981	4.62664	chr19_47291862_47291981	120	6.13242	2.30348	5	47291862
Promoter	chr19	chr19:47616917-47617210	47617110	6.80257	chr19_47617017_47617110	94	10.1026	5.60008	8	47617017
Promoter	chr19	chr19:47633924-47634251	47634151	7.49499	chr19_47634024_47634151	128	11.9133	7.17963	8	47634024
Promoter	chr19	chr19:47729304-47729598	47729498	5.65491	chr19_47729404_47729498	95	7.82336	3.67284	7	47729404
Promoter	chr19	chr19:47734467-47734764	47734664	6.85705	chr19_47734567_47734664	98	10.1284	5.61814	9	47734567
Promoter	chr19	chr19:47759982-47760275	47760175	6.67717	chr19_47760082_47760175	94	9.78671	5.33058	9	47760082
Promoter	chr19	chr19:47852271-47852641	47852541	12.9479	chr19_47852371_47852541	171	23.4585	18.1304	15	47852371
Promoter	chr19	chr19:48018362-48018936	48018836	6.96124	chr19_48018462_48018836	375	10.3317	5.79265	9	48018462
Promoter	chr19	chr19:48824537-48824844	48824744	6.47394	chr19_48824637_48824744	108	9.71716	5.2714	7	48824637
Promoter	chr19	chr19:48867133-48867666	48867566	6.7802	chr19_48867233_48867566	334	10.0519	5.55348	8	48867233
Promoter	chr19	chr19:48972039-48972474	48972374	6.33957	chr19_48972139_48972374	236	9.36119	4.96618	7	48972139
Promoter	chr19	chr19:49138698-49138994	49138894	5.63751	chr19_49138798_49138894	97	7.78866	3.63903	7	49138798
Promoter	chr19	chr19:49241901-49242378	49242278	5.50901	chr19_49242001_49242278	278	7.77827	3.6303	6	49242001
Promoter	chr19	chr19:49588364-49588666	49588566	5.03325	chr19_49588464_49588566	103	7.22793	3.16784	5	49588464
Promoter	chr19	chr19:49622349-49622643	49622543	6.52	chr19_49622449_49622543	95	9.84493	5.37772	7	49622449
Promoter	chr19	chr19:49866667-49867079	49866979	5.82944	chr19_49866767_49866979	213	8.65925	4.36495	6	49866767
Promoter	chr19	chr19:49891223-49891563	49891463	5.22457	chr19_49891323_49891463	141	7.88357	3.71292	5	49891323
Promoter	chr19	chr19:49956337-49956628	49956528	6.47394	chr19_49956437_49956528	92	9.71716	5.2714	7	49956437
Promoter	chr19	chr19:49990574-49990865	49990765	4.56189	chr19_49990674_49990765	92	7.20173	3.15148	4	49990674
Promoter	chr19	chr19:49999235-49999533	49999433	4.19438	chr19_49999335_49999433	99	5.73122	1.98432	4	49999335
Promoter	chr19	chr19:50031019-50031334	50031234	6.43793	chr19_50031119_50031234	116	11.1483	6.51215	6	50031119
Promoter	chr19	chr19:50143404-50143916	50143816	11.4834	chr19_50143504_50143816	313	20.4685	15.2207	17	50143504
Promoter	chr19	chr19:50169016-50169342	50169242	8.38876	chr19_50169116_50169242	127	13.8009	8.88068	9	50169116
Promoter	chr19	chr19:50269798-50270294	50270194	6.84776	chr19_50269898_50270194	297	10.2064	5.68206	8	50269898
Promoter	chr19	chr19:50380695-50380996	50380896	6.25304	chr19_50380795_50380896	102	9.14368	4.77726	7	50380795
Promoter	chr19	chr19:50528648-50529037	50528937	6.56673	chr19_50528748_50528937	190	9.97783	5.48483	7	50528748
Promoter	chr19	chr19:50832438-50832933	50832833	5.77975	chr19_50832538_50832833	296	8.07755	3.88007	7	50832538
Promoter	chr19	chr19:50887189-50887693	50887593	9.44401	chr19_50887289_50887593	305	15.5999	10.5486	11	50887289
Promoter	chr19	chr19:51014404-51014706	51014606	5.30524	chr19_51014504_51014606	103	8.20323	3.98148	5	51014504
Promoter	chr19	chr19:51308059-51308377	51308277	4.56189	chr19_51308159_51308277	119	7.20173	3.15148	4	51308159
Promoter	chr19	chr19:51412599-51412913	51412813	3.59229	chr19_51412699_51412813	115	5.19963	1.55921	3	51412699
Promoter	chr19	chr19:51611583-51611982	51611882	6.86177	chr19_51611683_51611882	200	10.9111	6.29745	7	51611683
Promoter	chr19	chr19:51842937-51843339	51843239	4.45542	chr19_51843037_51843239	203	6.68751	2.7285	4	51843037
Promoter	chr19	chr19:51870773-51871143	51871043	7.52234	chr19_51870873_51871043	171	11.9975	7.25347	8	51870873
Promoter	chr19	chr19:52097513-52097820	52097720	5.47427	chr19_52097613_52097720	108	8.99845	4.65364	5	52097613
Promoter	chr19	chr19:52643103-52643414	52643314	6.09534	chr19_52643203_52643314	112	9.55835	5.13188	6	52643203
Promoter	chr19	chr19:53324832-53325145	53325045	4.67358	chr19_53324932_53325045	114	7.88378	3.71292	4	53324932
Promoter	chr19	chr19:53606609-53606998	53606898	7.83686	chr19_53606709_53606898	190	13.0743	8.22317	8	53606709
Promoter	chr19	chr19:53836761-53837104	53837004	5.51823	chr19_53836861_53837004	144	9.24356	4.86182	5	53836861
Promoter	chr19	chr19:53898213-53898519	53898419	7.95786	chr19_53898313_53898419	107	13.5567	8.655	8	53898313
Promoter	chr19	chr19:53935032-53935345	53935245	8.08265	chr19_53935132_53935245	114	14.1093	9.16542	8	53935132
Promoter	chr19	chr19:54024065-54024356	54024256	6.2865	chr19_54024165_54024256	92	10.3606	5.81853	6	54024165
Promoter	chr19	chr19:54370790-54371086	54370986	5.528	chr19_54370890_54370986	97	7.82605	3.67486	6	54370890
Promoter	chr19	chr19:54605979-54606278	54606178	5.2646	chr19_54606079_54606178	100	8.0383	3.84692	5	54606079
Promoter	chr19	chr19:54640836-54641459	54641359	7.22469	chr19_54640936_54641359	424	10.8663	6.2631	9	54640936
Promoter	chr19	chr19:54663493-54663794	54663694	6.36157	chr19_54663593_54663694	102	9.4179	5.01181	7	54663593
Promoter	chr19	chr19:54693744-54694152	54694052	5.76913	chr19_54693844_54694052	209	8.19528	3.98148	9	54693844
Promoter	chr19	chr19:54960523-54960841	54960741	6.61412	chr19_54960623_54960741	119	10.1163	5.60644	7	54960623
Promoter	chr19	chr19:54974870-54975478	54975378	7.65736	chr19_54974970_54975378	409	11.7346	7.02155	10	54974970
Promoter	chr19	chr19:55470353-55470654	55470554	7.4172	chr19_55470453_55470554	102	13.4736	8.57964	7	55470453
Promoter	chr19	chr19:55574450-55574766	55574666	3.7086	chr19_55574550_55574666	117	5.82634	2.05437	3	55574550
Promoter	chr19	chr19:55592742-55593042	55592942	5.24451	chr19_55592842_55592942	101	7.95974	3.78623	5	55592842
Promoter	chr19	chr19:55677928-55678311	55678211	4.45542	chr19_55678028_55678211	184	6.68751	2.7285	4	55678028
Promoter	chr19	chr19:55791529-55791819	55791719	5.41598	chr19_55791629_55791719	91	7.55075	3.4447	6	55791629
Promoter	chr19	chr19:55972983-55973428	55973328	6.81077	chr19_55973083_55973328	246	10.7363	6.14568	7	55973083
Promoter	chr19	chr19:56110328-56110681	56110581	8.48253	chr19_56110428_56110581	154	13.566	8.66359	12	56110428
Promoter	chr19	chr19:56135792-56136134	56136034	5.07039	chr19_56135892_56136034	143	7.34591	3.26866	5	56135892
Promoter	chr19	chr19:56632231-56632532	56632432	8.04869	chr19_56632331_56632432	102	12.5398	7.7407	10	56632331
Promoter	chr19	chr19:57049648-57049980	57049880	9.7109	chr19_57049748_57049880	133	16.3059	11.2126	11	57049748
Promoter	chr19	chr19:57874555-57874968	57874868	5.38843	chr19_57874655_57874868	214	8.56964	4.28948	5	57874655
Promoter	chr19	chr19:58090127-58090457	58090357	4.52584	chr19_58090227_58090357	131	7.01594	2.99457	4	58090227
Promoter	chr19	chr19:58400252-58400543	58400443	6.43793	chr19_58400352_58400443	92	11.1483	6.51215	6	58400352
Promoter	chr19	chr19:58458968-58459281	58459181	6.18944	chr19_58459068_58459181	114	9.93223	5.44957	6	58459068
Promoter	chr19	chr19:58789960-58790282	58790182	4.99666	chr19_58790060_58790182	123	7.11534	3.07868	5	58790060
Promoter	chr19	chr19:58892321-58892670	58892570	8.06393	chr19_58892421_58892570	150	12.8507	8.02086	9	58892421
Promoter	chr19	chr19:58919771-58920072	58919972	6.09534	chr19_58919871_58919972	102	9.55835	5.13188	6	58919871
Promoter	chr19	chr19:58962762-58963135	58963035	4.45542	chr19_58962862_58963035	174	6.68751	2.7285	4	58962862
Promoter	chr19	chr19:59069853-59070140	59070040	5.41598	chr19_59069953_59070040	88	7.55075	3.4447	6	59069953
Promoter	chr19	chr19:59084766-59085076	59084976	4.82139	chr19_59084866_59084976	111	6.61894	2.68339	5	59084866
Intron	chr19	chr19:604421-604805	604705	7.89734	chr19_604521_604705	185	12.2206	7.45328	10	604521
Intron	chr19	chr19:680409-680836	680736	5.02558	chr19_680509_680736	228	6.69154	2.73103	6	680509
Intron	chr19	chr19:741297-741592	741492	7.92726	chr19_741397_741492	96	13.4303	8.53746	8	741397
Intron	chr19	chr19:756388-756888	756788	4.85545	chr19_756488_756788	301	6.71047	2.74454	5	756488
Intron	chr19	chr19:1063031-1063469	1063369	10.2438	chr19_1063131_1063369	239	17.1889	12.0601	13	1063131
Intron	chr19	chr19:1082123-1082638	1082538	6.47394	chr19_1082223_1082538	316	9.71716	5.2714	7	1082223
Intron	chr19	chr19:1455399-1455759	1455659	5.2562	chr19_1455499_1455659	161	7.18244	3.14245	6	1455499
Intron	chr19	chr19:2215206-2215507	2215407	4.45542	chr19_2215306_2215407	102	6.68751	2.7285	4	2215306
Intron	chr19	chr19:3276176-3276485	3276385	4.16388	chr19_3276276_3276385	110	5.63784	1.91089	4	3276276
Intron	chr19	chr19:4328302-4328748	4328648	7.13201	chr19_4328402_4328648	247	10.8986	6.29092	8	4328402
Intron	chr19	chr19:7670397-7670856	7670756	5.74588	chr19_7670497_7670756	260	8.41238	4.1572	6	7670497
Intron	chr19	chr19:8590473-8591008	8590908	6.42852	chr19_8590573_8590908	336	9.59417	5.16312	7	8590573
Intron	chr19	chr19:10571903-10572254	10572154	5.87213	chr19_10572003_10572154	152	8.79108	4.47251	6	10572003
Intron	chr19	chr19:11532869-11533164	11533064	4.59852	chr19_11532969_11533064	96	7.40554	3.31855	4	11532969
Intron	chr19	chr19:14675086-14675386	14675286	7.7485	chr19_14675186_14675286	101	12.7489	7.93082	8	14675186
Intron	chr19	chr19:15543424-15543764	15543664	7.18457	chr19_15543524_15543664	141	12.2094	7.44346	7	15543524
Intron	chr19	chr19:17007891-17008306	17008206	5.62495	chr19_17007991_17008206	216	8.07778	3.88007	6	17007991
Intron	chr19	chr19:17404828-17405149	17405049	8.51346	chr19_17404928_17405049	122	14.2079	9.25633	9	17404928
Intron	chr19	chr19:17599879-17600188	17600088	4.49036	chr19_17599979_17600088	110	6.84528	2.85884	4	17599979
Intron	chr19	chr19:17717117-17717467	17717367	5.62495	chr19_17717217_17717367	151	8.07778	3.88007	6	17717217
Intron	chr19	chr19:17941680-17942025	17941925	7.41413	chr19_17941780_17941925	146	11.6714	6.96865	8	17941780
Intron	chr19	chr19:18228541-18228927	18228827	8.965	chr19_18228641_18228827	187	14.7753	9.77589	10	18228641
Intron	chr19	chr19:18895932-18896341	18896241	5.91545	chr19_18896032_18896241	210	8.92919	4.59436	6	18896032
Intron	chr19	chr19:18990568-18991122	18991022	7.75158	chr19_18990668_18991022	355	11.9227	7.18768	10	18990668
Intron	chr19	chr19:19285902-19286208	19286108	5.45256	chr19_19286002_19286108	107	8.88424	4.55878	5	19286002
Intron	chr19	chr19:38943581-38943882	38943782	7.66211	chr19_38943681_38943782	102	12.4493	7.66066	8	38943681
Intron	chr19	chr19:41109700-41110004	41109904	5.74352	chr19_41109800_41109904	105	8.00282	3.82265	7	41109800
Intron	chr19	chr19:45256603-45256894	45256794	5.68478	chr19_45256703_45256794	92	8.2402	4.01569	6	45256703
Intron	chr19	chr19:45562753-45563041	45562941	4.56189	chr19_45562853_45562941	89	7.20173	3.15148	4	45562853
Intron	chr19	chr19:46174146-46174481	46174381	6.29601	chr19_46174246_46174381	136	9.25062	4.864	7	46174246
Intron	chr19	chr19:46220468-46220838	46220738	7.13201	chr19_46220568_46220738	171	10.8986	6.29092	8	46220568
Intron	chr19	chr19:47200692-47201003	47200903	4.59852	chr19_47200792_47200903	112	7.40554	3.31855	4	47200792
Intron	chr19	chr19:49005151-49005548	49005448	7.13201	chr19_49005251_49005448	198	10.8986	6.29092	8	49005251
Intron	chr19	chr19:50249317-50249723	50249623	6.76052	chr19_50249417_50249623	207	10.5702	6.00001	7	50249417
Intron	chr19	chr19:51059894-51060192	51060092	4.52584	chr19_51059994_51060092	99	7.01594	2.99457	4	51059994
Intron	chr19	chr19:54393176-54393549	54393449	7.18457	chr19_54393276_54393449	174	12.2094	7.44346	7	54393276
Intron	chr19	chr19:59010533-59010829	59010729	5.03325	chr19_59010633_59010729	97	7.22793	3.16784	5	59010633
Intergenic	chr19	chr19:246940-247515	247415	7.13201	chr19_247040_247415	376	10.8986	6.29092	8	247040
Intergenic	chr19	chr19:488976-489288	489188	5.41021	chr19_489076_489188	113	7.42162	3.33245	8	489076
Intergenic	chr19	chr19:491526-492070	491970	9.56794	chr19_491626_491970	345	16.3546	11.2591	15	491626
Intergenic	chr19	chr19:703796-704164	704064	10.5201	chr19_703896_704064	169	18.048	12.8838	12	703896
Intergenic	chr19	chr19:921682-921988	921888	3.96223	chr19_921782_921888	107	5.08286	1.46474	4	921782
Intergenic	chr19	chr19:1260804-1261228	1261128	7.9976	chr19_1260904_1261128	225	12.4308	7.64852	10	1260904
Intergenic	chr19	chr19:2034822-2035359	2035259	8.03565	chr19_2034922_2035259	338	12.7742	7.94977	9	2034922
Intergenic	chr19	chr19:2061493-2061785	2061685	5.10808	chr19_2061593_2061685	93	7.46981	3.36978	5	2061593
Intergenic	chr19	chr19:2950707-2951023	2950923	5.93736	chr19_2950807_2950923	117	9.0008	4.65543	6	2950807
Intergenic	chr19	chr19:5803977-5804280	5804180	5.03325	chr19_5804077_5804180	104	7.22793	3.16784	5	5804077
Intergenic	chr19	chr19:6199440-6199816	6199716	6.56673	chr19_6199540_6199716	177	9.97783	5.48483	7	6199540
Intergenic	chr19	chr19:8333880-8334180	8334080	3.56434	chr19_8333980_8334080	101	5.07392	1.45944	3	8333980
Intergenic	chr19	chr19:8943311-8943850	8943750	8.83684	chr19_8943411_8943750	340	14.1778	9.23011	11	8943411
Intergenic	chr19	chr19:9896370-9896687	9896587	4.1042	chr19_9896470_9896587	118	5.46306	1.77905	4	9896470
Intergenic	chr19	chr19:14192113-14192419	14192319	8.84206	chr19_14192213_14192319	107	15.4401	10.3987	9	14192213
Intergenic	chr19	chr19:14948277-14948570	14948470	3.8009	chr19_14948377_14948470	94	6.52163	2.61028	3	14948377
Intergenic	chr19	chr19:15334137-15334453	15334353	4.52584	chr19_15334237_15334353	117	7.01594	2.99457	4	15334237
Intergenic	chr19	chr19:18058669-18058971	18058871	6.75797	chr19_18058769_18058871	103	10.0018	5.50609	8	18058769
Intergenic	chr19	chr19:18058992-18059294	18059194	5.2562	chr19_18059092_18059194	103	7.18244	3.14245	6	18059092
Intergenic	chr19	chr19:30335708-30336220	30336120	4.72201	chr19_30335808_30336120	313	6.36342	2.48273	5	30335808
Intergenic	chr19	chr19:34850040-34850522	34850422	8.09242	chr19_34850140_34850422	283	12.9287	8.08897	9	34850140
Intergenic	chr19	chr19:36422271-36422785	36422685	7.95197	chr19_36422371_36422685	315	12.5527	7.75344	9	36422371
Intergenic	chr19	chr19:39536753-39537044	39536944	3.64952	chr19_39536853_39536944	92	5.48379	1.78447	3	39536853
Intergenic	chr19	chr19:42772966-42773411	42773311	5.77975	chr19_42773066_42773311	246	8.07755	3.88007	7	42773066
Intergenic	chr19	chr19:45273847-45274237	45274137	7.66211	chr19_45273947_45274137	191	12.4493	7.66066	8	45273947
Intergenic	chr19	chr19:45953896-45954192	45954092	7.01946	chr19_45953996_45954092	97	11.4981	6.81093	7	45953996
Intergenic	chr19	chr19:47747506-47747835	47747735	4.7878	chr19_47747606_47747735	130	6.53073	2.61223	5	47747606
Intergenic	chr19	chr19:48103573-48103985	48103885	7.28318	chr19_48103673_48103885	213	11.3002	6.63755	8	48103673
Intergenic	chr19	chr19:53700162-53700477	53700377	5.14633	chr19_53700262_53700377	116	7.60022	3.48066	5	53700262
Intergenic	chr19	chr19:56061192-56061488	56061388	5.34651	chr19_56061292_56061388	97	8.37977	4.13493	5	56061292
Intergenic	chr19	chr19:56116581-56116898	56116798	5.3084	chr19_56116681_56116798	118	7.29992	3.23553	6	56116681
Exon	chr19	chr19:5828102-5828390	5828290	6.08689	chr19_5828202_5828290	89	8.74789	4.44584	7	5828202
Exon	chr19	chr19:7935505-7935845	7935745	5.15328	chr19_7935605_7935745	141	6.99344	2.99249	8	7935605
Exon	chr19	chr19:10206719-10207109	10207009	6.42852	chr19_10206819_10207009	191	9.59417	5.16312	7	10206819
Exon	chr19	chr19:14516706-14517282	14517182	6.93996	chr19_14516806_14517182	377	10.4229	5.86911	8	14516806
Exon	chr19	chr19:17650455-17650892	17650792	6.47394	chr19_17650555_17650792	238	9.71716	5.2714	7	17650555
Exon	chr19	chr19:49217375-49217730	49217630	6.00405	chr19_49217475_49217630	156	9.22683	4.84927	6	49217475
Exon	chr19	chr19:49631257-49631613	49631513	7.66211	chr19_49631357_49631513	157	12.4493	7.66066	8	49631357
Exon	chr19	chr19:50410649-50410937	50410837	5.45256	chr19_50410749_50410837	89	8.88424	4.55878	5	50410749
Exon	chr19	chr19:56180712-56181024	56180924	6.33618	chr19_56180812_56180924	113	10.6007	6.02501	6	56180812
Promoter	chr2	chr2:676679-676994	676894	6.3422	chr2_676779_676894	116	9.12271	4.76038	8	676779
Promoter	chr2	chr2:3522539-3523087	3522987	6.56673	chr2_3522639_3522987	349	9.97783	5.48483	7	3522639
Promoter	chr2	chr2:3652884-3653202	3653102	7.335	chr2_3652984_3653102	119	11.4443	6.76653	8	3652984
Promoter	chr2	chr2:8723890-8724221	8724121	6.09534	chr2_8723990_8724121	132	9.55835	5.13188	6	8723990
Promoter	chr2	chr2:9143950-9144273	9144173	4.47282	chr2_9144050_9144173	124	6.7649	2.79582	4	9144050
Promoter	chr2	chr2:9563531-9563882	9563782	6.14203	chr2_9563631_9563782	152	9.73934	5.28548	6	9563631
Promoter	chr2	chr2:9771041-9771510	9771410	6.16885	chr2_9771141_9771410	270	8.93976	4.60135	7	9771141
Promoter	chr2	chr2:10091438-10091905	10091805	6.52	chr2_10091538_10091805	268	9.84493	5.37772	7	10091538
Promoter	chr2	chr2:10183451-10183757	10183657	5.22197	chr2_10183551_10183657	107	7.10677	3.0777	6	10183551
Promoter	chr2	chr2:10442758-10443119	10443019	8.26766	chr2_10442858_10443019	162	13.4299	8.53746	9	10442858
Promoter	chr2	chr2:10588441-10588732	10588632	6.93996	chr2_10588541_10588632	92	10.4229	5.86911	8	10588541
Promoter	chr2	chr2:10952784-10953205	10953105	6.04935	chr2_10952884_10953105	222	9.38789	4.98296	6	10952884
Promoter	chr2	chr2:20550437-20550728	20550628	6.61412	chr2_20550537_20550628	92	10.1163	5.60644	7	20550537
Promoter	chr2	chr2:21022763-21023074	21022974	6.49005	chr2_21022863_21022974	112	11.4653	6.78614	6	21022863
Promoter	chr2	chr2:24270295-24270594	24270494	6.81077	chr2_24270395_24270494	100	10.7363	6.14568	7	24270395
Promoter	chr2	chr2:24299182-24299734	24299634	7.76333	chr2_24299282_24299634	353	12.0778	7.32457	9	24299282
Promoter	chr2	chr2:26101307-26101643	26101543	9.36481	chr2_26101407_26101543	137	16.0079	10.9322	10	26101407
Promoter	chr2	chr2:26256732-26257066	26256966	5.87213	chr2_26256832_26256966	135	8.79108	4.47251	6	26256832
Promoter	chr2	chr2:26568648-26569061	26568961	5.49015	chr2_26568748_26568961	214	7.73128	3.59493	6	26568748
Promoter	chr2	chr2:27309323-27309682	27309582	14.67	chr2_27309423_27309582	160	27.4915	22.0899	17	27309423
Promoter	chr2	chr2:27651297-27651589	27651489	7.77773	chr2_27651397_27651489	93	12.8543	8.02261	8	27651397
Promoter	chr2	chr2:27712532-27712861	27712761	4.45542	chr2_27712632_27712761	130	6.68751	2.7285	4	27712632
Promoter	chr2	chr2:28974321-28974611	28974511	5.22457	chr2_28974421_28974511	91	7.88357	3.71292	5	28974421
Promoter	chr2	chr2:29093010-29093325	29093225	6.2376	chr2_29093110_29093225	116	10.1387	5.62287	6	29093110
Promoter	chr2	chr2:29117367-29117659	29117559	9.16054	chr2_29117467_29117559	93	15.3506	10.3128	10	29117467
Promoter	chr2	chr2:32235708-32235999	32235899	5.66469	chr2_32235808_32235899	92	8.18503	3.97535	6	32235808
Promoter	chr2	chr2:32852903-32853299	32853199	5.47427	chr2_32853003_32853199	197	8.99845	4.65364	5	32853003
Promoter	chr2	chr2:33824258-33824546	33824446	6.14203	chr2_33824358_33824446	89	9.73934	5.28548	6	33824358
Promoter	chr2	chr2:37193633-37193959	37193859	5.30524	chr2_37193733_37193859	127	8.20323	3.98148	5	37193733
Promoter	chr2	chr2:37311414-37311815	37311715	6.04935	chr2_37311514_37311715	202	9.38789	4.98296	6	37311514
Promoter	chr2	chr2:38978423-38978751	38978651	6.04935	chr2_38978523_38978651	129	9.38789	4.98296	6	38978523
Promoter	chr2	chr2:39005169-39005468	39005368	3.73886	chr2_39005269_39005368	100	6.02793	2.21712	3	39005269
Promoter	chr2	chr2:42396220-42396621	42396521	7.38757	chr2_42396320_42396521	202	11.5942	6.89498	8	42396320
Promoter	chr2	chr2:43453680-43454029	43453929	6.52	chr2_43453780_43453929	150	9.84493	5.37772	7	43453780
Promoter	chr2	chr2:44395460-44395783	44395683	6.52	chr2_44395560_44395683	124	9.84493	5.37772	7	44395560
Promoter	chr2	chr2:45838342-45838656	45838556	3.59229	chr2_45838442_45838556	115	5.19963	1.55921	3	45838442
Promoter	chr2	chr2:46844056-46844375	46844275	7.01946	chr2_46844156_46844275	120	11.4981	6.81093	7	46844156
Promoter	chr2	chr2:46925855-46926497	46926397	5.50901	chr2_46925955_46926397	443	7.77827	3.6303	6	46925955
Promoter	chr2	chr2:48010071-48010391	48010291	5.45281	chr2_48010171_48010291	121	7.63957	3.51276	6	48010171
Promoter	chr2	chr2:48541270-48541665	48541565	4.72201	chr2_48541370_48541565	196	6.36342	2.48273	5	48541370
Promoter	chr2	chr2:48667723-48668071	48667971	7.54988	chr2_48667823_48667971	149	12.0836	7.32457	8	48667823
Promoter	chr2	chr2:54198043-54198340	54198240	6.04935	chr2_54198143_54198240	98	9.38789	4.98296	6	54198143
Promoter	chr2	chr2:54342891-54343198	54343098	6.54301	chr2_54342991_54343098	108	11.82	7.09742	6	54342991
Promoter	chr2	chr2:55646960-55647317	55647217	5.10808	chr2_55647060_55647217	158	7.46981	3.36978	5	55647060
Promoter	chr2	chr2:61404300-61404594	61404494	6.09534	chr2_61404400_61404494	95	9.55835	5.13188	6	61404400
Promoter	chr2	chr2:62115654-62116014	62115914	6.2376	chr2_62115754_62115914	161	10.1387	5.62287	6	62115754
Promoter	chr2	chr2:64371459-64371876	64371776	5.82944	chr2_64371559_64371776	218	8.65925	4.36495	6	64371559
Promoter	chr2	chr2:64751224-64751665	64751565	5.74588	chr2_64751324_64751565	242	8.41238	4.1572	6	64751324
Promoter	chr2	chr2:64880926-64881307	64881207	8.65701	chr2_64881026_64881207	182	13.9524	9.02119	10	64881026
Promoter	chr2	chr2:65092709-65092998	65092898	5.43101	chr2_65092809_65092898	90	8.77496	4.46444	5	65092809
Promoter	chr2	chr2:65283230-65283535	65283435	5.18516	chr2_65283330_65283435	106	7.73787	3.59493	5	65283330
Promoter	chr2	chr2:65357268-65357608	65357508	5.62495	chr2_65357368_65357508	141	8.07778	3.88007	6	65357368
Promoter	chr2	chr2:70056534-70056917	70056817	5.22457	chr2_70056634_70056817	184	7.88357	3.71292	5	70056634
Promoter	chr2	chr2:70141885-70142201	70142101	4.85545	chr2_70141985_70142101	117	6.71047	2.74454	5	70141985
Promoter	chr2	chr2:70313954-70314249	70314149	4.89	chr2_70314054_70314149	96	6.80557	2.83015	5	70314054
Promoter	chr2	chr2:70475699-70475993	70475893	4.32096	chr2_70475799_70475893	95	6.15438	2.31305	4	70475799
Promoter	chr2	chr2:70485071-70485364	70485264	6.76052	chr2_70485171_70485264	94	10.5702	6.00001	7	70485171
Promoter	chr2	chr2:71221856-71222197	71222097	5.47427	chr2_71221956_71222097	142	8.99845	4.65364	5	71221956
Promoter	chr2	chr2:71454366-71454682	71454582	5.30524	chr2_71454466_71454582	117	8.20323	3.98148	5	71454466
Promoter	chr2	chr2:73612785-73613072	73612972	4.25673	chr2_73612885_73612972	88	5.93189	2.14101	4	73612885
Promoter	chr2	chr2:74007132-74007447	74007347	3.67882	chr2_74007232_74007347	116	5.64634	1.91089	3	74007232
Promoter	chr2	chr2:74153790-74154083	74153983	4.49036	chr2_74153890_74153983	94	6.84528	2.85884	4	74153890
Promoter	chr2	chr2:74405949-74406249	74406149	5.87213	chr2_74406049_74406149	101	8.79108	4.47251	6	74406049
Promoter	chr2	chr2:74756781-74757098	74756998	4.45542	chr2_74756881_74756998	118	6.68751	2.7285	4	74756881
Promoter	chr2	chr2:75060980-75061272	75061172	5.93736	chr2_75061080_75061172	93	9.0008	4.65543	6	75061080
Promoter	chr2	chr2:85581617-85581945	85581845	5.5629	chr2_85581717_85581845	129	9.51486	5.0978	5	85581717
Promoter	chr2	chr2:85829806-85830094	85829994	5.38843	chr2_85829906_85829994	89	8.56964	4.28948	5	85829906
Promoter	chr2	chr2:86947085-86947415	86947315	5.14633	chr2_86947185_86947315	131	7.60022	3.48066	5	86947185
Promoter	chr2	chr2:88927010-88927357	88927257	5.07039	chr2_88927110_88927257	148	7.34591	3.26866	5	88927110
Promoter	chr2	chr2:95831285-95831577	95831477	5.54047	chr2_95831385_95831477	93	9.3756	4.97811	5	95831385
Promoter	chr2	chr2:97001617-97001907	97001807	9.02925	chr2_97001717_97001807	91	14.9592	9.94984	10	97001717
Promoter	chr2	chr2:97426331-97426640	97426540	5.14633	chr2_97426431_97426540	110	7.60022	3.48066	5	97426431
Promoter	chr2	chr2:97523686-97524073	97523973	5.03325	chr2_97523786_97523973	188	7.22793	3.16784	5	97523786
Promoter	chr2	chr2:98280476-98280765	98280665	6.00405	chr2_98280576_98280665	90	9.22683	4.84927	6	98280576
Promoter	chr2	chr2:99061144-99061445	99061345	6.59684	chr2_99061244_99061345	102	12.2227	7.45426	6	99061244
Promoter	chr2	chr2:99224824-99225128	99225028	7.29903	chr2_99224924_99225028	105	12.7831	7.95781	7	99224924
Promoter	chr2	chr2:99757531-99757825	99757725	6.00405	chr2_99757631_99757725	95	9.22683	4.84927	6	99757631
Promoter	chr2	chr2:99952778-99953117	99953017	5.82944	chr2_99952878_99953017	140	8.65925	4.36495	6	99952878
Promoter	chr2	chr2:100106464-100106839	100106739	6.00405	chr2_100106564_100106739	176	9.22683	4.84927	6	100106564
Promoter	chr2	chr2:101618538-101618832	101618732	4.75112	chr2_101618638_101618732	95	8.50217	4.2389	4	101618638
Promoter	chr2	chr2:106810676-106810963	106810863	4.56189	chr2_106810776_106810863	88	7.20173	3.15148	4	106810776
Promoter	chr2	chr2:109150660-109150992	109150892	5.14633	chr2_109150760_109150892	133	7.60022	3.48066	5	109150760
Promoter	chr2	chr2:112812168-112812456	112812356	6.52502	chr2_112812268_112812356	89	9.50589	5.09145	9	112812268
Promoter	chr2	chr2:113032948-113033242	113033142	6.56673	chr2_113033048_113033142	95	9.97783	5.48483	7	113033048
Promoter	chr2	chr2:113403244-113403551	113403451	5.22457	chr2_113403344_113403451	108	7.88357	3.71292	5	113403344
Promoter	chr2	chr2:114514117-114514444	114514344	7.60558	chr2_114514217_114514344	128	12.262	7.48846	8	114514217
Promoter	chr2	chr2:118571955-118572268	118572168	5.40964	chr2_118572055_118572168	114	8.67021	4.37511	5	118572055
Promoter	chr2	chr2:120189139-120189431	120189331	4.59852	chr2_120189239_120189331	93	7.40554	3.31855	4	120189239
Promoter	chr2	chr2:121010223-121010541	121010441	5.43101	chr2_121010323_121010441	119	8.77496	4.46444	5	121010323
Promoter	chr2	chr2:122407018-122407324	122407224	5.12713	chr2_122407118_122407224	107	7.53416	3.42845	5	122407118
Promoter	chr2	chr2:122494384-122494911	122494811	6.71101	chr2_122494484_122494811	328	10.4119	5.86263	7	122494484
Promoter	chr2	chr2:122513042-122513353	122513253	6.14203	chr2_122513142_122513253	112	9.73934	5.28548	6	122513142
Promoter	chr2	chr2:128568661-128568966	128568866	6.43793	chr2_128568761_128568866	106	11.1483	6.51215	6	128568761
Promoter	chr2	chr2:128784860-128785175	128785075	4.89	chr2_128784960_128785075	116	6.80557	2.83015	5	128784960
Promoter	chr2	chr2:130939084-130939427	130939327	4.13383	chr2_130939184_130939327	144	5.54856	1.84092	4	130939184
Promoter	chr2	chr2:131850903-131851198	131851098	5.07039	chr2_131851003_131851098	96	7.34591	3.26866	5	131851003
Promoter	chr2	chr2:132250389-132250719	132250619	5.10808	chr2_132250489_132250619	131	7.46981	3.36978	5	132250489
Promoter	chr2	chr2:135676012-135676423	135676323	5.66469	chr2_135676112_135676323	212	8.18503	3.97535	6	135676112
Promoter	chr2	chr2:136499062-136499379	136499279	5.38843	chr2_136499162_136499279	118	8.56964	4.28948	5	136499162
Promoter	chr2	chr2:136633870-136634208	136634108	6.18944	chr2_136633970_136634108	139	9.93223	5.44957	6	136633970
Promoter	chr2	chr2:136876756-136877059	136876959	5.50901	chr2_136876856_136876959	104	7.77827	3.6303	6	136876856
Promoter	chr2	chr2:139259208-139259614	139259514	3.64952	chr2_139259308_139259514	207	5.48379	1.78447	3	139259308
Promoter	chr2	chr2:145089896-145090267	145090167	4.32096	chr2_145089996_145090167	172	6.15438	2.31305	4	145089996
Promoter	chr2	chr2:148778246-148778611	148778511	7.38757	chr2_148778346_148778511	166	11.5942	6.89498	8	148778346
Promoter	chr2	chr2:150444123-150444436	150444336	6.43793	chr2_150444223_150444336	114	11.1483	6.51215	6	150444223
Promoter	chr2	chr2:152684897-152685223	152685123	8.20841	chr2_152684997_152685123	127	13.2561	8.38274	9	152684997
Promoter	chr2	chr2:153573934-153574229	153574129	7.03467	chr2_153574034_153574129	96	10.6531	6.07205	8	153574034
[truncated: 1,251 more rows]

## Sheet: KDM2B Peaks
annotation	chrom	chromBrowser	end	foldEnrichment	id	length	minusLogPValue	minusLogQValue	pileup	start
Exon	chr1	chr1:16162238-16162635	16162535	7.25216	chr1_16162338_16162535	198	10.9601	6.59216	10	16162338
Exon	chr1	chr1:203456882-203457211	203457111	5.89264	chr1_203456982_203457111	130	8.85588	4.76167	6	203456982
Exon	chr1	chr1:228247411-228247728	228247628	6.38984	chr1_228247511_228247628	118	9.49162	5.31207	7	228247511
Intergenic	chr1	chr1:994871-995166	995066	5.80909	chr1_994971_995066	96	8.59784	4.53718	6	994971
Intergenic	chr1	chr1:1838896-1839300	1839200	6.80361	chr1_1838996_1839200	205	10.0257	5.77552	9	1838996
Intergenic	chr1	chr1:4485948-4486261	4486161	8.66735	chr1_4486048_4486161	114	14.7521	9.99405	9	4486048
Intergenic	chr1	chr1:11623647-11623935	11623835	4.51763	chr1_11623747_11623835	89	6.97543	3.159	4	11623747
Intergenic	chr1	chr1:15929981-15930304	15930204	6.02255	chr1_15930081_15930204	124	9.29185	5.13711	6	15930081
Intergenic	chr1	chr1:16543847-16544248	16544148	6.28267	chr1_16543947_16544148	202	9.21721	5.07266	7	16543947
Intergenic	chr1	chr1:20204733-20205022	20204922	6.45591	chr1_20204833_20204922	90	9.668	5.46175	7	20204833
Intergenic	chr1	chr1:20605127-20605416	20605316	3.6141	chr1_20605227_20605316	90	5.30337	1.81332	3	20605227
Intergenic	chr1	chr1:23881327-23881673	23881573	6.19525	chr1_23881427_23881573	147	8.83384	4.74375	8	23881427
Intergenic	chr1	chr1:25566105-25566429	25566329	5.38889	chr1_25566205_25566329	125	7.48642	3.59283	6	25566205
Intergenic	chr1	chr1:26827351-26827657	26827557	4.53513	chr1_26827451_26827557	107	7.06253	3.22997	4	26827451
Intergenic	chr1	chr1:31949953-31950264	31950164	7.14549	chr1_31950053_31950164	112	12.0302	7.53641	7	31950053
Intergenic	chr1	chr1:32254142-32254427	32254327	5.96268	chr1_32254242_32254327	86	8.46822	4.42972	7	32254242
Intergenic	chr1	chr1:32817078-32817363	32817263	6.24081	chr1_32817178_32817263	86	9.11359	4.98713	7	32817178
Intergenic	chr1	chr1:33592776-33593246	33593146	8.35833	chr1_33592876_33593146	271	13.2295	8.60717	10	33592876
Intergenic	chr1	chr1:33896571-33896868	33896768	5.89264	chr1_33896671_33896768	98	8.85588	4.76167	6	33896671
Intergenic	chr1	chr1:41134514-41134818	41134718	5.05083	chr1_41134614_41134718	105	7.28328	3.418	5	41134614
Intergenic	chr1	chr1:54953922-54954241	54954141	6.03958	chr1_54954022_54954141	120	8.63986	4.57212	7	54954022
Intergenic	chr1	chr1:149223972-149224329	149224229	5.95034	chr1_149224072_149224229	158	8.37222	4.34571	8	149224072
Intergenic	chr1	chr1:149803904-149804424	149804324	7.69478	chr1_149804004_149804324	321	11.9307	7.44531	11	149804004
Intergenic	chr1	chr1:150185863-150186165	150186065	4.97922	chr1_150185963_150186065	103	7.06289	3.22997	5	150185963
Intergenic	chr1	chr1:152020556-152020864	152020764	4.74383	chr1_152020656_152020764	109	6.41815	2.69164	5	152020656
Intergenic	chr1	chr1:153756132-153756427	153756327	9.17774	chr1_153756232_153756327	96	14.9492	10.1752	11	153756232
Intergenic	chr1	chr1:155043355-155043750	155043650	6.1995	chr1_155043455_155043650	196	9.01315	4.89779	7	155043455
Intergenic	chr1	chr1:156629818-156630220	156630120	7.5011	chr1_156629918_156630120	203	11.4649	7.03695	9	156629918
Intergenic	chr1	chr1:156659310-156659594	156659494	4.94417	chr1_156659410_156659494	85	6.95968	3.14477	5	156659410
Intergenic	chr1	chr1:160960050-160960341	160960241	4.50027	chr1_160960150_160960241	92	6.89181	3.08795	4	160960150
Intergenic	chr1	chr1:161359675-161359986	161359886	5.93531	chr1_161359775_161359886	112	8.99407	4.88335	6	161359775
Intergenic	chr1	chr1:161582181-161582468	161582368	4.90962	chr1_161582281_161582368	88	6.86065	3.0645	5	161582281
Intergenic	chr1	chr1:165362185-165362509	165362409	7.03809	chr1_165362285_165362409	125	11.5728	7.13118	7	165362285
Intergenic	chr1	chr1:175290384-175290668	175290568	3.57274	chr1_175290484_175290568	85	5.11093	1.65898	3	175290484
Intergenic	chr1	chr1:181074315-181074851	181074751	7.26825	chr1_181074415_181074751	337	10.9578	6.58998	9	181074415
Intergenic	chr1	chr1:181103581-181103877	181103777	6.38291	chr1_181103681_181103777	97	9.20452	5.0667	8	181103681
Intergenic	chr1	chr1:181998685-181999251	181999151	7.45335	chr1_181998785_181999151	367	11.3583	6.94693	9	181998785
Intergenic	chr1	chr1:182097418-182097705	182097605	3.68521	chr1_182097518_182097605	88	5.68361	2.10218	3	182097518
Intergenic	chr1	chr1:186501670-186501955	186501855	3.57274	chr1_186501770_186501855	86	5.11093	1.65898	3	186501770
Intergenic	chr1	chr1:202995410-202995750	202995650	8.06988	chr1_202995510_202995650	141	12.8669	8.28123	9	202995510
Intergenic	chr1	chr1:203296513-203296805	203296705	5.77872	chr1_203296613_203296705	93	8.07542	4.09533	7	203296613
Intergenic	chr1	chr1:206955763-206956093	206955993	7.64812	chr1_206955863_206955993	131	11.8024	7.33436	9	206955863
Intergenic	chr1	chr1:212732207-212732522	212732422	4.19395	chr1_212732307_212732422	116	5.72987	2.14384	4	212732307
Intergenic	chr1	chr1:222628513-222628803	222628703	7.01175	chr1_222628613_222628703	91	11.4676	7.03918	7	222628613
Intergenic	chr1	chr1:222638737-222639024	222638924	6.83863	chr1_222638837_222638924	88	10.1853	5.91659	8	222638837
Intergenic	chr1	chr1:225662673-225662991	225662891	10.8653	chr1_225662773_225662891	119	19.0607	14.0507	12	225662773
Intergenic	chr1	chr1:226297569-226297906	226297806	5.77872	chr1_226297669_226297806	138	8.07542	4.09533	7	226297669
Intergenic	chr1	chr1:227015797-227016112	227016012	8.35795	chr1_227015897_227016012	116	13.7044	9.03636	9	227015897
Intergenic	chr1	chr1:227975649-227975997	227975897	10.5693	chr1_227975749_227975897	149	17.9131	12.9568	13	227975749
Intergenic	chr1	chr1:234735646-234736055	234735955	7.17911	chr1_234735746_234735955	210	10.7715	6.42532	9	234735746
Intergenic	chr1	chr1:236260349-236260738	236260638	8.06988	chr1_236260449_236260638	190	12.8669	8.28123	9	236260449
Intergenic	chr1	chr1:244462790-244463087	244462987	5.42116	chr1_244462890_244462987	98	8.72623	4.65079	5	244462890
Intron	chr1	chr1:1590557-1590879	1590779	9.88835	chr1_1590657_1590779	123	16.8119	11.9143	11	1590657
Intron	chr1	chr1:2064645-2064959	2064859	10.7074	chr1_2064745_2064859	115	18.2349	13.2637	13	2064745
Intron	chr1	chr1:2574529-2574841	2574741	4.53513	chr1_2574629_2574741	113	7.06253	3.22997	4	2574629
Intron	chr1	chr1:9828362-9828683	9828583	5.01477	chr1_9828462_9828583	122	7.17062	3.32223	5	9828462
Intron	chr1	chr1:21934239-21934645	21934545	7.36442	chr1_21934339_21934545	207	11.5277	7.09315	8	21934339
Intron	chr1	chr1:27894974-27895282	27895182	5.46332	chr1_27895074_27895182	109	8.94033	4.83768	5	27895074
Intron	chr1	chr1:33219349-33219674	33219574	4.51763	chr1_33219449_33219574	126	6.97543	3.159	4	33219449
Intron	chr1	chr1:39564330-39564621	39564521	5.08741	chr1_39564430_39564521	92	7.40133	3.52037	5	39564430
Intron	chr1	chr1:41284325-41284658	41284558	4.50027	chr1_41284425_41284558	134	6.89181	3.08795	4	41284425
Intron	chr1	chr1:67311472-67311770	67311670	3.71332	chr1_67311572_67311670	99	5.85645	2.22084	3	67311572
Intron	chr1	chr1:70686972-70687262	70687162	5.29848	chr1_70687072_70687162	91	8.17522	4.17817	5	70687072
Intron	chr1	chr1:72508458-72508765	72508665	4.57054	chr1_72508558_72508665	108	7.24839	3.38921	4	72508558
Intron	chr1	chr1:93250643-93251008	93250908	4.89252	chr1_93250743_93250908	166	6.8126	3.02641	5	93250743
Intron	chr1	chr1:147071342-147072161	147072061	9.70173	chr1_147071442_147072061	620	16.5877	11.7013	15	147071442
Intron	chr1	chr1:157774671-157774960	157774860	4.30182	chr1_157774771_157774860	90	6.08624	2.41071	4	157774771
Intron	chr1	chr1:198650954-198651245	198651145	5.14329	chr1_198651054_198651145	92	7.58969	3.68246	5	198651054
Intron	chr1	chr1:212967864-212968163	212968063	5.05638	chr1_212967964_212968063	100	6.75471	2.97689	6	212967964
Intron	chr1	chr1:214671577-214671863	214671763	3.57274	chr1_214671677_214671763	87	5.11093	1.65898	3	214671677
Intron	chr1	chr1:226891135-226891435	226891335	5.78858	chr1_226891235_226891335	101	8.53677	4.48802	6	226891235
Intron	chr1	chr1:227070626-227070912	227070812	5.2392	chr1_227070726_227070812	87	7.93927	3.97395	5	227070726
Intron	chr1	chr1:228463714-228464021	228463921	5.97862	chr1_228463814_228463921	108	9.13915	5.00556	6	228463814
Intron	chr1	chr1:235587684-235587969	235587869	4.14935	chr1_235587784_235587869	86	5.59434	2.03971	4	235587784
Intron	chr1	chr1:237963148-237963436	237963336	4.53513	chr1_237963248_237963336	89	7.06253	3.22997	4	237963248
Intron	chr1	chr1:242296364-242296667	242296567	4.50027	chr1_242296464_242296567	104	6.89181	3.08795	4	242296464
Promoter	chr1	chr1:762776-763174	763074	6.68636	chr1_762876_763074	199	10.335	6.04444	7	762876
Promoter	chr1	chr1:894520-894827	894727	5.5721	chr1_894620_894727	108	7.93888	3.97395	6	894620
Promoter	chr1	chr1:954769-955061	954961	6.34654	chr1_954869_954961	93	9.37908	5.21294	7	954869
Promoter	chr1	chr1:1051329-1051817	1051717	7.21317	chr1_1051429_1051717	289	11.1109	6.72518	8	1051429
Promoter	chr1	chr1:1167265-1167696	1167596	6.02017	chr1_1167365_1167596	232	8.59609	4.53718	7	1167365
Promoter	chr1	chr1:1209100-1209547	1209447	7.31331	chr1_1209200_1209447	248	11.3835	6.96371	8	1209200
Promoter	chr1	chr1:1243697-1244014	1243914	6.28267	chr1_1243797_1243914	118	9.21721	5.07266	7	1243797
Promoter	chr1	chr1:1259913-1260219	1260119	5.12453	chr1_1260013_1260119	107	7.5253	3.62601	5	1260013
Promoter	chr1	chr1:1284700-1285096	1284996	12.3175	chr1_1284800_1284996	197	21.8327	16.7319	15	1284800
Promoter	chr1	chr1:1310490-1310876	1310776	7.02091	chr1_1310590_1310776	187	10.6192	6.29083	8	1310590
Promoter	chr1	chr1:1447311-1447657	1447557	6.28267	chr1_1447411_1447557	147	9.21721	5.07266	7	1447411
Promoter	chr1	chr1:1509881-1510173	1510073	4.90962	chr1_1509981_1510073	93	6.86065	3.0645	5	1509981
Promoter	chr1	chr1:1550606-1550908	1550808	6.75099	chr1_1550706_1550808	103	9.98617	5.74008	8	1550706
Promoter	chr1	chr1:1565647-1565976	1565876	9.94255	chr1_1565747_1565876	130	16.576	11.6905	12	1565747
Promoter	chr1	chr1:1624747-1625040	1624940	4.93459	chr1_1624847_1624940	94	6.50873	2.76656	6	1624847
Promoter	chr1	chr1:1655755-1656156	1656056	6.15873	chr1_1655855_1656056	202	8.91573	4.81399	7	1655855
Promoter	chr1	chr1:1677745-1678362	1678262	6.38291	chr1_1677845_1678262	418	9.20452	5.0667	8	1677845
Promoter	chr1	chr1:1709760-1710172	1710072	4.87587	chr1_1709860_1710072	213	6.39357	2.67223	6	1709860
Promoter	chr1	chr1:1850640-1851231	1851131	8.54667	chr1_1850740_1851131	392	13.6846	9.02064	12	1850740
Promoter	chr1	chr1:2136567-2136876	2136776	9.05937	chr1_2136667_2136776	110	14.6742	9.92233	11	2136667
Promoter	chr1	chr1:2159019-2159397	2159297	5.42456	chr1_2159119_2159297	179	7.57131	3.66486	6	2159119
Promoter	chr1	chr1:2322969-2323338	2323238	9.05937	chr1_2323069_2323238	170	14.6742	9.92233	11	2323069
Promoter	chr1	chr1:2343869-2344363	2344263	8.90757	chr1_2343969_2344263	295	14.6148	9.87034	10	2343969
Promoter	chr1	chr1:2457945-2458254	2458154	8.1259	chr1_2458045_2458154	110	13.0215	8.41896	9	2458045
Promoter	chr1	chr1:2517979-2518286	2518186	7.90638	chr1_2518079_2518186	108	12.435	7.89396	9	2518079
Promoter	chr1	chr1:3541264-3541616	3541516	4.366	chr1_3541364_3541516	153	6.32161	2.61018	4	3541364
Promoter	chr1	chr1:6086177-6086463	6086363	4.17898	chr1_6086277_6086363	87	5.68368	2.10218	4	6086277
Promoter	chr1	chr1:6259521-6259816	6259716	6.8327	chr1_6259621_6259716	96	10.8107	6.45871	7	6259621
Promoter	chr1	chr1:6453386-6453687	6453587	6.68636	chr1_6453486_6453587	102	10.335	6.04444	7	6453486
Promoter	chr1	chr1:6614482-6614791	6614691	7.36442	chr1_6614582_6614691	110	11.5277	7.09315	8	6614582
Promoter	chr1	chr1:6639809-6640125	6640025	5.48465	chr1_6639909_6640025	117	9.05457	4.93539	5	6639909
Promoter	chr1	chr1:6673425-6673912	6673812	10.5741	chr1_6673525_6673812	288	17.9605	13.0022	14	6673525
Promoter	chr1	chr1:6761781-6762177	6762077	6.15833	chr1_6761881_6762077	197	9.80457	5.57875	6	6761881
Promoter	chr1	chr1:6845074-6845401	6845301	7.2318	chr1_6845174_6845301	128	10.9225	6.55833	10	6845174
Promoter	chr1	chr1:7831110-7831400	7831300	4.53513	chr1_7831210_7831300	91	7.06253	3.22997	4	7831210
Promoter	chr1	chr1:7843815-7844338	7844238	6.88331	chr1_7843915_7844238	324	10.289	6.00361	8	7843915
Promoter	chr1	chr1:8021399-8021751	8021651	6.1124	chr1_8021499_8021651	153	9.62351	5.42436	6	8021499
Promoter	chr1	chr1:8877648-8878015	8877915	7.90638	chr1_8877748_8877915	168	12.435	7.89396	9	8877748
Promoter	chr1	chr1:8938640-8938947	8938847	7.11574	chr1_8938740_8938847	108	10.8569	6.49802	8	8938740
Promoter	chr1	chr1:9189137-9189499	9189399	8.25121	chr1_9189237_9189399	163	12.9848	8.38852	10	9189237
Promoter	chr1	chr1:9294611-9294958	9294858	7.98729	chr1_9294711_9294858	148	12.6454	8.08331	9	9294711
Promoter	chr1	chr1:9488816-9489190	9489090	9.23809	chr1_9488916_9489090	175	15.0926	10.3069	11	9488916
Promoter	chr1	chr1:9599279-9599732	9599632	6.41171	chr1_9599379_9599632	254	9.54936	5.36085	7	9599379
Promoter	chr1	chr1:9648494-9648819	9648719	7.16413	chr1_9648594_9648719	126	10.9817	6.60915	8	9648594
Promoter	chr1	chr1:9970172-9970797	9970697	8.31324	chr1_9970272_9970697	426	13.257	8.63245	12	9970272
Promoter	chr1	chr1:10092604-10093112	10093012	13.7269	chr1_10092704_10093012	309	25.3768	20.1913	19	10092704
Promoter	chr1	chr1:10270232-10270531	10270431	5.85057	chr1_10270332_10270431	100	8.72398	4.64927	6	10270332
Promoter	chr1	chr1:10458722-10459174	10459074	6.47823	chr1_10458822_10459074	253	9.72895	5.51685	7	10458822
Promoter	chr1	chr1:10490605-10490925	10490825	5.72789	chr1_10490705_10490825	121	8.36097	4.33542	6	10490705
Promoter	chr1	chr1:11119968-11120329	11120229	7.23795	chr1_11120068_11120229	162	11.1772	6.78306	8	11120068
Promoter	chr1	chr1:11741132-11741456	11741356	6.45591	chr1_11741232_11741356	125	9.668	5.46175	7	11741232
Promoter	chr1	chr1:11795987-11796275	11796175	3.57274	chr1_11796087_11796175	89	5.11093	1.65898	3	11796087
Promoter	chr1	chr1:11865886-11866360	11866260	8.14681	chr1_11865986_11866260	275	12.7527	8.17898	10	11865986
Promoter	chr1	chr1:12040070-12040507	12040407	6.59223	chr1_12040170_12040407	238	10.0519	5.79609	7	12040170
Promoter	chr1	chr1:12079228-12079659	12079559	9.17774	chr1_12079328_12079559	232	14.9492	10.1752	11	12079328
Promoter	chr1	chr1:15850692-15851046	15850946	7.34971	chr1_15850792_15850946	155	11.5883	7.14476	12	15850792
Promoter	chr1	chr1:15943733-15944052	15943952	7.71493	chr1_15943833_15943952	120	12.6305	8.07285	8	15943833
Promoter	chr1	chr1:16173980-16174378	16174278	9.1527	chr1_16174080_16174278	199	15.0195	10.2405	13	16174080
Promoter	chr1	chr1:16302471-16302791	16302691	9.25986	chr1_16302571_16302691	121	15.6621	10.836	10	16302571
Promoter	chr1	chr1:16678853-16679146	16679046	6.63896	chr1_16678953_16679046	94	10.1904	5.9166	7	16678953
Promoter	chr1	chr1:16693535-16693874	16693774	9.36121	chr1_16693635_16693774	140	15.3924	10.5869	11	16693635
Promoter	chr1	chr1:17380540-17380874	17380774	7.36442	chr1_17380640_17380774	135	11.5277	7.09315	8	17380640
Promoter	chr1	chr1:19283126-19283540	19283440	8.87687	chr1_19283226_19283440	215	14.5304	9.79174	10	19283226
Promoter	chr1	chr1:19536682-19537028	19536928	5.97862	chr1_19536782_19536928	147	9.13915	5.00556	6	19536782
Promoter	chr1	chr1:19638602-19638898	19638798	7.06801	chr1_19638702_19638798	97	10.7361	6.39287	8	19638702
Promoter	chr1	chr1:19811937-19812361	19812261	9.44872	chr1_19812037_19812261	225	15.4706	10.6576	12	19812037
Promoter	chr1	chr1:20208625-20208921	20208821	5.61024	chr1_20208725_20208821	97	8.03871	4.0616	6	20208725
Promoter	chr1	chr1:20834504-20834796	20834696	3.62811	chr1_20834604_20834696	93	5.3728	1.86212	3	20834604
Promoter	chr1	chr1:20987805-20988128	20988028	5.85057	chr1_20987905_20988028	124	8.72398	4.64927	6	20987905
Promoter	chr1	chr1:22109508-22109861	22109761	9.36121	chr1_22109608_22109761	154	15.3924	10.5869	11	22109608
Promoter	chr1	chr1:22263769-22264131	22264031	7.36442	chr1_22263869_22264031	163	11.5277	7.09315	8	22263869
Promoter	chr1	chr1:22378920-22379276	22379176	4.80878	chr1_22379020_22379176	157	6.5856	2.82981	5	22379020
Promoter	chr1	chr1:23670669-23671040	23670940	4.94417	chr1_23670769_23670940	172	6.95968	3.14477	5	23670769
Promoter	chr1	chr1:23694758-23695077	23694977	5.66846	chr1_23694858_23694977	120	8.19531	4.19615	6	23694858
Promoter	chr1	chr1:24117496-24117789	24117689	4.46593	chr1_24117596_24117689	94	6.73397	2.95807	4	24117596
Promoter	chr1	chr1:24127124-24127564	24127464	11.4722	chr1_24127224_24127464	241	19.9237	14.8818	14	24127224
Promoter	chr1	chr1:24194739-24195050	24194950	6.06714	chr1_24194839_24194950	112	9.45298	5.27633	6	24194839
Promoter	chr1	chr1:24742064-24742374	24742274	6.61552	chr1_24742164_24742274	111	10.1204	5.85826	7	24742164
Promoter	chr1	chr1:24969368-24969902	24969802	7.59848	chr1_24969468_24969802	335	11.6868	7.23027	9	24969468
Promoter	chr1	chr1:25071351-25071908	25071808	9.58073	chr1_25071451_25071808	358	15.8319	10.9943	13	25071451
Promoter	chr1	chr1:25573870-25574248	25574148	7.26289	chr1_25573970_25574148	179	11.2447	6.84473	8	25573970
Promoter	chr1	chr1:25664613-25664914	25664814	6.63896	chr1_25664713_25664814	102	10.1904	5.9166	7	25664713
Promoter	chr1	chr1:25869928-25870242	25870142	4.33367	chr1_25870028_25870142	115	6.20057	2.50628	4	25870028
Promoter	chr1	chr1:25942934-25943412	25943312	11.7021	chr1_25943034_25943312	279	20.5875	15.522	16	25943034
Promoter	chr1	chr1:26231883-26232322	26232222	7.18857	chr1_26231983_26232222	240	11.0457	6.667	8	26231983
Promoter	chr1	chr1:26437975-26438396	26438296	7.21317	chr1_26438075_26438296	222	11.1109	6.72518	8	26438075
Promoter	chr1	chr1:26606405-26606689	26606589	4.48303	chr1_26606505_26606589	85	6.8114	3.02599	4	26606505
Promoter	chr1	chr1:26758562-26758933	26758833	7.41626	chr1_26758662_26758833	172	11.6777	7.22507	8	26758662
Promoter	chr1	chr1:26799334-26799827	26799727	8.40867	chr1_26799434_26799727	294	13.285	8.65824	11	26799434
Promoter	chr1	chr1:27191543-27191849	27191749	6.1124	chr1_27191643_27191749	107	9.62351	5.42436	6	27191643
Promoter	chr1	chr1:28052140-28052501	28052401	5.62952	chr1_28052240_28052401	162	8.08996	4.10782	6	28052240
Promoter	chr1	chr1:28157109-28157451	28157351	5.37964	chr1_28157209_28157351	143	8.52886	4.48166	5	28157209
Promoter	chr1	chr1:28286326-28286634	28286534	3.68521	chr1_28286426_28286534	109	5.68361	2.10218	3	28286426
Promoter	chr1	chr1:28415117-28415419	28415319	10.5637	chr1_28415217_28415319	103	18.1693	13.2024	12	28415217
Promoter	chr1	chr1:28585758-28586042	28585942	6.06714	chr1_28585858_28585942	85	9.45298	5.27633	6	28585858
Promoter	chr1	chr1:28832362-28832671	28832571	3.58643	chr1_28832462_28832571	110	5.17263	1.71191	3	28832462
Promoter	chr1	chr1:28844578-28844896	28844796	7.80101	chr1_28844678_28844796	119	12.1702	7.65725	9	28844678
Promoter	chr1	chr1:28879286-28879695	28879595	8.69702	chr1_28879386_28879595	210	14.0544	9.35705	10	28879386
Promoter	chr1	chr1:28969486-28969794	28969694	7.52216	chr1_28969586_28969694	109	11.9969	7.50568	8	28969586
Promoter	chr1	chr1:28995104-28995408	28995308	6.28267	chr1_28995204_28995308	105	9.21721	5.07266	7	28995204
Promoter	chr1	chr1:29062935-29063569	29063469	10.3254	chr1_29063035_29063469	435	17.4632	12.5295	14	29063035
Promoter	chr1	chr1:29240717-29241127	29241027	7.21317	chr1_29240817_29241027	211	11.1109	6.72518	8	29240817
Promoter	chr1	chr1:29508435-29508778	29508678	5.38889	chr1_29508535_29508678	144	7.48642	3.59283	6	29508535
Promoter	chr1	chr1:31190865-31191500	31191400	9.51424	chr1_31190965_31191400	436	15.9381	11.0937	14	31190965
Promoter	chr1	chr1:32403854-32404262	32404162	10.0507	chr1_32403954_32404162	209	16.7791	11.8833	13	32403954
Promoter	chr1	chr1:32479178-32479555	32479455	6.58229	chr1_32479278_32479455	178	9.61784	5.42231	8	32479278
Promoter	chr1	chr1:32538360-32538647	32538547	6.52118	chr1_32538460_32538547	88	9.48881	5.31039	8	32538460
Promoter	chr1	chr1:32757445-32757826	32757726	5.80909	chr1_32757545_32757726	182	8.59784	4.53718	6	32757545
Promoter	chr1	chr1:33116531-33116848	33116748	6.92857	chr1_33116631_33116748	118	10.3958	6.09659	8	33116631
Promoter	chr1	chr1:33282848-33283317	33283217	5.68813	chr1_33282948_33283217	270	8.24948	4.24217	6	33282948
Promoter	chr1	chr1:33430295-33430670	33430570	5.49734	chr1_33430395_33430570	176	7.74914	3.81333	6	33430395
Promoter	chr1	chr1:33647568-33647884	33647784	6.59223	chr1_33647668_33647784	117	10.0519	5.79609	7	33647668
Promoter	chr1	chr1:35325281-35325634	35325534	5.7682	chr1_35325381_35325534	154	8.47697	4.43283	6	35325381
Promoter	chr1	chr1:35544823-35545202	35545102	7.46883	chr1_35544923_35545102	180	11.8339	7.35972	8	35544923
Promoter	chr1	chr1:35657571-35657867	35657767	6.03958	chr1_35657671_35657767	97	8.63986	4.57212	7	35657671
Promoter	chr1	chr1:35734112-35734399	35734299	3.57274	chr1_35734212_35734299	88	5.11093	1.65898	3	35734212
Promoter	chr1	chr1:36106992-36107304	36107204	8.2987	chr1_36107092_36107204	113	13.5229	8.87356	9	36107092
Promoter	chr1	chr1:36348550-36348947	36348847	8.06988	chr1_36348650_36348847	198	12.8669	8.28123	9	36348650
Promoter	chr1	chr1:36614956-36615432	36615332	6.90391	chr1_36615056_36615332	277	10.2193	5.94269	9	36615056
Promoter	chr1	chr1:36689711-36690067	36689967	6.3251	chr1_36689811_36689967	157	9.32423	5.16294	7	36689811
Promoter	chr1	chr1:36772463-36772770	36772670	7.63112	chr1_36772563_36772670	108	12.3458	7.81519	8	36772563
Promoter	chr1	chr1:36851452-36851788	36851688	6.88331	chr1_36851552_36851688	137	10.289	6.00361	8	36851552
Promoter	chr1	chr1:37980266-37980555	37980455	6.8327	chr1_37980366_37980455	90	10.8107	6.45871	7	37980366
Promoter	chr1	chr1:38156094-38156398	38156298	5.08777	chr1_38156194_38156298	105	6.8198	3.03054	6	38156194
Promoter	chr1	chr1:38397311-38397677	38397577	4.09135	chr1_38397411_38397577	167	5.42668	1.90746	4	38397411
Promoter	chr1	chr1:38455612-38455899	38455799	5.01477	chr1_38455712_38455799	88	7.17062	3.32223	5	38455712
Promoter	chr1	chr1:38478196-38478480	38478380	4.43211	chr1_38478296_38478380	85	6.58723	2.82981	4	38478296
Promoter	chr1	chr1:39325324-39325695	39325595	4.97922	chr1_39325424_39325595	172	7.06289	3.22997	5	39325424
Promoter	chr1	chr1:39338929-39339392	39339292	8.8161	chr1_39339029_39339292	264	14.3662	9.64025	10	39339029
Promoter	chr1	chr1:39456643-39457018	39456918	5.80909	chr1_39456743_39456918	176	8.59784	4.53718	6	39456743
Promoter	chr1	chr1:40042426-40042756	40042656	7.68679	chr1_40042526_40042656	131	12.5332	7.98373	8	40042526
Promoter	chr1	chr1:40254446-40254731	40254631	6.06714	chr1_40254546_40254631	86	9.45298	5.27633	6	40254546
Promoter	chr1	chr1:40367447-40367754	40367654	5.59111	chr1_40367547_40367654	108	7.98836	4.02049	6	40367547
Promoter	chr1	chr1:40506063-40506413	40506313	9.61756	chr1_40506163_40506313	151	16.0521	11.2002	11	40506163
Promoter	chr1	chr1:40562796-40563090	40562990	4.46593	chr1_40562896_40562990	95	6.73397	2.95807	4	40562896
Promoter	chr1	chr1:40723523-40723983	40723883	4.74383	chr1_40723623_40723883	261	6.41815	2.69164	5	40723623
Promoter	chr1	chr1:40839203-40839512	40839412	6.8327	chr1_40839303_40839412	110	10.8107	6.45871	7	40839303
Promoter	chr1	chr1:40915607-40915892	40915792	5.97862	chr1_40915707_40915792	86	9.13915	5.00556	6	40915707
Promoter	chr1	chr1:41131262-41131565	41131465	7.06801	chr1_41131362_41131465	104	10.7361	6.39287	8	41131362
Promoter	chr1	chr1:41328022-41328327	41328227	5.87153	chr1_41328122_41328227	106	8.78918	4.70747	6	41328122
Promoter	chr1	chr1:41445136-41445442	41445342	8.06988	chr1_41445236_41445342	107	12.8669	8.28123	9	41445236
Promoter	chr1	chr1:41826603-41827089	41826989	10.4483	chr1_41826703_41826989	287	17.7068	12.7587	14	41826703
Promoter	chr1	chr1:43123877-43124168	43124068	4.53513	chr1_43123977_43124068	92	7.06253	3.22997	4	43123977
Promoter	chr1	chr1:43232596-43233042	43232942	9.29925	chr1_43232696_43232942	247	15.2402	10.4452	11	43232696
Promoter	chr1	chr1:43282938-43283250	43283150	11.0689	chr1_43283038_43283150	113	19.1268	14.1131	13	43283038
Promoter	chr1	chr1:43424528-43424841	43424741	6.88292	chr1_43424628_43424741	114	10.9856	6.61035	7	43424628
Promoter	chr1	chr1:44115482-44115834	44115734	9.09633	chr1_44115582_44115734	153	15.1564	10.3672	10	44115582
Promoter	chr1	chr1:44412144-44412430	44412330	5.2392	chr1_44412244_44412330	87	7.93927	3.97395	5	44412244
Promoter	chr1	chr1:44820888-44821209	44821109	6.68636	chr1_44820988_44821109	122	10.335	6.04444	7	44820988
Promoter	chr1	chr1:45139731-45140062	45139962	4.74383	chr1_45139831_45139962	132	6.41815	2.69164	5	45139831
Promoter	chr1	chr1:45308895-45309195	45309095	5.97862	chr1_45308995_45309095	101	9.13915	5.00556	6	45308995
Promoter	chr1	chr1:45769179-45769594	45769494	8.04502	chr1_45769279_45769494	216	12.5319	7.98373	10	45769279
Promoter	chr1	chr1:45956766-45957187	45957087	5.64892	chr1_45956866_45957087	222	8.14215	4.14836	6	45956866
Promoter	chr1	chr1:45965750-45966059	45965959	7.4954	chr1_45965850_45965959	110	11.9145	7.43549	8	45965850
Promoter	chr1	chr1:46216247-46216602	46216502	5.97862	chr1_46216347_46216502	156	9.13915	5.00556	6	46216347
Promoter	chr1	chr1:46269077-46269389	46269289	8.60365	chr1_46269177_46269289	113	14.5207	9.78384	9	46269177
Promoter	chr1	chr1:47069853-47070140	47070040	6.06714	chr1_47069953_47070040	88	9.45298	5.27633	6	47069953
Promoter	chr1	chr1:47184768-47185073	47184973	4.27044	chr1_47184868_47184973	106	5.97794	2.31753	4	47184868
Promoter	chr1	chr1:47779798-47780216	47780116	4.94417	chr1_47779898_47780116	219	6.95968	3.14477	5	47779898
Promoter	chr1	chr1:47903476-47903788	47903688	11.2517	chr1_47903576_47903688	113	19.4127	14.3892	14	47903576
Promoter	chr1	chr1:52082519-52082880	52082780	4.57054	chr1_52082619_52082780	162	7.24839	3.38921	4	52082619
Promoter	chr1	chr1:52344451-52344770	52344670	5.93531	chr1_52344551_52344670	120	8.99407	4.88335	6	52344551
Promoter	chr1	chr1:52521732-52522032	52521932	5.01477	chr1_52521832_52521932	101	7.17062	3.32223	5	52521832
Promoter	chr1	chr1:52831766-52832270	52832170	9.98949	chr1_52831866_52832170	305	16.6518	11.7626	13	52831866
Promoter	chr1	chr1:53791806-53792192	53792092	8.25121	chr1_53791906_53792092	187	12.9848	8.38852	10	53791906
Promoter	chr1	chr1:54355366-54355672	54355572	4.50027	chr1_54355466_54355572	107	6.89181	3.08795	4	54355466
Promoter	chr1	chr1:54411371-54411959	54411859	8.31324	chr1_54411471_54411859	389	13.257	8.63245	12	54411471
Promoter	chr1	chr1:54519011-54519365	54519265	4.92683	chr1_54519111_54519265	155	6.90967	3.10462	5	54519111
Promoter	chr1	chr1:54873279-54873566	54873466	7.38284	chr1_54873379_54873466	88	11.2035	6.80831	9	54873379
Promoter	chr1	chr1:55230156-55230532	55230432	7.21317	chr1_55230256_55230432	177	11.1109	6.72518	8	55230256
Promoter	chr1	chr1:55680870-55681192	55681092	6.54615	chr1_55680970_55681092	123	9.9189	5.67995	7	55680970
Promoter	chr1	chr1:59012305-59012591	59012491	7.46883	chr1_59012405_59012491	87	11.8339	7.35972	8	59012405
Promoter	chr1	chr1:62901814-62902192	62902092	5.85093	chr1_62901914_62902092	179	8.22681	4.22512	7	62901914
Promoter	chr1	chr1:63249561-63249901	63249801	5.72789	chr1_63249661_63249801	141	8.36097	4.33542	6	63249661
Promoter	chr1	chr1:63833117-63833432	63833332	5.85057	chr1_63833217_63833332	116	8.72398	4.64927	6	63833217
Promoter	chr1	chr1:65885863-65886395	65886295	6.88331	chr1_65885963_65886295	333	10.289	6.00361	8	65885963
Promoter	chr1	chr1:67395649-67395992	67395892	7.33657	chr1_67395749_67395892	144	11.1034	6.72051	9	67395749
Promoter	chr1	chr1:67519948-67520242	67520142	4.77608	chr1_67520048_67520142	95	6.50043	2.75987	5	67520048
Promoter	chr1	chr1:67896131-67896444	67896344	5.55322	chr1_67896231_67896344	114	7.89024	3.93663	6	67896231
Promoter	chr1	chr1:68150543-68151054	68150954	6.36811	chr1_68150643_68150954	312	9.43487	5.26323	7	68150643
Promoter	chr1	chr1:70671146-70671472	70671372	7.01175	chr1_70671246_70671372	127	11.4676	7.03918	7	70671246
Promoter	chr1	chr1:74663729-74664031	74663931	3.60021	chr1_74663829_74663931	103	5.23671	1.75563	3	74663829
Promoter	chr1	chr1:76190180-76190484	76190384	5.85057	chr1_76190280_76190384	105	8.72398	4.64927	6	76190280
Promoter	chr1	chr1:78225418-78225718	78225618	5.93531	chr1_78225518_78225618	101	8.99407	4.88335	6	78225518
Promoter	chr1	chr1:78444616-78444932	78444832	5.5721	chr1_78444716_78444832	117	7.93888	3.97395	6	78444716
Promoter	chr1	chr1:85156076-85156369	85156269	7.31331	chr1_85156176_85156269	94	11.3835	6.96371	8	85156176
Promoter	chr1	chr1:85742203-85742606	85742506	8.60365	chr1_85742303_85742506	204	14.5207	9.78384	9	85742303
Promoter	chr1	chr1:87170066-87170475	87170375	8.58111	chr1_87170166_87170375	210	13.7625	9.08821	10	87170166
Promoter	chr1	chr1:87379994-87380300	87380200	5.62952	chr1_87380094_87380200	107	8.08996	4.10782	6	87380094
Promoter	chr1	chr1:87794123-87794408	87794308	6.07878	chr1_87794223_87794308	86	8.72923	4.65079	7	87794223
Promoter	chr1	chr1:89149624-89150076	89149976	8.1259	chr1_89149724_89149976	253	13.0215	8.41896	9	89149724
Promoter	chr1	chr1:93297375-93297666	93297566	5.85057	chr1_93297475_93297566	92	8.72398	4.64927	6	93297475
Promoter	chr1	chr1:94375054-94375352	94375252	8.1259	chr1_94375154_94375252	99	13.0215	8.41896	9	94375154
Promoter	chr1	chr1:95392638-95392991	95392891	4.03494	chr1_95392738_95392891	154	5.27191	1.78553	4	95392738
Promoter	chr1	chr1:95538362-95538654	95538554	5.2392	chr1_95538462_95538554	93	7.93927	3.97395	5	95538462
Promoter	chr1	chr1:100503494-100503788	100503688	4.79238	chr1_100503594_100503688	95	6.54264	2.79799	5	100503594
Promoter	chr1	chr1:101361450-101361793	101361693	5.7682	chr1_101361550_101361693	144	8.47697	4.43283	6	101361550
Promoter	chr1	chr1:104068025-104068329	104068229	9.39497	chr1_104068125_104068229	105	16.1107	11.2566	10	104068125
Promoter	chr1	chr1:109102481-109102778	109102678	7.74328	chr1_109102581_109102678	98	12.7303	8.15959	8	109102581
Promoter	chr1	chr1:109234734-109235035	109234935	5.03274	chr1_109234834_109234935	102	7.22631	3.37493	5	109234834
Promoter	chr1	chr1:109289049-109289420	109289320	6.78322	chr1_109289149_109289320	172	10.6445	6.31084	7	109289149
Promoter	chr1	chr1:109419529-109419814	109419714	4.33367	chr1_109419629_109419714	86	6.20057	2.50628	4	109419629
Promoter	chr1	chr1:109505776-109506074	109505974	5.01477	chr1_109505876_109505974	99	7.17062	3.32223	5	109505876
Promoter	chr1	chr1:109584586-109584917	109584817	5.64892	chr1_109584686_109584817	132	8.14215	4.14836	6	109584686
Promoter	chr1	chr1:109618539-109618847	109618747	3.62811	chr1_109618639_109618747	109	5.3728	1.86212	3	109618639
Promoter	chr1	chr1:109642558-109642876	109642776	6.59223	chr1_109642658_109642776	119	10.0519	5.79609	7	109642658
Promoter	chr1	chr1:110026698-110026989	110026889	7.80101	chr1_110026798_110026889	92	12.1702	7.65725	9	110026798
Promoter	chr1	chr1:110091072-110091358	110091258	6.02255	chr1_110091172_110091258	87	9.29185	5.13711	6	110091172
Promoter	chr1	chr1:110162249-110162536	110162436	4.50027	chr1_110162349_110162436	88	6.89181	3.08795	4	110162349
Promoter	chr1	chr1:110527151-110527505	110527405	5.08741	chr1_110527251_110527405	155	7.40133	3.52037	5	110527251
Promoter	chr1	chr1:110881880-110882168	110882068	4.99474	chr1_110881980_110882068	89	6.62897	2.86844	6	110881980
Promoter	chr1	chr1:110950238-110950540	110950440	5.56998	chr1_110950338_110950440	103	9.56023	5.37052	5	110950338
Promoter	chr1	chr1:111506460-111506963	111506863	7.06801	chr1_111506560_111506863	304	10.7361	6.39287	8	111506560
Promoter	chr1	chr1:111682641-111682949	111682849	4.84193	chr1_111682741_111682849	109	6.67387	2.90601	5	111682741
Promoter	chr1	chr1:112298064-112298381	112298281	5.80909	chr1_112298164_112298281	118	8.59784	4.53718	6	112298164
Promoter	chr1	chr1:113257820-113258247	113258147	6.47823	chr1_113257920_113258147	228	9.72895	5.51685	7	113257920
Promoter	chr1	chr1:114354816-114355318	114355218	5.72789	chr1_114354916_114355218	303	8.36097	4.33542	6	114354916
Promoter	chr1	chr1:114447589-114448009	114447909	8.78602	chr1_114447689_114447909	221	14.2862	9.57087	10	114447689
Promoter	chr1	chr1:115053655-115053972	115053872	5.20041	chr1_115053755_115053872	118	7.7935	3.85098	5	115053755
Promoter	chr1	chr1:115124201-115124495	115124395	6.02255	chr1_115124301_115124395	95	9.29185	5.13711	6	115124301
Promoter	chr1	chr1:115259293-115259634	115259534	6.2523	chr1_115259393_115259534	142	10.204	5.9278	6	115259393
Promoter	chr1	chr1:116915621-116915926	116915826	5.20041	chr1_116915721_116915826	106	7.7935	3.85098	5	116915721
Promoter	chr1	chr1:117602557-117602869	117602769	5.64892	chr1_117602657_117602769	113	8.14215	4.14836	6	117602657
Promoter	chr1	chr1:117909871-117910167	117910067	4.89252	chr1_117909971_117910067	97	6.8126	3.02641	5	117909971
Promoter	chr1	chr1:118148299-118148760	118148660	7.80101	chr1_118148399_118148660	262	12.1702	7.65725	9	118148399
Promoter	chr1	chr1:146644060-146644346	146644246	7.09179	chr1_146644160_146644246	87	10.796	6.4476	8	146644160
Promoter	chr1	chr1:146714122-146714441	146714341	6.63896	chr1_146714222_146714341	120	10.1904	5.9166	7	146714222
Promoter	chr1	chr1:146989620-146989910	146989810	3.57274	chr1_146989720_146989810	91	5.11093	1.65898	3	146989720
Promoter	chr1	chr1:147400266-147400585	147400485	6.97443	chr1_147400366_147400485	120	10.5058	6.18953	8	147400366
Promoter	chr1	chr1:149514364-149514654	149514554	4.14935	chr1_149514464_149514554	91	5.59434	2.03971	4	149514464
Promoter	chr1	chr1:149784945-149785300	149785200	4.41578	chr1_149785045_149785200	156	5.6616	2.09885	5	149785045
Promoter	chr1	chr1:149812705-149813005	149812905	4.22264	chr1_149812805_149812905	101	5.22485	1.75563	6	149812805
Promoter	chr1	chr1:149822557-149822870	149822770	4.87612	chr1_149822657_149822770	114	6.39897	2.67734	7	149822657
Promoter	chr1	chr1:149982376-149982851	149982751	6.54615	chr1_149982476_149982751	276	9.9189	5.67995	7	149982476
Promoter	chr1	chr1:150241268-150241554	150241454	5.05083	chr1_150241368_150241454	87	7.28328	3.418	5	150241368
Promoter	chr1	chr1:150336316-150336722	150336622	8.3589	chr1_150336416_150336622	207	13.3398	8.71018	12	150336416
Promoter	chr1	chr1:150459616-150460020	150459920	5.97862	chr1_150459716_150459920	205	9.13915	5.00556	6	150459716
Promoter	chr1	chr1:150487974-150488334	150488234	8.04216	chr1_150488074_150488234	161	12.7918	8.21669	9	150488074
Promoter	chr1	chr1:150552028-150552425	150552325	7.26825	chr1_150552128_150552325	198	10.9578	6.58998	9	150552128
Promoter	chr1	chr1:150601722-150602028	150601928	4.00732	chr1_150601822_150601928	107	5.19878	1.73291	4	150601822
Promoter	chr1	chr1:150848676-150849329	150849229	6.53765	chr1_150848776_150849229	454	9.52893	5.34712	9	150848776
Promoter	chr1	chr1:150898611-150898914	150898814	7.45335	chr1_150898711_150898814	104	11.3583	6.94693	9	150898711
Promoter	chr1	chr1:150951992-150952281	150952181	4.85868	chr1_150952092_150952181	90	6.71924	2.94856	5	150952092
Promoter	chr1	chr1:150980699-150980999	150980899	7.21317	chr1_150980799_150980899	101	11.1109	6.72518	8	150980799
Promoter	chr1	chr1:151138397-151138698	151138598	6.43373	chr1_151138497_151138598	102	9.60815	5.4148	7	151138497
Promoter	chr1	chr1:151162538-151162842	151162742	6.93388	chr1_151162638_151162742	105	11.1702	6.77724	7	151162638
Promoter	chr1	chr1:151170813-151171151	151171051	5.96268	chr1_151170913_151171051	139	8.46822	4.42972	7	151170913
Promoter	chr1	chr1:151253638-151254080	151253980	11.6503	chr1_151253738_151253980	243	22.5505	17.4286	21	151253738
Promoter	chr1	chr1:151319625-151320090	151319990	6.51944	chr1_151319725_151319990	266	9.49572	5.31594	9	151319725
Promoter	chr1	chr1:151483619-151484062	151483962	5.64892	chr1_151483719_151483962	244	8.14215	4.14836	6	151483719
Promoter	chr1	chr1:151512568-151512864	151512764	6.63896	chr1_151512668_151512764	97	10.1904	5.9166	7	151512668
Promoter	chr1	chr1:151762941-151763256	151763156	5.49734	chr1_151763041_151763156	116	7.74914	3.81333	6	151763041
Promoter	chr1	chr1:153606244-153606666	153606566	9.5922	chr1_153606344_153606566	223	16.0793	11.2258	14	153606344
Promoter	chr1	chr1:153643364-153643859	153643759	3.99365	chr1_153643464_153643759	296	5.1632	1.70454	4	153643464
Promoter	chr1	chr1:153700123-153700648	153700548	7.2234	chr1_153700223_153700548	326	10.8636	6.50308	9	153700223
Promoter	chr1	chr1:153895313-153895917	153895817	9.33718	chr1_153895413_153895817	405	15.6209	10.7978	14	153895413
Promoter	chr1	chr1:153963005-153963294	153963194	4.12015	chr1_153963105_153963194	90	5.50878	1.9758	4	153963105
Promoter	chr1	chr1:154192991-154193596	154193496	6.80361	chr1_154193091_154193496	406	10.0257	5.77552	9	154193091
Promoter	chr1	chr1:154244683-154245213	154245113	7.13535	chr1_154244783_154245113	331	10.6815	6.34417	9	154244783
Promoter	chr1	chr1:154531048-154531533	154531433	8.69312	chr1_154531148_154531433	286	13.959	9.26912	12	154531148
Promoter	chr1	chr1:154580499-154580861	154580761	4.80878	chr1_154580599_154580761	163	6.5856	2.82981	5	154580599
Promoter	chr1	chr1:154928513-154928820	154928720	4.96164	chr1_154928613_154928720	108	7.01074	3.1926	5	154928613
Promoter	chr1	chr1:154946796-154947153	154947053	5.08805	chr1_154946896_154947053	158	6.76467	2.98192	7	154946896
Promoter	chr1	chr1:154955485-154955872	154955772	6.00088	chr1_154955585_154955772	188	8.5529	4.50039	7	154955585
Promoter	chr1	chr1:154974471-154974833	154974733	4.71651	chr1_154974571_154974733	163	6.13147	2.45088	7	154974571
Promoter	chr1	chr1:155108111-155108483	155108383	7.33878	chr1_155108211_155108383	173	11.4549	7.03046	8	155108211
Promoter	chr1	chr1:155164447-155164854	155164754	7.04942	chr1_155164547_155164754	208	10.5072	6.18953	9	155164547
Promoter	chr1	chr1:155197143-155197631	155197531	6.3065	chr1_155197243_155197531	289	9.05161	4.93318	8	155197243
Promoter	chr1	chr1:155232011-155232354	155232254	5.82976	chr1_155232111_155232254	144	8.66022	4.59174	6	155232111
Promoter	chr1	chr1:155246954-155247359	155247259	7.45335	chr1_155247054_155247259	206	11.3583	6.94693	9	155247054
Promoter	chr1	chr1:155278347-155278673	155278573	7.02091	chr1_155278447_155278573	127	10.6192	6.29083	8	155278447
Promoter	chr1	chr1:155579788-155580115	155580015	6.59223	chr1_155579888_155580015	128	10.0519	5.79609	7	155579888
Promoter	chr1	chr1:155829064-155829404	155829304	8.94402	chr1_155829164_155829304	141	14.4138	9.68367	11	155829164
Promoter	chr1	chr1:156182557-156182872	156182772	4.74383	chr1_156182657_156182772	116	6.41815	2.69164	5	156182657
Promoter	chr1	chr1:156308011-156308416	156308316	7.97033	chr1_156308111_156308316	206	12.3732	7.84005	10	156308111
Promoter	chr1	chr1:156462433-156462776	156462676	4.87587	chr1_156462533_156462676	144	6.39357	2.67223	6	156462533
Promoter	chr1	chr1:156561385-156561683	156561583	4.12015	chr1_156561485_156561583	99	5.50878	1.9758	4	156561485
Promoter	chr1	chr1:156710977-156711293	156711193	9.05519	chr1_156711077_156711193	117	14.6611	9.91195	12	156711077
Promoter	chr1	chr1:156721452-156721815	156721715	6.4612	chr1_156721552_156721715	164	9.36422	5.19965	8	156721552
Promoter	chr1	chr1:156736937-156737372	156737272	6.07878	chr1_156737037_156737272	236	8.72923	4.65079	7	156737037
Promoter	chr1	chr1:160001635-160001926	160001826	6.88292	chr1_160001735_160001826	92	10.9856	6.61035	7	160001735
Promoter	chr1	chr1:160068681-160069013	160068913	9.80647	chr1_160068781_160068913	133	16.4727	11.5934	14	160068781
Promoter	chr1	chr1:160232157-160232545	160232445	8.63868	chr1_160232257_160232445	189	13.9061	9.22061	10	160232257
Promoter	chr1	chr1:160336567-160336858	160336758	4.366	chr1_160336667_160336758	92	6.32161	2.61018	4	160336667
Promoter	chr1	chr1:161015597-161015890	161015790	6.50072	chr1_161015697_161015790	94	9.79106	5.57209	7	161015697
Promoter	chr1	chr1:161129105-161129399	161129299	5.2392	chr1_161129205_161129299	95	7.93927	3.97395	5	161129205
Promoter	chr1	chr1:161135871-161136357	161136257	7.26825	chr1_161135971_161136257	287	10.9578	6.58998	9	161135971
Promoter	chr1	chr1:161676698-161676992	161676892	5.55322	chr1_161676798_161676892	95	7.89024	3.93663	6	161676798
Promoter	chr1	chr1:162531219-162531580	162531480	7.80101	chr1_162531319_162531480	162	12.1702	7.65725	9	162531319
Promoter	chr1	chr1:163291445-163291903	163291803	7.64812	chr1_163291545_163291803	259	11.8024	7.33436	9	163291545
Promoter	chr1	chr1:166845454-166845842	166845742	6.43373	chr1_166845554_166845742	189	9.60815	5.4148	7	166845554
Promoter	chr1	chr1:167189674-167190239	167190139	11.0504	chr1_167189774_167190139	366	21.5497	16.4555	21	167189774
Promoter	chr1	chr1:167905217-167905618	167905518	10.1211	chr1_167905317_167905518	202	17.3327	12.4067	15	167905317
Promoter	chr1	chr1:168148045-168148339	168148239	4.97922	chr1_168148145_168148239	95	7.06289	3.22997	5	168148145
Promoter	chr1	chr1:168195002-168195362	168195262	5.64892	chr1_168195102_168195262	161	8.14215	4.14836	6	168195102
Promoter	chr1	chr1:169075362-169075659	169075559	6.54615	chr1_169075462_169075559	98	9.9189	5.67995	7	169075462
Promoter	chr1	chr1:169455135-169455468	169455368	4.50027	chr1_169455235_169455368	134	6.89181	3.08795	4	169455235
Promoter	chr1	chr1:169862828-169863123	169863023	4.14935	chr1_169862928_169863023	96	5.59434	2.03971	4	169862928
Promoter	chr1	chr1:170043717-170044021	170043921	5.78858	chr1_170043817_170043921	105	8.53677	4.48802	6	170043817
Promoter	chr1	chr1:171283026-171283328	171283228	5.05083	chr1_171283126_171283228	103	7.28328	3.418	5	171283126
Promoter	chr1	chr1:171711040-171711337	171711237	5.55322	chr1_171711140_171711237	98	7.89024	3.93663	6	171711140
Promoter	chr1	chr1:171750292-171750771	171750671	5.31893	chr1_171750392_171750671	280	7.32394	3.45294	6	171750392
Promoter	chr1	chr1:172501871-172502320	172502220	11.8414	chr1_172501971_172502220	250	20.8645	15.79	16	172501971
Promoter	chr1	chr1:173793561-173793881	173793781	7.46883	chr1_173793661_173793781	121	11.8339	7.35972	8	173793661
Promoter	chr1	chr1:173837062-173837370	173837270	7.2318	chr1_173837162_173837270	109	10.9225	6.55833	10	173837162
Promoter	chr1	chr1:174128320-174128743	174128643	5.7682	chr1_174128420_174128643	224	8.47697	4.43283	6	174128420
Promoter	chr1	chr1:174968745-174969031	174968931	5.44288	chr1_174968845_174968931	87	7.41103	3.52641	7	174968845
Promoter	chr1	chr1:174992399-174992851	174992751	6.45591	chr1_174992499_174992751	253	9.668	5.46175	7	174992499
Promoter	chr1	chr1:176176626-176176920	176176820	7.06801	chr1_176176726_176176820	95	10.7361	6.39287	8	176176726
Promoter	chr1	chr1:178994817-178995490	178995390	8.24568	chr1_178994917_178995390	474	13.1353	8.52536	12	178994917
Promoter	chr1	chr1:179262639-179262970	179262870	5.72789	chr1_179262739_179262870	132	8.36097	4.33542	6	179262739
Promoter	chr1	chr1:179846820-179847117	179847017	5.234	chr1_179846920_179847017	98	7.13325	3.2944	6	179846920
Promoter	chr1	chr1:179851663-179851969	179851869	7.09212	chr1_179851763_179851869	107	10.5934	6.26958	9	179851763
Promoter	chr1	chr1:179923645-179923985	179923885	6.1995	chr1_179923745_179923885	141	9.01315	4.89779	7	179923745
Promoter	chr1	chr1:180123739-180124102	180124002	7.52521	chr1_180123839_180124002	164	11.5192	7.08818	9	180123839
Promoter	chr1	chr1:180600930-180601220	180601120	6.83863	chr1_180601030_180601120	91	10.1853	5.91659	8	180601030
Promoter	chr1	chr1:181057584-181057916	181057816	8.89639	chr1_181057684_181057816	133	14.3487	9.62614	12	181057684
Promoter	chr1	chr1:182360847-182361179	182361079	5.61024	chr1_182360947_182361079	133	8.03871	4.0616	6	182360947
Promoter	chr1	chr1:182808274-182808577	182808477	8.02442	chr1_182808374_182808477	104	12.5388	7.98815	11	182808374
Promoter	chr1	chr1:183559551-183559856	183559756	3.57274	chr1_183559651_183559756	106	5.11093	1.65898	3	183559651
Promoter	chr1	chr1:183604781-183605244	183605144	9.21976	chr1_183604881_183605144	264	14.9931	10.2159	12	183604881
Promoter	chr1	chr1:184723864-184724222	184724122	7.99507	chr1_184723964_184724122	159	12.4255	7.88891	10	184723964
Promoter	chr1	chr1:185126002-185126439	185126339	6.92433	chr1_185126102_185126339	238	10.2592	5.9788	9	185126102
Promoter	chr1	chr1:186344262-186344907	186344807	5.11956	chr1_186344362_186344807	446	6.88646	3.0877	6	186344362
Promoter	chr1	chr1:192544608-192545050	192544950	4.92683	chr1_192544708_192544950	243	6.90967	3.10462	5	192544708
Promoter	chr1	chr1:192777869-192778177	192778077	5.6737	chr1_192777969_192778077	109	7.86104	3.90953	7	192777969
Promoter	chr1	chr1:193028370-193028678	193028578	8.27773	chr1_193028470_193028578	109	13.0447	8.44164	10	193028470
Promoter	chr1	chr1:193090902-193091260	193091160	8.94402	chr1_193091002_193091160	159	14.4138	9.68367	11	193091002
Promoter	chr1	chr1:197170318-197170808	197170708	7.26825	chr1_197170418_197170708	291	10.9578	6.58998	9	197170418
Promoter	chr1	chr1:197871819-197872209	197872109	5.7682	chr1_197871919_197872109	191	8.47697	4.43283	6	197871919
Promoter	chr1	chr1:200379075-200379443	200379343	6.03958	chr1_200379175_200379343	169	8.63986	4.57212	7	200379175
Promoter	chr1	chr1:200589796-200590092	200589992	7.02826	chr1_200589896_200589992	97	10.4648	6.15858	9	200589896
Promoter	chr1	chr1:200707781-200708176	200708076	5.68813	chr1_200707881_200708076	196	8.24948	4.24217	6	200707881
Promoter	chr1	chr1:200992713-200993028	200992928	9.27596	chr1_200992813_200992928	116	15.1085	10.321	12	200992813
Promoter	chr1	chr1:201798111-201798406	201798306	7.06801	chr1_201798211_201798306	96	10.7361	6.39287	8	201798211
Promoter	chr1	chr1:202317563-202317985	202317885	9.50775	chr1_202317663_202317885	223	15.5969	10.7759	12	202317663
Promoter	chr1	chr1:202779805-202780091	202779991	6.83863	chr1_202779905_202779991	87	10.1853	5.91659	8	202779905
Promoter	chr1	chr1:202858217-202858502	202858402	6.50106	chr1_202858317_202858402	86	9.4468	5.27328	8	202858317
Promoter	chr1	chr1:202896257-202896565	202896465	5.5721	chr1_202896357_202896465	109	7.93888	3.97395	6	202896357
Promoter	chr1	chr1:202976298-202976625	202976525	4.50066	chr1_202976398_202976525	128	5.84523	2.22084	5	202976398
Promoter	chr1	chr1:203142788-203143116	203143016	4.0771	chr1_203142888_203143016	129	5.38686	1.87372	4	203142888
Promoter	chr1	chr1:203256523-203256838	203256738	5.52313	chr1_203256623_203256738	116	7.56446	3.66222	7	203256623
Promoter	chr1	chr1:203274335-203274665	203274565	5.53447	chr1_203274435_203274565	131	7.84243	3.89358	6	203274435
Promoter	chr1	chr1:203830428-203830822	203830722	8.63868	chr1_203830528_203830722	195	13.9061	9.22061	10	203830528
Promoter	chr1	chr1:204380865-204381193	204381093	5.49734	chr1_204380965_204381093	129	7.74914	3.81333	6	204380965
Promoter	chr1	chr1:205180468-205180774	205180674	4.77608	chr1_205180568_205180674	107	6.50043	2.75987	5	205180568
Promoter	chr1	chr1:205601014-205601370	205601270	7.95625	chr1_205601114_205601270	157	12.4109	7.8773	11	205601114
Promoter	chr1	chr1:205718522-205718965	205718865	8.69312	chr1_205718622_205718865	244	13.959	9.26912	12	205718622
Promoter	chr1	chr1:205782152-205782519	205782419	6.78322	chr1_205782252_205782419	168	10.6445	6.31084	7	205782252
Promoter	chr1	chr1:206137746-206138413	206138313	9.25364	chr1_206137846_206138313	468	16.2067	11.3447	16	206137846
Promoter	chr1	chr1:206785679-206786130	206786030	12.9269	chr1_206785779_206786030	252	23.5123	18.3675	18	206785779
Promoter	chr1	chr1:207494718-207495020	207494920	6.52118	chr1_207494818_207494920	103	9.48881	5.31039	8	207494818
Promoter	chr1	chr1:207925206-207925521	207925421	7.47715	chr1_207925306_207925421	116	11.4113	6.98799	9	207925306
Promoter	chr1	chr1:208417648-208417955	208417855	5.01477	chr1_208417748_208417855	108	7.17062	3.32223	5	208417748
Promoter	chr1	chr1:209957779-209958087	209957987	7.28801	chr1_209957879_209957987	109	11.3135	6.90763	8	209957879
Promoter	chr1	chr1:211432241-211432592	211432492	5.92496	chr1_211432341_211432492	152	8.38571	4.35619	7	211432341
Promoter	chr1	chr1:211752404-211752872	211752772	10.416	chr1_211752504_211752772	269	18.1967	13.2286	16	211752504
Promoter	chr1	chr1:212208437-212208750	212208650	5.07203	chr1_212208537_212208650	114	6.78706	3.00275	6	212208537
Promoter	chr1	chr1:212458533-212458862	212458762	9.00189	chr1_212458633_212458762	130	14.7426	9.98546	13	212458633
Promoter	chr1	chr1:212588057-212588422	212588322	9.48766	chr1_212588157_212588322	166	15.7114	10.8809	11	212588157
Promoter	chr1	chr1:212781964-212782342	212782242	5.15174	chr1_212782064_212782242	179	6.95476	3.14477	6	212782064
Promoter	chr1	chr1:212964992-212965341	212965241	10.0507	chr1_212965092_212965241	150	16.7791	11.8833	13	212965092
Promoter	chr1	chr1:214776299-214776593	214776493	6.54615	chr1_214776399_214776493	95	9.9189	5.67995	7	214776399
Promoter	chr1	chr1:219347005-219347292	219347192	5.85057	chr1_219347105_219347192	88	8.72398	4.64927	6	219347105
Promoter	chr1	chr1:220219809-220220122	220220022	5.05083	chr1_220219909_220220022	114	7.28328	3.418	5	220219909
Promoter	chr1	chr1:221915350-221915770	221915670	6.50106	chr1_221915450_221915670	221	9.4468	5.27328	8	221915450
Promoter	chr1	chr1:222791052-222791341	222791241	8.24029	chr1_222791152_222791241	90	13.349	8.71746	9	222791152
Promoter	chr1	chr1:222885754-222886038	222885938	4.30746	chr1_222885854_222885938	85	5.43718	1.9169	5	222885854
Promoter	chr1	chr1:223316448-223316783	223316683	8.52431	chr1_223316548_223316683	136	13.6233	8.96261	10	223316548
Promoter	chr1	chr1:224033594-224033989	224033889	6.38291	chr1_224033694_224033889	196	9.20452	5.0667	8	224033694
Promoter	chr1	chr1:224370677-224371072	224370972	7.02091	chr1_224370777_224370972	196	10.6192	6.29083	8	224370777
Promoter	chr1	chr1:225615740-225616130	225616030	9.00163	chr1_225615840_225616030	191	14.5549	9.81331	12	225615840
Promoter	chr1	chr1:225965227-225965619	225965519	6.70801	chr1_225965327_225965519	193	9.89054	5.65658	8	225965327
Promoter	chr1	chr1:226186936-226187378	226187278	9.10939	chr1_226187036_226187278	243	14.7695	10.0101	12	226187036
Promoter	chr1	chr1:226250236-226250579	226250479	7.97885	chr1_226250336_226250479	144	12.4532	7.91026	11	226250336
Promoter	chr1	chr1:226496761-226497183	226497083	6.41171	chr1_226496861_226497083	223	9.54936	5.36085	7	226496861
Promoter	chr1	chr1:226595641-226596051	226595951	11.4866	chr1_226595741_226595951	211	19.9721	14.9261	15	226595741
Promoter	chr1	chr1:227127536-227128084	227127984	8.9487	chr1_227127636_227127984	349	14.4508	9.7179	12	227127636
Promoter	chr1	chr1:227922875-227923272	227923172	8.8161	chr1_227922975_227923172	198	14.3662	9.64025	10	227922975
Promoter	chr1	chr1:228270102-228270490	228270390	13.3312	chr1_228270202_228270390	189	24.1522	18.9913	17	228270202
Promoter	chr1	chr1:228290918-228291261	228291161	7.17911	chr1_228291018_228291161	144	10.7715	6.42532	9	228291018
Promoter	chr1	chr1:228296877-228297259	228297159	8.52431	chr1_228296977_228297159	183	13.6233	8.96261	10	228296977
Promoter	chr1	chr1:228327528-228328082	228327982	8.00157	chr1_228327628_228327982	355	12.4958	7.95137	11	228327628
Promoter	chr1	chr1:228353279-228353631	228353531	14.989	chr1_228353379_228353531	153	30.3952	25.1272	25	228353379
Promoter	chr1	chr1:229406649-229407028	229406928	7.80101	chr1_229406749_229406928	180	12.1702	7.65725	9	229406749
Promoter	chr1	chr1:229478157-229478516	229478416	4.77608	chr1_229478257_229478416	160	6.50043	2.75987	5	229478257
Promoter	chr1	chr1:229643955-229644323	229644223	6.38984	chr1_229644055_229644223	169	9.49162	5.31207	7	229644055
Promoter	chr1	chr1:229694503-229695046	229694946	7.92131	chr1_229694603_229694946	344	12.2704	7.75076	10	229694603
Promoter	chr1	chr1:229761736-229762104	229762004	7.45335	chr1_229761836_229762004	169	11.3583	6.94693	9	229761836
Promoter	chr1	chr1:230202549-230202842	230202742	5.85093	chr1_230202649_230202742	94	8.22681	4.22512	7	230202649
Promoter	chr1	chr1:230777970-230778411	230778311	10.5108	chr1_230778070_230778311	242	17.8323	12.8787	14	230778070
Promoter	chr1	chr1:231114476-231114966	231114866	8.25121	chr1_231114576_231114866	291	12.9848	8.38852	10	231114576
Promoter	chr1	chr1:231376804-231377103	231377003	6.9856	chr1_231376904_231377003	100	11.3655	6.95074	7	231376904
Promoter	chr1	chr1:231473527-231473842	231473742	11.4866	chr1_231473627_231473742	116	19.9721	14.9261	15	231473627
Promoter	chr1	chr1:233086132-233086458	233086358	7.46883	chr1_233086232_233086358	127	11.8339	7.35972	8	233086232
Promoter	chr1	chr1:233463023-233463383	233463283	7.85334	chr1_233463123_233463283	161	12.3005	7.77524	9	233463123
Promoter	chr1	chr1:234509047-234509366	234509266	8.69702	chr1_234509147_234509266	120	14.0544	9.35705	10	234509147
Promoter	chr1	chr1:234745833-234746127	234746027	7.53157	chr1_234745933_234746027	95	11.8939	7.41542	12	234745933
Promoter	chr1	chr1:235292058-235292386	235292286	7.16413	chr1_235292158_235292286	129	10.9817	6.60915	8	235292158
Promoter	chr1	chr1:235491560-235491972	235491872	8.15729	chr1_235491660_235491872	213	12.9773	8.3837	12	235491660
Promoter	chr1	chr1:235667596-235668178	235668078	9.00189	chr1_235667696_235668078	383	14.7426	9.98546	13	235667696
Promoter	chr1	chr1:236030169-236030507	236030407	10.0742	chr1_236030269_236030407	139	16.8918	11.9906	12	236030269
Promoter	chr1	chr1:236230145-236230429	236230329	5.44257	chr1_236230245_236230329	85	7.61473	3.70463	6	236230245
Promoter	chr1	chr1:236958369-236958778	236958678	6.45591	chr1_236958469_236958678	210	9.668	5.46175	7	236958469
Promoter	chr1	chr1:241682928-241683256	241683156	7.06801	chr1_241683028_241683156	129	10.7361	6.39287	8	241683028
Promoter	chr1	chr1:241803498-241803960	241803860	7.35963	chr1_241803598_241803860	263	11.1531	6.76191	9	241803598
Promoter	chr1	chr1:242011270-242011592	242011492	5.97862	chr1_242011370_242011492	123	9.13915	5.00556	6	242011370
Promoter	chr1	chr1:243419040-243419417	243419317	5.62261	chr1_243419140_243419317	178	7.75905	3.82255	7	243419140
Promoter	chr1	chr1:244211409-244211976	244211876	8.0118	chr1_244211509_244211876	368	13.013	8.41531	13	244211509
Promoter	chr1	chr1:244615148-244615694	244615594	12.2843	chr1_244615248_244615594	347	22.2935	17.179	18	244615248
Promoter	chr1	chr1:244815967-244816479	244816379	8.1792	chr1_244816067_244816379	313	13.0163	8.41777	12	244816067
Promoter	chr1	chr1:244998468-244998756	244998656	6.70617	chr1_244998568_244998656	89	9.84105	5.61404	9	244998568
Promoter	chr1	chr1:245026228-245026626	245026526	7.42139	chr1_245026328_245026526	199	11.7083	7.25037	12	245026328
Promoter	chr1	chr1:245133990-245134284	245134184	5.8146	chr1_245134090_245134184	95	8.15021	4.15401	7	245134090
Promoter	chr1	chr1:246670478-246670768	246670668	7.63112	chr1_246670578_246670668	91	12.3458	7.81519	8	246670578
Promoter	chr1	chr1:246729451-246729902	246729802	7.54948	chr1_246729551_246729802	252	11.5743	7.13118	9	246729551
Promoter	chr1	chr1:247095387-247095740	247095640	6.62367	chr1_247095487_247095640	154	9.70649	5.49584	8	247095487
Promoter	chr1	chr1:247335226-247335527	247335427	6.78322	chr1_247335326_247335427	102	10.6445	6.31084	7	247335326
Promoter	chr1	chr1:249132211-249132506	249132406	6.54615	chr1_249132311_249132406	96	9.9189	5.67995	7	249132311
Promoter	chr1	chr1:249153051-249153502	249153402	10.5693	chr1_249153151_249153402	252	17.9131	12.9568	13	249153151
Exon	chr10	chr10:103589455-103589749	103589649	5.5721	chr10_103589555_103589649	95	7.93888	3.97395	6	103589555
Intergenic	chr10	chr10:5669863-5670148	5670048	3.71332	chr10_5669963_5670048	86	5.85645	2.22084	3	5669963
Intergenic	chr10	chr10:15033404-15033701	15033601	4.53513	chr10_15033504_15033601	98	7.06253	3.22997	4	15033504
Intergenic	chr10	chr10:28591902-28592252	28592152	4.23951	chr10_28592002_28592152	151	5.87507	2.23233	4	28592002
Intergenic	chr10	chr10:30966535-30966820	30966720	4.57054	chr10_30966635_30966720	86	7.24839	3.38921	4	30966635
Intergenic	chr10	chr10:44811844-44812313	44812213	6.47823	chr10_44811944_44812213	270	9.72895	5.51685	7	44811944
Intergenic	chr10	chr10:48420287-48420594	48420494	5.35912	chr10_48420387_48420494	108	8.43568	4.40036	5	48420387
Intergenic	chr10	chr10:73648628-73648934	73648834	4.17898	chr10_73648728_73648834	107	5.68368	2.10218	4	73648728
Intergenic	chr10	chr10:74020438-74020849	74020749	6.83863	chr10_74020538_74020749	212	10.1853	5.91659	8	74020538
Intergenic	chr10	chr10:80063020-80063417	80063317	10.1076	chr10_80063120_80063317	198	16.9738	12.0694	12	80063120
Intergenic	chr10	chr10:96943292-96943631	96943531	7.65885	chr10_96943392_96943531	140	12.4383	7.89714	8	96943392
Intergenic	chr10	chr10:98039013-98039348	98039248	3.62811	chr10_98039113_98039248	136	5.3728	1.86212	3	98039113
Intergenic	chr10	chr10:126077644-126078050	126077950	6.9856	chr10_126077744_126077950	207	11.3655	6.95074	7	126077744
Intergenic	chr10	chr10:130010227-130010518	130010418	7.20042	chr10_130010327_130010418	92	12.2844	7.76351	7	130010327
Intergenic	chr10	chr10:135075357-135075731	135075631	7.7751	chr10_135075457_135075631	175	12.1066	7.60508	9	135075457
Intergenic	chr10	chr10:135333752-135334036	135333936	5.16219	chr10_135333852_135333936	85	7.65579	3.73743	5	135333852
Intron	chr10	chr10:463724-464028	463928	4.39881	chr10_463824_463928	105	6.45017	2.71581	4	463824
Intron	chr10	chr10:4705364-4705657	4705557	5.44216	chr10_4705464_4705557	94	8.83102	4.74236	5	4705464
Intron	chr10	chr10:6205534-6205954	6205854	8.18269	chr10_6205634_6205854	221	13.1821	8.5652	9	6205634
Intron	chr10	chr10:13814217-13814509	13814409	3.68521	chr10_13814317_13814409	93	5.68361	2.10218	3	13814317
Intron	chr10	chr10:103124493-103124828	103124728	20.5566	chr10_103124593_103124728	136	41.7204	36.3225	25	103124593
Intron	chr10	chr10:105437934-105438255	105438155	5.44216	chr10_105438034_105438155	122	8.83102	4.74236	5	105438034
Intron	chr10	chr10:123551320-123551607	123551507	3.67077	chr10_123551420_123551507	88	5.60034	2.04407	3	123551420
Intron	chr10	chr10:133972066-133972491	133972391	11.5661	chr10_133972166_133972391	226	20.321	15.2632	16	133972166
Intron	chr10	chr10:134941191-134941489	134941389	7.71493	chr10_134941291_134941389	99	12.6305	8.07285	8	134941291
Promoter	chr10	chr10:977536-977980	977880	8.88743	chr10_977636_977880	245	14.2885	9.571	11	977636
Promoter	chr10	chr10:1094955-1095300	1095200	9.10939	chr10_1095055_1095200	146	14.7695	10.0101	12	1095055
Promoter	chr10	chr10:3214904-3215431	3215331	7.69478	chr10_3215004_3215331	328	11.9307	7.44531	11	3215004
Promoter	chr10	chr10:3827389-3827749	3827649	5.5721	chr10_3827489_3827649	161	7.93888	3.97395	6	3827489
Promoter	chr10	chr10:5726503-5726955	5726855	6.45591	chr10_5726603_5726855	253	9.668	5.46175	7	5726603
Promoter	chr10	chr10:5855485-5855795	5855695	4.87554	chr10_5855585_5855695	111	6.76547	2.98192	5	5855585
Promoter	chr10	chr10:5931770-5932261	5932161	8.24029	chr10_5931870_5932161	292	13.349	8.71746	9	5931870
Promoter	chr10	chr10:6130643-6131102	6131002	9.29925	chr10_6130743_6131002	260	15.2402	10.4452	11	6130743
Promoter	chr10	chr10:7829955-7830246	7830146	7.91785	chr10_7830055_7830146	92	13.392	8.7543	8	7830055
Promoter	chr10	chr10:7860255-7860570	7860470	6.78322	chr10_7860355_7860470	116	10.6445	6.31084	7	7860355
Promoter	chr10	chr10:11653619-11653955	11653855	5.68813	chr10_11653719_11653855	137	8.24948	4.24217	6	11653719
Promoter	chr10	chr10:12110719-12111047	12110947	6.02255	chr10_12110819_12110947	129	9.29185	5.13711	6	12110819
Promoter	chr10	chr10:12171342-12171723	12171623	6.75099	chr10_12171442_12171623	182	9.98617	5.74008	8	12171442
Promoter	chr10	chr10:13390187-13390491	13390391	5.46071	chr10_13390287_13390391	105	7.65883	3.73743	6	13390287
Promoter	chr10	chr10:14646216-14646616	14646516	7.26289	chr10_14646316_14646516	201	11.2447	6.84473	8	14646316
Promoter	chr10	chr10:14920556-14920945	14920845	6.41171	chr10_14920656_14920845	190	9.54936	5.36085	7	14920656
Promoter	chr10	chr10:15130725-15131025	15130925	5.37964	chr10_15130825_15130925	101	8.52886	4.48166	5	15130825
Promoter	chr10	chr10:15210705-15211020	15210920	7.11574	chr10_15210805_15210920	116	10.8569	6.49802	8	15210805
Promoter	chr10	chr10:16859327-16859815	16859715	6.45591	chr10_16859427_16859715	289	9.668	5.46175	7	16859427
Promoter	chr10	chr10:18948116-18948421	18948321	5.93531	chr10_18948216_18948321	106	8.99407	4.88335	6	18948216
Promoter	chr10	chr10:21822792-21823163	21823063	7.40619	chr10_21822892_21823063	172	11.2544	6.85161	9	21822892
Promoter	chr10	chr10:23727750-23728148	23728048	8.41805	chr10_23727850_23728048	199	13.8941	9.21143	9	23727850
Promoter	chr10	chr10:27149848-27150271	27150171	7.40619	chr10_27149948_27150171	224	11.2544	6.85161	9	27149948
Promoter	chr10	chr10:27389302-27389618	27389518	5.08741	chr10_27389402_27389518	117	7.40133	3.52037	5	27389402
Promoter	chr10	chr10:27444088-27444391	27444291	5.72789	chr10_27444188_27444291	104	8.36097	4.33542	6	27444188
Promoter	chr10	chr10:28821478-28821788	28821688	5.5721	chr10_28821578_28821688	111	7.93888	3.97395	6	28821578
Promoter	chr10	chr10:32217675-32217980	32217880	6.88331	chr10_32217775_32217880	106	10.289	6.00361	8	32217775
Promoter	chr10	chr10:32635134-32635483	32635383	7.35963	chr10_32635234_32635383	150	11.1531	6.76191	9	32635234
Promoter	chr10	chr10:35415488-35415799	35415699	5.11956	chr10_35415588_35415699	112	6.88646	3.0877	6	35415588
Promoter	chr10	chr10:38146473-38146766	38146666	5.35912	chr10_38146573_38146666	94	8.43568	4.40036	5	38146573
Promoter	chr10	chr10:38265412-38265702	38265602	6.8327	chr10_38265512_38265602	91	10.8107	6.45871	7	38265512
Promoter	chr10	chr10:38383039-38383382	38383282	5.35912	chr10_38383139_38383282	144	8.43568	4.40036	5	38383139
Promoter	chr10	chr10:38645115-38645487	38645387	6.78322	chr10_38645215_38645387	173	10.6445	6.31084	7	38645215
Promoter	chr10	chr10:38691742-38692067	38691967	9.81011	chr10_38691842_38691967	126	16.286	11.4169	13	38691842
Promoter	chr10	chr10:43133541-43133841	43133741	6.15833	chr10_43133641_43133741	101	9.80457	5.57875	6	43133641
Promoter	chr10	chr10:43932376-43932670	43932570	4.94417	chr10_43932476_43932570	95	6.95968	3.14477	5	43932476
Promoter	chr10	chr10:46167971-46168263	46168163	6.88292	chr10_46168071_46168163	93	10.9856	6.61035	7	46168071
Promoter	chr10	chr10:49514339-49514780	49514680	5.31893	chr10_49514439_49514680	242	7.32394	3.45294	6	49514439
Promoter	chr10	chr10:53459475-53459763	53459663	3.60021	chr10_53459575_53459663	89	5.23671	1.75563	3	53459575
Promoter	chr10	chr10:60028615-60028919	60028819	7.54948	chr10_60028715_60028819	105	11.5743	7.13118	9	60028715
Promoter	chr10	chr10:64564503-64564791	64564691	4.53513	chr10_64564603_64564691	89	7.06253	3.22997	4	64564603
Promoter	chr10	chr10:64892868-64893160	64893060	5.27857	chr10_64892968_64893060	93	8.09408	4.10782	5	64892968
Promoter	chr10	chr10:65029044-65029350	65029250	5.80909	chr10_65029144_65029250	107	8.59784	4.53718	6	65029144
Promoter	chr10	chr10:69834874-69835179	69835079	4.1057	chr10_69834974_69835079	106	5.46731	1.94317	4	69834974
Promoter	chr10	chr10:70091517-70091867	70091767	7.21317	chr10_70091617_70091767	151	11.1109	6.72518	8	70091617
Promoter	chr10	chr10:70480782-70481099	70480999	5.68813	chr10_70480882_70480999	118	8.24948	4.24217	6	70480882
Promoter	chr10	chr10:70883643-70883990	70883890	6.59223	chr10_70883743_70883890	148	10.0519	5.79609	7	70883743
Promoter	chr10	chr10:71078255-71078590	71078490	6.71031	chr10_71078355_71078490	136	10.4097	6.11003	7	71078355
Promoter	chr10	chr10:71906337-71906633	71906533	4.97922	chr10_71906437_71906533	97	7.06289	3.22997	5	71906437
Promoter	chr10	chr10:71930196-71930565	71930465	6.63896	chr10_71930296_71930465	170	10.1904	5.9166	7	71930296
Promoter	chr10	chr10:71993113-71993424	71993324	10.0079	chr10_71993213_71993324	112	16.7316	11.8384	12	71993213
Promoter	chr10	chr10:72142292-72142595	72142495	6.02255	chr10_72142392_72142495	104	9.29185	5.13711	6	72142392
Promoter	chr10	chr10:72575488-72575786	72575686	6.02255	chr10_72575588_72575686	99	9.29185	5.13711	6	72575588
Promoter	chr10	chr10:72972151-72972536	72972436	5.7682	chr10_72972251_72972436	186	8.47697	4.43283	6	72972251
Promoter	chr10	chr10:73610930-73611252	73611152	8.52431	chr10_73611030_73611152	123	13.6233	8.96261	10	73611030
Promoter	chr10	chr10:74033341-74033729	74033629	5.21734	chr10_74033441_74033629	189	7.09663	3.2603	6	74033441
Promoter	chr10	chr10:74385782-74386074	74385974	8.79762	chr10_74385882_74385974	93	15.2569	10.4599	9	74385882
Promoter	chr10	chr10:75255626-75255936	75255836	8.30442	chr10_75255726_75255836	111	13.1055	8.49621	10	75255726
Promoter	chr10	chr10:75571519-75571918	75571818	9.42401	chr10_75571619_75571818	200	15.5493	10.7309	11	75571619
Promoter	chr10	chr10:75757638-75757931	75757831	5.20041	chr10_75757738_75757831	94	7.7935	3.85098	5	75757738
Promoter	chr10	chr10:75936131-75936593	75936493	4.84193	chr10_75936231_75936493	263	6.67387	2.90601	5	75936231
Promoter	chr10	chr10:76586448-76586822	76586722	9.75224	chr10_76586548_76586722	175	16.6763	11.7864	15	76586548
Promoter	chr10	chr10:76993901-76994265	76994165	4.64962	chr10_76994001_76994165	165	6.18694	2.49967	5	76994001
Promoter	chr10	chr10:79789208-79789497	79789397	5.80909	chr10_79789308_79789397	90	8.59784	4.53718	6	79789308
Promoter	chr10	chr10:81205414-81205806	81205706	7.90638	chr10_81205514_81205706	193	12.435	7.89396	9	81205514
Promoter	chr10	chr10:82213790-82214138	82214038	5.27857	chr10_82213890_82214038	149	8.09408	4.10782	5	82213890
Promoter	chr10	chr10:85898957-85899383	85899283	5.82976	chr10_85899057_85899283	227	8.66022	4.59174	6	85899057
Promoter	chr10	chr10:86088155-86088491	86088391	7.90638	chr10_86088255_86088391	137	12.435	7.89396	9	86088255
Promoter	chr10	chr10:88281457-88281844	88281744	8.87687	chr10_88281557_88281744	188	14.5304	9.79174	10	88281557
Promoter	chr10	chr10:88516032-88516523	88516423	8.01464	chr10_88516132_88516423	292	12.7179	8.14922	9	88516132
Promoter	chr10	chr10:88854562-88854956	88854856	11.2205	chr10_88854662_88854856	195	19.5254	14.4983	13	88854662
Promoter	chr10	chr10:89577885-89578175	89578075	6.06714	chr10_89577985_89578075	91	9.45298	5.27633	6	89577985
Promoter	chr10	chr10:91011573-91011916	91011816	5.31854	chr10_91011673_91011816	144	8.25908	4.24673	5	91011673
Promoter	chr10	chr10:91093689-91094039	91093939	5.68813	chr10_91093789_91093939	151	8.24948	4.24217	6	91093789
Promoter	chr10	chr10:92631550-92631865	92631765	7.63112	chr10_92631650_92631765	116	12.3458	7.81519	8	92631650
Promoter	chr10	chr10:92980121-92980544	92980444	8.1259	chr10_92980221_92980444	224	13.0215	8.41896	9	92980221
Promoter	chr10	chr10:93557958-93558275	93558175	9.32692	chr10_93558058_93558175	118	15.881	11.0382	10	93558058
Promoter	chr10	chr10:94050776-94051169	94051069	4.20903	chr10_94050876_94051069	194	5.77713	2.18275	4	94050876
Promoter	chr10	chr10:94352654-94352977	94352877	5.80909	chr10_94352754_94352877	124	8.59784	4.53718	6	94352754
Promoter	chr10	chr10:95462237-95462525	95462425	3.6141	chr10_95462337_95462425	89	5.30337	1.81332	3	95462337
Promoter	chr10	chr10:97320995-97321400	97321300	5.05083	chr10_97321095_97321300	206	7.28328	3.418	5	97321095
Promoter	chr10	chr10:98346737-98347051	98346951	4.69625	chr10_98346837_98346951	115	6.29976	2.59565	5	98346837
Promoter	chr10	chr10:98480487-98480851	98480751	5.55322	chr10_98480587_98480751	165	7.89024	3.93663	6	98480587
Promoter	chr10	chr10:99052410-99052695	99052595	5.93531	chr10_99052510_99052595	86	8.99407	4.88335	6	99052510
Promoter	chr10	chr10:99185715-99186093	99185993	7.36442	chr10_99185815_99185993	179	11.5277	7.09315	8	99185815
Promoter	chr10	chr10:99205655-99205949	99205849	6.15833	chr10_99205755_99205849	95	9.80457	5.57875	6	99205755
Promoter	chr10	chr10:99258083-99258383	99258283	7.31366	chr10_99258183_99258283	101	11.0543	6.67343	9	99258183
Promoter	chr10	chr10:99400109-99400487	99400387	8.1259	chr10_99400209_99400387	179	13.0215	8.41896	9	99400209
Promoter	chr10	chr10:99446992-99447414	99447314	7.94574	chr10_99447092_99447314	223	12.3215	7.79409	10	99447092
Promoter	chr10	chr10:99496663-99496990	99496890	5.80909	chr10_99496763_99496890	128	8.59784	4.53718	6	99496763
Promoter	chr10	chr10:101380288-101380714	101380614	6.66558	chr10_101380388_101380614	227	9.79735	5.57508	8	101380388
Promoter	chr10	chr10:101945671-101945972	101945872	8.18269	chr10_101945771_101945872	102	13.1821	8.5652	9	101945771
Promoter	chr10	chr10:102106750-102107062	102106962	4.12015	chr10_102106850_102106962	113	5.50878	1.9758	4	102106850
Promoter	chr10	chr10:102295457-102295815	102295715	10.6375	chr10_102295557_102295715	159	18.3789	13.3984	12	102295557
Promoter	chr10	chr10:102820678-102821086	102820986	6.88331	chr10_102820778_102820986	209	10.289	6.00361	8	102820778
Promoter	chr10	chr10:103578092-103578625	103578525	8.4593	chr10_103578192_103578525	334	13.3869	8.75032	11	103578192
Promoter	chr10	chr10:103892548-103892910	103892810	4.77608	chr10_103892648_103892810	163	6.50043	2.75987	5	103892648
Promoter	chr10	chr10:103911746-103912218	103912118	7.90638	chr10_103911846_103912118	273	12.435	7.89396	9	103911846
Promoter	chr10	chr10:104004897-104005339	104005239	9.68386	chr10_104004997_104005239	243	16.2316	11.3673	11	104004997
Promoter	chr10	chr10:104154030-104154367	104154267	5.30173	chr10_104154130_104154267	138	7.28475	3.41881	6	104154130
Promoter	chr10	chr10:104179287-104179599	104179499	6.52118	chr10_104179387_104179499	113	9.48881	5.31039	8	104179387
Promoter	chr10	chr10:104220989-104221284	104221184	4.50027	chr10_104221089_104221184	96	6.89181	3.08795	4	104221089
Promoter	chr10	chr10:104263424-104263786	104263686	5.15174	chr10_104263524_104263686	163	6.95476	3.14477	6	104263524
Promoter	chr10	chr10:104474007-104474444	104474344	6.88331	chr10_104474107_104474344	238	10.289	6.00361	8	104474107
Promoter	chr10	chr10:104503317-104503666	104503566	5.35912	chr10_104503417_104503566	150	8.43568	4.40036	5	104503417
Promoter	chr10	chr10:104677616-104677942	104677842	9.11817	chr10_104677716_104677842	127	14.8098	10.0477	11	104677716
Promoter	chr10	chr10:105677930-105678252	105678152	7.41626	chr10_105678030_105678152	123	11.6777	7.22507	8	105678030
Promoter	chr10	chr10:105726740-105727024	105726924	4.46593	chr10_105726840_105726924	85	6.73397	2.95807	4	105726840
Promoter	chr10	chr10:105881402-105881949	105881849	7.39025	chr10_105881502_105881849	348	11.6019	7.15715	8	105881502
Promoter	chr10	chr10:106028686-106029018	106028918	5.27857	chr10_106028786_106028918	133	8.09408	4.10782	5	106028786
Promoter	chr10	chr10:106113276-106113568	106113468	5.46332	chr10_106113376_106113468	93	8.94033	4.83768	5	106113376
Promoter	chr10	chr10:111970948-111971328	111971228	5.10362	chr10_111971048_111971228	181	6.85293	3.06274	6	111971048
Promoter	chr10	chr10:112257386-112257690	112257590	7.74937	chr10_112257486_112257590	105	12.0439	7.54537	9	112257486
Promoter	chr10	chr10:112678951-112679318	112679218	8.4593	chr10_112679051_112679218	168	13.3869	8.75032	11	112679051
Promoter	chr10	chr10:113943397-113943702	113943602	6.93388	chr10_113943497_113943602	106	11.1702	6.77724	7	113943497
Promoter	chr10	chr10:115933870-115934240	115934140	5.08741	chr10_115933970_115934140	171	7.40133	3.52037	5	115933970
Promoter	chr10	chr10:120101670-120102017	120101917	4.366	chr10_120101770_120101917	148	6.32161	2.61018	4	120101770
Promoter	chr10	chr10:120966833-120967150	120967050	7.21317	chr10_120966933_120967050	118	11.1109	6.72518	8	120966933
Promoter	chr10	chr10:121356488-121356798	121356698	8.6098	chr10_121356588_121356698	111	13.8337	9.1552	10	121356588
Promoter	chr10	chr10:121410624-121410938	121410838	7.31331	chr10_121410724_121410838	115	11.3835	6.96371	8	121410724
Promoter	chr10	chr10:121651958-121652363	121652263	5.27857	chr10_121652058_121652263	206	8.09408	4.10782	5	121652058
Promoter	chr10	chr10:124713784-124714099	124713999	7.8588	chr10_124713884_124713999	116	13.1584	8.54645	8	124713884
Promoter	chr10	chr10:126490218-126490506	126490406	3.57274	chr10_126490318_126490406	89	5.11093	1.65898	3	126490318
Promoter	chr10	chr10:127407890-127408315	127408215	6.61552	chr10_127407990_127408215	226	10.1204	5.85826	7	127407990
Promoter	chr10	chr10:131265160-131265496	131265396	9.39251	chr10_131265260_131265396	137	15.4702	10.6576	11	131265260
Promoter	chr10	chr10:131908621-131908929	131908829	7.90638	chr10_131908721_131908829	109	12.435	7.89396	9	131908721
Promoter	chr10	chr10:133795362-133795762	133795662	9.44872	chr10_133795462_133795662	201	15.4706	10.6576	12	133795462
Promoter	chr10	chr10:134121347-134121643	134121543	6.59223	chr10_134121447_134121543	97	10.0519	5.79609	7	134121447
Promoter	chr10	chr10:134350772-134351379	134351279	11.2947	chr10_134350872_134351279	408	20.1266	15.0757	17	134350872
Promoter	chr10	chr10:135122553-135122921	135122821	7.26289	chr10_135122653_135122821	169	11.2447	6.84473	8	135122653
Promoter	chr10	chr10:135207414-135207752	135207652	8.09779	chr10_135207514_135207652	139	12.9435	8.35097	9	135207514
Exon	chr11	chr11:8710424-8710732	8710632	7.02091	chr11_8710524_8710632	109	10.6192	6.29083	8	8710524
Exon	chr11	chr11:60542931-60543226	60543126	4.17898	chr11_60543031_60543126	96	5.68368	2.10218	4	60543031
Exon	chr11	chr11:65314018-65314402	65314302	7.16413	chr11_65314118_65314302	185	10.9817	6.60915	8	65314118
Exon	chr11	chr11:67188511-67188936	67188836	8.69491	chr11_67188611_67188836	226	13.8735	9.19318	11	67188611
Intergenic	chr11	chr11:317457-317761	317661	3.57274	chr11_317557_317661	105	5.11093	1.65898	3	317557
Intergenic	chr11	chr11:518715-519086	518986	7.31331	chr11_518815_518986	172	11.3835	6.96371	8	518815
Intergenic	chr11	chr11:3443766-3444055	3443955	5.63953	chr11_3443866_3443955	90	7.79268	3.85098	7	3443866
Intergenic	chr11	chr11:5829875-5830165	5830065	3.65644	chr11_5829975_5830065	91	5.521	1.9758	3	5829975
Intergenic	chr11	chr11:9385908-9386193	9386093	4.34978	chr11_9386008_9386093	86	6.2602	2.55973	4	9386008
Intergenic	chr11	chr11:9635593-9635950	9635850	10.9705	chr11_9635693_9635850	158	18.7905	13.7928	14	9635693
Intergenic	chr11	chr11:43665589-43665894	43665794	6.2523	chr11_43665689_43665794	106	10.204	5.9278	6	43665689
Intergenic	chr11	chr11:45053701-45053998	45053898	4.46593	chr11_45053801_45053898	98	6.73397	2.95807	4	45053801
Intergenic	chr11	chr11:57250534-57250829	57250729	6.63896	chr11_57250634_57250729	96	10.1904	5.9166	7	57250634
Intergenic	chr11	chr11:58414424-58414756	58414656	6.02255	chr11_58414524_58414656	133	9.29185	5.13711	6	58414524
Intergenic	chr11	chr11:60829016-60829308	60829208	4.53513	chr11_60829116_60829208	93	7.06253	3.22997	4	60829116
Intergenic	chr11	chr11:62838003-62838308	62838208	4.53513	chr11_62838103_62838208	106	7.06253	3.22997	4	62838103
Intergenic	chr11	chr11:64618759-64619046	64618946	4.09135	chr11_64618859_64618946	88	5.42668	1.90746	4	64618859
Intergenic	chr11	chr11:65255519-65255810	65255710	4.14935	chr11_65255619_65255710	92	5.59434	2.03971	4	65255619
Intergenic	chr11	chr11:65419996-65420298	65420198	7.57625	chr11_65420096_65420198	103	12.1673	7.65725	8	65420096
Intergenic	chr11	chr11:66079587-66079892	66079792	5.41144	chr11_66079687_66079792	106	7.35171	3.47849	7	66079687
Intergenic	chr11	chr11:69258060-69258495	69258395	7.63112	chr11_69258160_69258395	236	12.3458	7.81519	8	69258160
Intergenic	chr11	chr11:75385163-75385458	75385358	4.50027	chr11_75385263_75385358	96	6.89181	3.08795	4	75385263
Intron	chr11	chr11:1086610-1086918	1086818	5.01477	chr11_1086710_1086818	109	7.17062	3.32223	5	1086710
Intron	chr11	chr11:1903730-1904020	1903920	5.37964	chr11_1903830_1903920	91	8.52886	4.48166	5	1903830
Intron	chr11	chr11:64038282-64038595	64038495	7.26825	chr11_64038382_64038495	114	10.9578	6.58998	9	64038382
Intron	chr11	chr11:65374437-65374832	65374732	7.31331	chr11_65374537_65374732	196	11.3835	6.96371	8	65374537
Intron	chr11	chr11:65990193-65990479	65990379	5.97862	chr11_65990293_65990379	87	9.13915	5.00556	6	65990293
Intron	chr11	chr11:66049915-66050242	66050142	5.37964	chr11_66050015_66050142	128	8.52886	4.48166	5	66050015
Intron	chr11	chr11:117663756-117664052	117663952	3.65644	chr11_117663856_117663952	97	5.521	1.9758	3	117663856
Promoter	chr11	chr11:207304-207690	207590	9.92897	chr11_207404_207590	187	16.5273	11.6459	13	207404
Promoter	chr11	chr11:236345-236645	236545	4.33367	chr11_236445_236545	101	6.20057	2.50628	4	236445
Promoter	chr11	chr11:506688-507013	506913	9.92897	chr11_506788_506913	126	16.5273	11.6459	13	506788
Promoter	chr11	chr11:535516-535912	535812	6.01832	chr11_535616_535812	197	8.49809	4.45221	8	535616
Promoter	chr11	chr11:560659-561107	561007	6.68636	chr11_560759_561007	249	10.335	6.04444	7	560759
Promoter	chr11	chr11:568522-568829	568729	7.54948	chr11_568622_568729	108	11.5743	7.13118	9	568622
Promoter	chr11	chr11:575844-576143	576043	7.94574	chr11_575944_576043	100	12.3215	7.79409	10	575944
Promoter	chr11	chr11:695083-695438	695338	6.08786	chr11_695183_695338	156	8.6286	4.5648	8	695183
Promoter	chr11	chr11:747207-747551	747451	5.21973	chr11_747307_747451	145	7.86532	3.91317	5	747307
Promoter	chr11	chr11:777381-777705	777605	5.12453	chr11_777481_777605	125	7.5253	3.62601	5	777481
Promoter	chr11	chr11:809429-809730	809630	5.11956	chr11_809529_809630	102	6.88646	3.0877	6	809529
Promoter	chr11	chr11:910692-911014	910914	9.88835	chr11_910792_910914	123	16.8119	11.9143	11	910792
Promoter	chr11	chr11:925684-925983	925883	6.93388	chr11_925784_925883	100	11.1702	6.77724	7	925784
Promoter	chr11	chr11:1330738-1331052	1330952	5.01477	chr11_1330838_1330952	115	7.17062	3.32223	5	1330838
Promoter	chr11	chr11:2421455-2422046	2421946	7.80134	chr11_2421555_2421946	392	12.0234	7.5301	10	2421555
Promoter	chr11	chr11:2906934-2907340	2907240	7.80161	chr11_2907034_2907240	207	12.125	7.62077	11	2907034
Promoter	chr11	chr11:3013519-3013911	3013811	7.59848	chr11_3013619_3013811	193	11.6868	7.23027	9	3013619
Promoter	chr11	chr11:3818717-3819055	3818955	6.15873	chr11_3818817_3818955	139	8.91573	4.81399	7	3818817
Promoter	chr11	chr11:3862769-3863070	3862970	6.15873	chr11_3862869_3862970	102	8.91573	4.81399	7	3862869
Promoter	chr11	chr11:3876147-3876450	3876350	6.47823	chr11_3876247_3876350	104	9.72895	5.51685	7	3876247
Promoter	chr11	chr11:5246035-5247447	5247347	12.3982	chr11_5246135_5247347	1213	469.737	463.005	666	5246135
Promoter	chr11	chr11:6255779-6256305	6256205	6.41171	chr11_6255879_6256205	327	9.54936	5.36085	7	6255879
Promoter	chr11	chr11:6411422-6411798	6411698	5.40032	chr11_6411522_6411698	177	8.62562	4.56268	5	6411522
Promoter	chr11	chr11:6704452-6704896	6704796	6.97443	chr11_6704552_6704796	245	10.5058	6.18953	8	6704552
Promoter	chr11	chr11:8932519-8932858	8932758	5.7682	chr11_8932619_8932758	140	8.47697	4.43283	6	8932619
Promoter	chr11	chr11:9336077-9336448	9336348	7.80101	chr11_9336177_9336348	172	12.1702	7.65725	9	9336177
Promoter	chr11	chr11:9482353-9482854	9482754	5.98172	chr11_9482453_9482754	302	8.51028	4.46369	7	9482453
Promoter	chr11	chr11:9594868-9595227	9595127	8.30442	chr11_9594968_9595127	160	13.1055	8.49621	10	9594968
Promoter	chr11	chr11:9779625-9779940	9779840	5.80909	chr11_9779725_9779840	116	8.59784	4.53718	6	9779725
Promoter	chr11	chr11:10315646-10315938	10315838	3.62811	chr11_10315746_10315838	93	5.3728	1.86212	3	10315746
Promoter	chr11	chr11:10772638-10772935	10772835	3.57274	chr11_10772738_10772835	98	5.11093	1.65898	3	10772738
Promoter	chr11	chr11:10879610-10879927	10879827	5.80909	chr11_10879710_10879827	118	8.59784	4.53718	6	10879710
Promoter	chr11	chr11:13689752-13690336	13690236	6.30382	chr11_13689852_13690236	385	9.27028	5.12271	7	13689852
Promoter	chr11	chr11:18034493-18034865	18034765	6.88292	chr11_18034593_18034765	173	10.9856	6.61035	7	18034593
Promoter	chr11	chr11:18417591-18418018	18417918	7.35963	chr11_18417691_18417918	228	11.1531	6.76191	9	18417691
Promoter	chr11	chr11:19138431-19138793	19138693	5.35912	chr11_19138531_19138693	163	8.43568	4.40036	5	19138531
Promoter	chr11	chr11:19262411-19262750	19262650	4.14935	chr11_19262511_19262650	140	5.59434	2.03971	4	19262511
Promoter	chr11	chr11:20408907-20409309	20409209	6.11849	chr11_20409007_20409209	203	8.82114	4.73482	7	20409007
Promoter	chr11	chr11:28129610-28130041	28129941	5.46071	chr11_28129710_28129941	232	7.65883	3.73743	6	28129710
Promoter	chr11	chr11:30344443-30344741	30344641	3.60021	chr11_30344543_30344641	99	5.23671	1.75563	3	30344543
Promoter	chr11	chr11:31391167-31391506	31391406	5.35912	chr11_31391267_31391406	140	8.43568	4.40036	5	31391267
Promoter	chr11	chr11:32605077-32605419	32605319	7.91785	chr11_32605177_32605319	143	13.392	8.7543	8	32605177
Promoter	chr11	chr11:33722300-33722643	33722543	8.6098	chr11_33722400_33722543	144	13.8337	9.1552	10	33722400
Promoter	chr11	chr11:34073656-34073959	34073859	6.24081	chr11_34073756_34073859	104	9.11359	4.98713	7	34073756
Promoter	chr11	chr11:34126886-34127310	34127210	5.70794	chr11_34126986_34127210	225	8.30468	4.28728	6	34126986
Promoter	chr11	chr11:34379471-34379809	34379709	5.49734	chr11_34379571_34379709	139	7.74914	3.81333	6	34379571
Promoter	chr11	chr11:34937827-34938260	34938160	6.59223	chr11_34937927_34938160	234	10.0519	5.79609	7	34937927
Promoter	chr11	chr11:43333317-43333626	43333526	8.66735	chr11_43333417_43333526	110	14.7521	9.99405	9	43333417
Promoter	chr11	chr11:43701853-43702422	43702322	6.59223	chr11_43701953_43702322	370	10.0519	5.79609	7	43701953
Promoter	chr11	chr11:44117099-44117396	44117296	6.2523	chr11_44117199_44117296	98	10.204	5.9278	6	44117199
Promoter	chr11	chr11:44586794-44587291	44587191	7.11574	chr11_44586894_44587191	298	10.8569	6.49802	8	44586894
Promoter	chr11	chr11:45868702-45869137	45869037	8.41293	chr11_45868802_45869037	236	13.357	8.7228	10	45868802
Promoter	chr11	chr11:45939516-45939859	45939759	7.90638	chr11_45939616_45939759	144	12.435	7.89396	9	45939616
Promoter	chr11	chr11:46368773-46369103	46369003	8.32822	chr11_46368873_46369003	131	13.6127	8.95715	9	46368873
Promoter	chr11	chr11:46722096-46722618	46722518	6.41171	chr11_46722196_46722518	323	9.54936	5.36085	7	46722196
Promoter	chr11	chr11:46958079-46958375	46958275	6.39876	chr11_46958179_46958275	97	10.9275	6.56302	6	46958179
Promoter	chr11	chr11:47198502-47198798	47198698	4.39881	chr11_47198602_47198698	97	6.45017	2.71581	4	47198602
Promoter	chr11	chr11:47236286-47236613	47236513	6.41171	chr11_47236386_47236513	128	9.54936	5.36085	7	47236386
Promoter	chr11	chr11:47429731-47430204	47430104	7.89702	chr11_47429831_47430104	274	12.2199	7.70272	10	47429831
Promoter	chr11	chr11:47447904-47448303	47448203	9.55217	chr11_47448004_47448203	200	15.8788	11.0371	11	47448004
Promoter	chr11	chr11:47574656-47574971	47574871	9.25986	chr11_47574756_47574871	116	15.6621	10.836	10	47574756
Promoter	chr11	chr11:47663928-47664400	47664300	10.3865	chr11_47664028_47664300	273	17.5838	12.6434	14	47664028
Promoter	chr11	chr11:47789006-47789355	47789255	8.18269	chr11_47789106_47789255	150	13.1821	8.5652	9	47789106
Promoter	chr11	chr11:47869752-47870040	47869940	3.57274	chr11_47869852_47869940	89	5.11093	1.65898	3	47869852
Promoter	chr11	chr11:57092294-57092758	57092658	7.31331	chr11_57092394_57092658	265	11.3835	6.96371	8	57092394
Promoter	chr11	chr11:57298190-57298605	57298505	6.45591	chr11_57298290_57298505	216	9.668	5.46175	7	57298290
Promoter	chr11	chr11:57424887-57425238	57425138	6.8327	chr11_57424987_57425138	152	10.8107	6.45871	7	57424987
Promoter	chr11	chr11:57435113-57435539	57435439	6.62367	chr11_57435213_57435439	227	9.70649	5.49584	8	57435213
Promoter	chr11	chr11:60681468-60681808	60681708	4.74383	chr11_60681568_60681708	141	6.41815	2.69164	5	60681568
Promoter	chr11	chr11:60928658-60929050	60928950	6.34448	chr11_60928758_60928950	193	9.12725	4.99903	8	60928758
Promoter	chr11	chr11:61197287-61197602	61197502	5.2392	chr11_61197387_61197502	116	7.93927	3.97395	5	61197387
Promoter	chr11	chr11:61447640-61447927	61447827	5.2392	chr11_61447740_61447827	88	7.93927	3.97395	5	61447740
Promoter	chr11	chr11:61891237-61891626	61891526	5.12453	chr11_61891337_61891526	190	7.5253	3.62601	5	61891337
Promoter	chr11	chr11:62341292-62341757	62341657	7.16413	chr11_62341392_62341657	266	10.9817	6.60915	8	62341392
Promoter	chr11	chr11:62359001-62359349	62359249	5.68813	chr11_62359101_62359249	149	8.24948	4.24217	6	62359101
Promoter	chr11	chr11:62369248-62369693	62369593	6.12325	chr11_62369348_62369593	246	8.6957	4.62498	8	62369348
Promoter	chr11	chr11:62379900-62380222	62380122	8.19868	chr11_62380000_62380122	123	12.8672	8.28123	10	62380000
Promoter	chr11	chr11:62413959-62414373	62414273	5.08741	chr11_62414059_62414273	215	7.40133	3.52037	5	62414059
Promoter	chr11	chr11:62476928-62477224	62477124	6.1995	chr11_62477028_62477124	97	9.01315	4.89779	7	62477028
Promoter	chr11	chr11:62494781-62495184	62495084	10.1211	chr11_62494881_62495084	204	17.3327	12.4067	15	62494881
Promoter	chr11	chr11:62521226-62521517	62521417	7.46883	chr11_62521326_62521417	92	11.8339	7.35972	8	62521326
Promoter	chr11	chr11:62528838-62529132	62529032	6.75874	chr11_62528938_62529032	95	10.5644	6.2426	7	62528938
Promoter	chr11	chr11:62572855-62573145	62573045	8.63868	chr11_62572955_62573045	91	13.9061	9.22061	10	62572955
Promoter	chr11	chr11:62599425-62599721	62599621	5.35368	chr11_62599525_62599621	97	7.40401	3.52037	6	62599525
Promoter	chr11	chr11:63448727-63449050	63448950	7.41626	chr11_63448827_63448950	124	11.6777	7.22507	8	63448827
Promoter	chr11	chr11:63535650-63535977	63535877	5.68813	chr11_63535750_63535877	128	8.24948	4.24217	6	63535750
Promoter	chr11	chr11:63606072-63606697	63606597	9.10939	chr11_63606172_63606597	426	14.7695	10.0101	12	63606172
Promoter	chr11	chr11:63706109-63706419	63706319	8.41293	chr11_63706209_63706319	111	13.357	8.7228	10	63706209
Promoter	chr11	chr11:63953223-63953779	63953679	8.40867	chr11_63953323_63953679	357	13.285	8.65824	11	63953323
Promoter	chr11	chr11:64001726-64002097	64001997	6.22008	chr11_64001826_64001997	172	9.06298	4.94281	7	64001826
Promoter	chr11	chr11:64008696-64009108	64009008	7.84517	chr11_64008796_64009008	213	12.2049	7.69076	11	64008796
Promoter	chr11	chr11:64018766-64019077	64018977	4.84193	chr11_64018866_64018977	112	6.67387	2.90601	5	64018866
Promoter	chr11	chr11:64053155-64053442	64053342	7.69841	chr11_64053255_64053342	88	11.9214	7.43866	9	64053255
Promoter	chr11	chr11:64072530-64073094	64072994	11.3034	chr11_64072630_64072994	365	19.8167	14.7784	16	64072630
Promoter	chr11	chr11:64546062-64546756	64546656	7.07292	chr11_64546162_64546656	495	10.6326	6.30318	10	64546162
Promoter	chr11	chr11:64645934-64646472	64646372	7.40619	chr11_64646034_64646372	339	11.2544	6.85161	9	64646034
Promoter	chr11	chr11:64684592-64685118	64685018	8.88743	chr11_64684692_64685018	327	14.2885	9.571	11	64684692
Promoter	chr11	chr11:64795050-64795396	64795296	5.05083	chr11_64795150_64795296	147	7.28328	3.418	5	64795150
Promoter	chr11	chr11:64808450-64808749	64808649	5.35368	chr11_64808550_64808649	100	7.40401	3.52037	6	64808550
Promoter	chr11	chr11:64851441-64851734	64851634	6.02255	chr11_64851541_64851634	94	9.29185	5.13711	6	64851541
Promoter	chr11	chr11:64879098-64879442	64879342	6.30382	chr11_64879198_64879342	145	9.27028	5.12271	7	64879198
Promoter	chr11	chr11:64885049-64885468	64885368	8.3092	chr11_64885149_64885368	220	13.0874	8.48215	11	64885149
Promoter	chr11	chr11:64889598-64889887	64889787	5.52313	chr11_64889698_64889787	90	7.56446	3.66222	7	64889698
Promoter	chr11	chr11:65029131-65029423	65029323	7.44245	chr11_65029231_65029323	93	11.755	7.29317	8	65029231
Promoter	chr11	chr11:65264857-65265150	65265050	5.67778	chr11_65264957_65265050	94	7.8826	3.93005	8	65264957
Promoter	chr11	chr11:65292372-65292684	65292584	6.2523	chr11_65292472_65292584	113	10.204	5.9278	6	65292472
Promoter	chr11	chr11:65382648-65383213	65383113	7.63207	chr11_65382748_65383113	366	11.8178	7.3487	11	65382748
Promoter	chr11	chr11:65430289-65430662	65430562	8.26939	chr11_65430389_65430562	174	13.4351	8.79566	9	65430389
Promoter	chr11	chr11:65479338-65479628	65479528	6.88331	chr11_65479438_65479528	91	10.289	6.00361	8	65479438
Promoter	chr11	chr11:65626831-65627138	65627038	5.81889	chr11_65626931_65627038	108	8.13325	4.14478	8	65626931
Promoter	chr11	chr11:65640964-65641290	65641190	9.19375	chr11_65641064_65641190	127	15.4532	10.644	10	65641064
Promoter	chr11	chr11:65657868-65658181	65658081	7.13535	chr11_65657968_65658081	114	10.6815	6.34417	9	65657968
Promoter	chr11	chr11:65686453-65687024	65686924	9.58073	chr11_65686553_65686924	372	15.8319	10.9943	13	65686553
Promoter	chr11	chr11:65728919-65729249	65729149	4.22421	chr11_65729019_65729149	131	5.82552	2.22084	4	65729019
Promoter	chr11	chr11:65769661-65770329	65770229	5.53447	chr11_65769761_65770229	469	7.84243	3.89358	6	65769761
Promoter	chr11	chr11:66035803-66036287	66036187	6.03958	chr11_66035903_66036187	285	8.63986	4.57212	7	66035903
Promoter	chr11	chr11:66056527-66056816	66056716	6.1995	chr11_66056627_66056716	90	9.01315	4.89779	7	66056627
Promoter	chr11	chr11:66233984-66234456	66234356	9.50775	chr11_66234084_66234356	273	15.5969	10.7759	12	66234084
Promoter	chr11	chr11:66247571-66247923	66247823	4.09135	chr11_66247671_66247823	153	5.42668	1.90746	4	66247671
Promoter	chr11	chr11:66360418-66360724	66360624	6.88292	chr11_66360518_66360624	107	10.9856	6.61035	7	66360518
Promoter	chr11	chr11:66383855-66384156	66384056	4.1057	chr11_66383955_66384056	102	5.46731	1.94317	4	66383955
Promoter	chr11	chr11:66445230-66445580	66445480	8.1259	chr11_66445330_66445480	151	13.0215	8.41896	9	66445330
Promoter	chr11	chr11:66512003-66512325	66512225	10.8653	chr11_66512103_66512225	123	19.0607	14.0507	12	66512103
Promoter	chr11	chr11:66623721-66624047	66623947	4.0771	chr11_66623821_66623947	127	5.38686	1.87372	4	66623821
Promoter	chr11	chr11:66886271-66886821	66886721	11.0789	chr11_66886371_66886721	351	19.1411	14.1272	15	66886371
Promoter	chr11	chr11:67056327-67056986	67056886	6.15904	chr11_67056427_67056886	460	8.7641	4.68398	8	67056427
Promoter	chr11	chr11:67169255-67169590	67169490	7.5011	chr11_67169355_67169490	136	11.4649	7.03695	9	67169355
Promoter	chr11	chr11:67195760-67196057	67195957	7.46883	chr11_67195860_67195957	98	11.8339	7.35972	8	67195860
Promoter	chr11	chr11:67236589-67236998	67236898	4.77608	chr11_67236689_67236898	210	6.50043	2.75987	5	67236689
Promoter	chr11	chr11:67250351-67250651	67250551	5.85057	chr11_67250451_67250551	101	8.72398	4.64927	6	67250451
Promoter	chr11	chr11:67275600-67276010	67275910	6.19525	chr11_67275700_67275910	211	8.83384	4.74375	8	67275700
Promoter	chr11	chr11:67572771-67573145	67573045	5.94051	chr11_67572871_67573045	175	8.48236	4.43793	9	67572871
Promoter	chr11	chr11:67888756-67889166	67889066	8.14681	chr11_67888856_67889066	211	12.7527	8.17898	10	67888856
Promoter	chr11	chr11:68039445-68039796	68039696	9.27596	chr11_68039545_68039696	152	15.1085	10.321	12	68039545
Promoter	chr11	chr11:68518841-68519238	68519138	6.68636	chr11_68518941_68519138	198	10.335	6.04444	7	68518941
Promoter	chr11	chr11:68671183-68671473	68671373	5.08741	chr11_68671283_68671373	91	7.40133	3.52037	5	68671283
Promoter	chr11	chr11:69490023-69490316	69490216	4.46593	chr11_69490123_69490216	94	6.73397	2.95807	4	69490123
Promoter	chr11	chr11:70116481-70116913	70116813	8.75615	chr11_70116581_70116813	233	14.2076	9.49728	10	70116581
Promoter	chr11	chr11:71497795-71498262	71498162	9.97356	chr11_71497895_71498162	268	16.7853	11.889	14	71497895
Promoter	chr11	chr11:71814215-71814636	71814536	6.36811	chr11_71814315_71814536	222	9.43487	5.26323	7	71814315
Promoter	chr11	chr11:71934110-71934596	71934496	7.96014	chr11_71934210_71934496	287	12.574	8.01976	9	71934210
Promoter	chr11	chr11:72354060-72354366	72354266	3.60021	chr11_72354160_72354266	107	5.23671	1.75563	3	72354160
Promoter	chr11	chr11:72463333-72463675	72463575	5.44216	chr11_72463433_72463575	143	8.83102	4.74236	5	72463433
Promoter	chr11	chr11:72504675-72505017	72504917	5.53447	chr11_72504775_72504917	143	7.84243	3.89358	6	72504775
Promoter	chr11	chr11:72853177-72853611	72853511	7.93379	chr11_72853277_72853511	235	12.369	7.83606	11	72853277
Promoter	chr11	chr11:73087166-73087480	73087380	5.61024	chr11_73087266_73087380	115	8.03871	4.0616	6	73087266
Promoter	chr11	chr11:73358469-73358797	73358697	3.60021	chr11_73358569_73358697	129	5.23671	1.75563	3	73358569
Promoter	chr11	chr11:73472236-73472548	73472448	4.68061	chr11_73472336_73472448	113	6.26156	2.55973	5	73472336
Promoter	chr11	chr11:73587805-73588139	73588039	5.2392	chr11_73587905_73588039	135	7.93927	3.97395	5	73587905
Promoter	chr11	chr11:73693760-73694044	73693944	4.74383	chr11_73693860_73693944	85	6.41815	2.69164	5	73693860
Promoter	chr11	chr11:73881968-73882420	73882320	7.80101	chr11_73882068_73882320	253	12.1702	7.65725	9	73882068
Promoter	chr11	chr11:74204242-74204559	74204459	7.28801	chr11_74204342_74204459	118	11.3135	6.90763	8	74204342
Promoter	chr11	chr11:74303411-74303765	74303665	4.53513	chr11_74303511_74303665	155	7.06253	3.22997	4	74303511
Promoter	chr11	chr11:74459704-74460037	74459937	6.1995	chr11_74459804_74459937	134	9.01315	4.89779	7	74459804
Promoter	chr11	chr11:75236895-75237228	75237128	5.12453	chr11_75236995_75237128	134	7.5253	3.62601	5	75236995
Promoter	chr11	chr11:75525728-75526050	75525950	4.84193	chr11_75525828_75525950	123	6.67387	2.90601	5	75525828
Promoter	chr11	chr11:76092179-76092486	76092386	5.68813	chr11_76092279_76092386	108	8.24948	4.24217	6	76092279
Promoter	chr11	chr11:76155747-76156044	76155944	4.87554	chr11_76155847_76155944	98	6.76547	2.98192	5	76155847
Promoter	chr11	chr11:76777770-76778118	76778018	6.34918	chr11_76777870_76778018	149	10.6662	6.3316	6	76777870
Promoter	chr11	chr11:77531809-77532157	77532057	5.90627	chr11_77531909_77532057	149	8.34524	4.32534	7	77531909
Promoter	chr11	chr11:77705628-77706135	77706035	6.45591	chr11_77705728_77706035	308	9.668	5.46175	7	77705728
Promoter	chr11	chr11:82867948-82868284	82868184	7.5739	chr11_82868048_82868184	137	11.6302	7.18448	9	82868048
Promoter	chr11	chr11:85339375-85339754	85339654	4.48303	chr11_85339475_85339654	180	6.8114	3.02599	4	85339475
Promoter	chr11	chr11:85376029-85376334	85376234	5.82976	chr11_85376129_85376234	106	8.66022	4.59174	6	85376129
Promoter	chr11	chr11:85779985-85780381	85780281	4.94417	chr11_85780085_85780281	197	6.95968	3.14477	5	85780085
Promoter	chr11	chr11:86748603-86749081	86748981	5.61024	chr11_86748703_86748981	279	8.03871	4.0616	6	86748703
Promoter	chr11	chr11:88070815-88071119	88071019	4.53513	chr11_88070915_88071019	105	7.06253	3.22997	4	88070915
Promoter	chr11	chr11:96122882-96123247	96123147	4.50027	chr11_96122982_96123147	166	6.89181	3.08795	4	96122982
Promoter	chr11	chr11:102188073-102188424	102188324	5.16219	chr11_102188173_102188324	152	7.65579	3.73743	5	102188173
Promoter	chr11	chr11:107798885-107799194	107799094	4.50027	chr11_107798985_107799094	110	6.89181	3.08795	4	107798985
Promoter	chr11	chr11:108093495-108093788	108093688	6.9856	chr11_108093595_108093688	94	11.3655	6.95074	7	108093595
Promoter	chr11	chr11:111797742-111798116	111798016	5.18123	chr11_111797842_111798016	175	7.72369	3.79466	5	111797842
Promoter	chr11	chr11:113746212-113746584	113746484	8.10048	chr11_113746312_113746484	173	14.1936	9.48567	8	113746312
Promoter	chr11	chr11:117103189-117103486	117103386	3.69977	chr11_117103289_117103386	98	5.77124	2.1826	3	117103289
Promoter	chr11	chr11:118901502-118901812	118901712	6.1124	chr11_118901602_118901712	111	9.62351	5.42436	6	118901602
Promoter	chr11	chr11:118927843-118928161	118928061	6.20496	chr11_118927943_118928061	119	9.99753	5.74892	6	118927943
Promoter	chr11	chr11:119076536-119076850	119076750	4.50027	chr11_119076636_119076750	115	6.89181	3.08795	4	119076636
Promoter	chr11	chr11:122932777-122933148	122933048	7.5011	chr11_122932877_122933048	172	11.4649	7.03695	9	122932877
Promoter	chr11	chr11:129939442-129939787	129939687	7.09138	chr11_129939542_129939687	146	11.7937	7.32942	7	129939542
Exon	chr12	chr12:7047082-7047500	7047400	10.7357	chr12_7047182_7047400	219	18.2929	13.3193	14	7047182
Exon	chr12	chr12:52698834-52699126	52699026	5.16219	chr12_52698934_52699026	93	7.65579	3.73743	5	52698934
Exon	chr12	chr12:108683684-108683975	108683875	3.60021	chr12_108683784_108683875	92	5.23671	1.75563	3	108683784
Exon	chr12	chr12:122277365-122277779	122277679	10.0507	chr12_122277465_122277679	215	16.7791	11.8833	13	122277465
Intergenic	chr12	chr12:562188-562837	562737	12.3186	chr12_562288_562737	450	22.7462	17.6185	19	562288
Intergenic	chr12	chr12:7000152-7000466	7000366	8.19868	chr12_7000252_7000366	115	12.8672	8.28123	10	7000252
Intergenic	chr12	chr12:13080344-13080735	13080635	10.7074	chr12_13080444_13080635	192	18.2349	13.2637	13	13080444
Intergenic	chr12	chr12:25538964-25539414	25539314	6.4612	chr12_25539064_25539314	251	9.36422	5.19965	8	25539064
Intergenic	chr12	chr12:26267206-26267531	26267431	6.24081	chr12_26267306_26267431	126	9.11359	4.98713	7	26267306
Intergenic	chr12	chr12:31789563-31789930	31789830	5.59111	chr12_31789663_31789830	168	7.98836	4.02049	6	31789663
Intergenic	chr12	chr12:49454486-49454783	49454683	4.7599	chr12_49454586_49454683	98	6.45894	2.72333	5	49454586
Intergenic	chr12	chr12:49628240-49628641	49628541	6.45591	chr12_49628340_49628541	202	9.668	5.46175	7	49628340
Intergenic	chr12	chr12:53764929-53765290	53765190	7.40619	chr12_53765029_53765190	162	11.2544	6.85161	9	53765029
Intergenic	chr12	chr12:54608491-54608845	54608745	5.01001	chr12_54608591_54608745	155	6.65987	2.89762	6	54608591
Intergenic	chr12	chr12:66451274-66451561	66451461	3.62811	chr12_66451374_66451461	88	5.3728	1.86212	3	66451374
Intergenic	chr12	chr12:67845881-67846192	67846092	5.93531	chr12_67845981_67846092	112	8.99407	4.88335	6	67845981
Intergenic	chr12	chr12:76486245-76486550	76486450	6.1124	chr12_76486345_76486450	106	9.62351	5.42436	6	76486345
Intergenic	chr12	chr12:120755242-120755672	120755572	10.8351	chr12_120755342_120755572	231	18.5013	13.5153	14	120755342
Intergenic	chr12	chr12:122027940-122028339	122028239	9.62805	chr12_122028040_122028239	200	15.8589	11.019	12	122028040
Intergenic	chr12	chr12:122119959-122120259	122120159	7.59083	chr12_122120059_122120159	101	11.744	7.28276	11	122120059
Intergenic	chr12	chr12:122442251-122442578	122442478	8.0956	chr12_122442351_122442478	128	12.6409	8.07955	10	122442351
Intergenic	chr12	chr12:123616580-123616869	123616769	4.45782	chr12_123616680_123616769	90	5.75163	2.16454	5	123616680
Intergenic	chr12	chr12:125369326-125369694	125369594	5.06906	chr12_125369426_125369594	169	7.3416	3.46964	5	125369426
Intergenic	chr12	chr12:126392783-126393086	126392986	4.46593	chr12_126392883_126392986	104	6.73397	2.95807	4	126392883
Intergenic	chr12	chr12:131708786-131709494	131709394	9.05519	chr12_131708886_131709394	509	14.6611	9.91195	12	131708886
Intergenic	chr12	chr12:132111889-132112187	132112087	10.7687	chr12_132111989_132112087	99	18.3616	13.3822	14	132111989
Intergenic	chr12	chr12:132674065-132674387	132674287	6.06714	chr12_132674165_132674287	123	9.45298	5.27633	6	132674165
Intergenic	chr12	chr12:133006914-133007219	133007119	5.62952	chr12_133007014_133007119	106	8.08996	4.10782	6	133007014
Intergenic	chr12	chr12:133174462-133175148	133175048	8.98218	chr12_133174562_133175048	487	15.7552	10.9211	16	133174562
Intron	chr12	chr12:212590-212967	212867	12.5834	chr12_212690_212867	178	23.2216	18.0824	19	212690
Intron	chr12	chr12:1425096-1425416	1425316	4.80878	chr12_1425196_1425316	121	6.5856	2.82981	5	1425196
Intron	chr12	chr12:6097828-6098118	6098018	4.50027	chr12_6097928_6098018	91	6.89181	3.08795	4	6097928
Intron	chr12	chr12:10804682-10804990	10804890	3.60021	chr12_10804782_10804890	109	5.23671	1.75563	3	10804782
Intron	chr12	chr12:14766762-14767048	14766948	4.84193	chr12_14766862_14766948	87	6.67387	2.90601	5	14766862
Intron	chr12	chr12:25075402-25075703	25075603	3.58643	chr12_25075502_25075603	102	5.17263	1.71191	3	25075502
Intron	chr12	chr12:48206744-48207045	48206945	7.59848	chr12_48206844_48206945	102	11.6868	7.23027	9	48206844
Intron	chr12	chr12:49147323-49147622	49147522	7.65885	chr12_49147423_49147522	100	12.4383	7.89714	8	49147423
Intron	chr12	chr12:53886701-53887115	53887015	6.22008	chr12_53886801_53887015	215	9.06298	4.94281	7	53886801
Intron	chr12	chr12:54752918-54753232	54753132	4.84193	chr12_54753018_54753132	115	6.67387	2.90601	5	54753018
Intron	chr12	chr12:94241201-94241501	94241401	5.93531	chr12_94241301_94241401	101	8.99407	4.88335	6	94241301
Intron	chr12	chr12:111099160-111099502	111099402	5.64892	chr12_111099260_111099402	143	8.14215	4.14836	6	111099260
Intron	chr12	chr12:113611110-113611478	113611378	5.57242	chr12_113611210_113611378	169	7.66025	3.73746	7	113611210
Intron	chr12	chr12:117257215-117257543	117257443	4.80878	chr12_117257315_117257443	129	6.5856	2.82981	5	117257315
Intron	chr12	chr12:118018518-118018867	118018767	6.8327	chr12_118018618_118018767	150	10.8107	6.45871	7	118018618
Intron	chr12	chr12:120795171-120795456	120795356	4.94417	chr12_120795271_120795356	86	6.95968	3.14477	5	120795271
Intron	chr12	chr12:121905060-121905565	121905465	8.74306	chr12_121905160_121905465	306	14.0538	9.35705	12	121905160
Intron	chr12	chr12:122101763-122102060	122101960	5.82976	chr12_122101863_122101960	98	8.66022	4.59174	6	122101863
Intron	chr12	chr12:131555457-131556008	131555908	12.0366	chr12_131555557_131555908	352	21.5003	16.4069	17	131555557
Intron	chr12	chr12:131836235-131836527	131836427	5.61024	chr12_131836335_131836427	93	8.03871	4.0616	6	131836335
Intron	chr12	chr12:132818512-132818803	132818703	4.21178	chr12_132818612_132818703	92	5.20678	1.74086	6	132818612
Promoter	chr12	chr12:861528-861844	861744	10.1245	chr12_861628_861744	117	17.6866	12.7404	16	861628
Promoter	chr12	chr12:1058840-1059263	1059163	9.56752	chr12_1058940_1059163	224	15.7263	10.8927	12	1058940
Promoter	chr12	chr12:1703564-1703885	1703785	4.99474	chr12_1703664_1703785	122	6.62897	2.86844	6	1703664
Promoter	chr12	chr12:1770968-1771335	1771235	6.43373	chr12_1771068_1771235	168	9.60815	5.4148	7	1771068
Promoter	chr12	chr12:2113586-2113935	2113835	5.68813	chr12_2113686_2113835	150	8.24948	4.24217	6	2113686
Promoter	chr12	chr12:2921644-2921939	2921839	7.46883	chr12_2921744_2921839	96	11.8339	7.35972	8	2921744
Promoter	chr12	chr12:2999771-3000110	3000010	8.94402	chr12_2999871_3000010	140	14.4138	9.68367	11	2999871
Promoter	chr12	chr12:3982472-3982799	3982699	11.7015	chr12_3982572_3982699	128	20.4801	15.4174	14	3982572
Promoter	chr12	chr12:4430032-4430428	4430328	10.1413	chr12_4430132_4430328	197	17.0569	12.1454	12	4430132
Promoter	chr12	chr12:4758087-4758385	4758285	5.08741	chr12_4758187_4758285	99	7.40133	3.52037	5	4758187
Promoter	chr12	chr12:6602327-6602652	6602552	7.27264	chr12_6602427_6602552	126	10.998	6.62162	10	6602427
Promoter	chr12	chr12:6643438-6643763	6643663	6.14109	chr12_6643538_6643663	126	8.72974	4.65116	8	6643538
Promoter	chr12	chr12:6772185-6772469	6772369	6.41171	chr12_6772285_6772369	85	9.54936	5.36085	7	6772285
Promoter	chr12	chr12:6798629-6798935	6798835	6.52118	chr12_6798729_6798835	107	9.48881	5.31039	8	6798729
Promoter	chr12	chr12:6833026-6833525	6833425	8.77639	chr12_6833126_6833425	300	14.0471	9.3535	11	6833126
Promoter	chr12	chr12:6862186-6862522	6862422	7.45335	chr12_6862286_6862422	137	11.3583	6.94693	9	6862286
Promoter	chr12	chr12:6961062-6961444	6961344	9.30865	chr12_6961162_6961344	183	15.3107	10.5115	13	6961162
Promoter	chr12	chr12:6982395-6982932	6982832	6.94487	chr12_6982495_6982832	338	10.2995	6.01257	9	6982495
Promoter	chr12	chr12:7052618-7052909	7052809	6.42181	chr12_7052718_7052809	92	9.28349	5.13345	8	7052718
Promoter	chr12	chr12:7074185-7074580	7074480	5.61024	chr12_7074285_7074480	196	8.03871	4.0616	6	7074285
Promoter	chr12	chr12:7079739-7080146	7080046	6.41171	chr12_7079839_7080046	208	9.54936	5.36085	7	7079839
Promoter	chr12	chr12:7342047-7342430	7342330	8.35833	chr12_7342147_7342330	184	13.2295	8.60717	10	7342147
Promoter	chr12	chr12:8395611-8395906	8395806	5.68106	chr12_8395711_8395806	96	8.04954	4.07188	9	8395711
Promoter	chr12	chr12:9102173-9102534	9102434	4.84193	chr12_9102273_9102434	162	6.67387	2.90601	5	9102273
Promoter	chr12	chr12:9436084-9436394	9436294	5.05083	chr12_9436184_9436294	111	7.28328	3.418	5	9436184
Promoter	chr12	chr12:9800541-9800870	9800770	6.66797	chr12_9800641_9800770	130	9.76953	5.55541	9	9800641
Promoter	chr12	chr12:10766073-10766365	10766265	5.89264	chr12_10766173_10766265	93	8.85588	4.76167	6	10766173
Promoter	chr12	chr12:11801853-11802148	11802048	5.92496	chr12_11801953_11802048	96	8.38571	4.35619	7	11801953
Promoter	chr12	chr12:12509841-12510141	12510041	6.1995	chr12_12509941_12510041	101	9.01315	4.89779	7	12509941
Promoter	chr12	chr12:12764604-12764909	12764809	5.80909	chr12_12764704_12764809	106	8.59784	4.53718	6	12764704
Promoter	chr12	chr12:12878213-12878498	12878398	5.69487	chr12_12878313_12878398	86	8.07233	4.09449	9	12878313
Promoter	chr12	chr12:12966080-12966395	12966295	6.15873	chr12_12966180_12966295	116	8.91573	4.81399	7	12966180
Promoter	chr12	chr12:13153156-13153454	13153354	6.15873	chr12_13153256_13153354	99	8.91573	4.81399	7	13153256
Promoter	chr12	chr12:14518327-14518780	14518680	5.92496	chr12_14518427_14518680	254	8.38571	4.35619	7	14518427
Promoter	chr12	chr12:19592252-19592712	19592612	10.3687	chr12_19592352_19592612	261	17.4615	12.5289	13	19592352
Promoter	chr12	chr12:22697336-22697620	22697520	5.59111	chr12_22697436_22697520	85	7.98836	4.02049	6	22697436
Promoter	chr12	chr12:25348000-25348333	25348233	5.47896	chr12_25348100_25348233	134	7.70363	3.77528	6	25348100
Promoter	chr12	chr12:25403736-25404210	25404110	8.51055	chr12_25403836_25404110	275	13.4909	8.84484	11	25403836
Promoter	chr12	chr12:26986031-26986498	26986398	6.92433	chr12_26986131_26986398	268	10.2592	5.9788	9	26986131
Promoter	chr12	chr12:27167215-27167540	27167440	6.07878	chr12_27167315_27167440	126	8.72923	4.65079	7	27167315
Promoter	chr12	chr12:27397007-27397325	27397225	8.35795	chr12_27397107_27397225	119	13.7044	9.03636	9	27397107
Promoter	chr12	chr12:30907809-30908178	30908078	5.8146	chr12_30907909_30908078	170	8.15021	4.15401	7	30907909
Promoter	chr12	chr12:31226606-31226909	31226809	10.1413	chr12_31226706_31226809	104	17.0569	12.1454	12	31226706
Promoter	chr12	chr12:31479000-31479359	31479259	7.70795	chr12_31479100_31479259	160	11.8351	7.35972	10	31479100
Promoter	chr12	chr12:31743954-31744250	31744150	5.92496	chr12_31744054_31744150	97	8.38571	4.35619	7	31744054
Promoter	chr12	chr12:31812002-31812487	31812387	8.0956	chr12_31812102_31812387	286	12.6409	8.07955	10	31812102
Promoter	chr12	chr12:31881817-31882226	31882126	9.11817	chr12_31881917_31882126	210	14.8098	10.0477	11	31881917
Promoter	chr12	chr12:32908778-32909062	32908962	7.31366	chr12_32908878_32908962	85	11.0543	6.67343	9	32908878
Promoter	chr12	chr12:34175074-34175499	34175399	5.53447	chr12_34175174_34175399	226	7.84243	3.89358	6	34175174
Promoter	chr12	chr12:38710249-38710543	38710443	7.41626	chr12_38710349_38710443	95	11.6777	7.22507	8	38710349
Promoter	chr12	chr12:40013740-40014153	40014053	6.50134	chr12_40013840_40014053	214	9.4628	5.28529	9	40013840
Promoter	chr12	chr12:40499773-40500076	40499976	7.21317	chr12_40499873_40499976	104	11.1109	6.72518	8	40499873
Promoter	chr12	chr12:42538458-42538868	42538768	7.87288	chr12_42538558_42538768	211	12.1699	7.65725	10	42538558
Promoter	chr12	chr12:42719712-42720001	42719901	5.08741	chr12_42719812_42719901	90	7.40133	3.52037	5	42719812
Promoter	chr12	chr12:44152459-44152788	44152688	7.16413	chr12_44152559_44152688	130	10.9817	6.60915	8	44152559
Promoter	chr12	chr12:46121206-46121660	46121560	5.2401	chr12_46121306_46121560	255	7.13673	3.29766	8	46121306
Promoter	chr12	chr12:46384339-46384817	46384717	9.65174	chr12_46384439_46384717	279	16.5004	11.6197	15	46384439
Promoter	chr12	chr12:46776978-46777312	46777212	4.84703	chr12_46777078_46777212	135	6.33776	2.62057	6	46777078
Promoter	chr12	chr12:48099687-48099994	48099894	6.92857	chr12_48099787_48099894	108	10.3958	6.09659	8	48099787
Promoter	chr12	chr12:48357207-48357525	48357425	9.36121	chr12_48357307_48357425	119	15.3924	10.5869	11	48357307
Promoter	chr12	chr12:48499726-48500137	48500037	4.94417	chr12_48499826_48500037	212	6.95968	3.14477	5	48499826
Promoter	chr12	chr12:48551242-48551566	48551466	8.69702	chr12_48551342_48551466	125	14.0544	9.35705	10	48551342
Promoter	chr12	chr12:49075874-49076264	49076164	6.45591	chr12_49075974_49076164	191	9.668	5.46175	7	49075974
Promoter	chr12	chr12:49110395-49110945	49110845	7.84889	chr12_49110495_49110845	351	12.1206	7.61733	10	49110495
Promoter	chr12	chr12:49351287-49351589	49351489	5.35368	chr12_49351387_49351489	103	7.40401	3.52037	6	49351387
Promoter	chr12	chr12:49412435-49412775	49412675	8.46825	chr12_49412535_49412675	141	13.4882	8.84341	10	49412535
Promoter	chr12	chr12:49463661-49464032	49463932	8.77639	chr12_49463761_49463932	172	14.0471	9.3535	11	49463761
Promoter	chr12	chr12:49504418-49504828	49504728	6.88331	chr12_49504518_49504728	211	10.289	6.00361	8	49504518
Promoter	chr12	chr12:49525147-49525500	49525400	8.78477	chr12_49525247_49525400	154	14.3511	9.62812	13	49525247
Promoter	chr12	chr12:49582816-49583114	49583014	5.51584	chr12_49582916_49583014	99	7.7954	3.8521	6	49582916
Promoter	chr12	chr12:49658624-49658915	49658815	6.95143	chr12_49658724_49658815	92	10.4504	6.1451	8	49658724
Promoter	chr12	chr12:49716752-49717095	49716995	5.7682	chr12_49716852_49716995	144	8.47697	4.43283	6	49716852
Promoter	chr12	chr12:49760891-49761273	49761173	8.52274	chr12_49760991_49761173	183	13.6402	8.97898	12	49760991
Promoter	chr12	chr12:49961507-49961843	49961743	7.21317	chr12_49961607_49961743	137	11.1109	6.72518	8	49961607
Promoter	chr12	chr12:50016999-50017511	50017411	7.59848	chr12_50017099_50017411	313	11.6868	7.23027	9	50017099
Promoter	chr12	chr12:50101113-50101593	50101493	6.72943	chr12_50101213_50101493	281	9.93804	5.69798	8	50101213
Promoter	chr12	chr12:50134939-50135246	50135146	7.13535	chr12_50135039_50135146	108	10.6815	6.34417	9	50135039
Promoter	chr12	chr12:50222155-50222489	50222389	4.90962	chr12_50222255_50222389	135	6.86065	3.0645	5	50222255
Promoter	chr12	chr12:50419247-50419630	50419530	7.02091	chr12_50419347_50419530	184	10.6192	6.29083	8	50419347
Promoter	chr12	chr12:50505395-50505731	50505631	4.7078	chr12_50505495_50505631	137	6.07478	2.40707	6	50505495
Promoter	chr12	chr12:50561104-50561436	50561336	5.96268	chr12_50561204_50561336	133	8.46822	4.42972	7	50561204
Promoter	chr12	chr12:50677208-50677527	50677427	9.00096	chr12_50677308_50677427	120	14.8777	10.1109	10	50677308
Promoter	chr12	chr12:50898595-50898890	50898790	6.75874	chr12_50898695_50898790	96	10.5644	6.2426	7	50898695
Promoter	chr12	chr12:51157615-51157907	51157807	6.66558	chr12_51157715_51157807	93	9.79735	5.57508	8	51157715
Promoter	chr12	chr12:51441831-51442159	51442059	4.84193	chr12_51441931_51442059	129	6.67387	2.90601	5	51441931
Promoter	chr12	chr12:51477062-51477440	51477340	4.06295	chr12_51477162_51477340	179	5.34781	1.85048	4	51477162
Promoter	chr12	chr12:51632412-51632706	51632606	6.07878	chr12_51632512_51632606	95	8.72923	4.65079	7	51632512
Promoter	chr12	chr12:52345171-52345583	52345483	10.5741	chr12_52345271_52345483	213	17.9605	13.0022	14	52345271
Promoter	chr12	chr12:52444958-52445284	52445184	7.45335	chr12_52445058_52445184	127	11.3583	6.94693	9	52445058
Promoter	chr12	chr12:53399915-53400367	53400267	6.94487	chr12_53400015_53400267	253	10.2995	6.01257	9	53400015
Promoter	chr12	chr12:53440977-53441384	53441284	4.92683	chr12_53441077_53441284	208	6.90967	3.10462	5	53441077
Promoter	chr12	chr12:53448106-53448408	53448308	5.96268	chr12_53448206_53448308	103	8.46822	4.42972	7	53448206
Promoter	chr12	chr12:53574134-53574555	53574455	7.57198	chr12_53574234_53574455	222	11.5669	7.12914	10	53574234
Promoter	chr12	chr12:53661835-53662145	53662045	6.8327	chr12_53661935_53662045	111	10.8107	6.45871	7	53661935
Promoter	chr12	chr12:53773230-53773732	53773632	7.36385	chr12_53773330_53773632	303	11.9376	7.45214	13	53773330
Promoter	chr12	chr12:53835197-53835583	53835483	5.44257	chr12_53835297_53835483	187	7.61473	3.70463	6	53835297
Promoter	chr12	chr12:53845593-53845981	53845881	7.00722	chr12_53845693_53845881	189	10.4228	6.12105	9	53845693
Promoter	chr12	chr12:53894404-53894955	53894855	6.09515	chr12_53894504_53894855	352	8.74587	4.66694	9	53894504
Promoter	chr12	chr12:54020072-54020431	54020331	7.09212	chr12_54020172_54020331	160	10.5934	6.26958	9	54020172
Promoter	chr12	chr12:54069724-54070138	54070038	8.8161	chr12_54069824_54070038	215	14.3662	9.64025	10	54069824
Promoter	chr12	chr12:54121204-54121590	54121490	6.97443	chr12_54121304_54121490	187	10.5058	6.18953	8	54121304
Promoter	chr12	chr12:54674212-54674578	54674478	8.95272	chr12_54674312_54674478	167	14.6532	9.90726	13	54674312
Promoter	chr12	chr12:54718507-54719043	54718943	7.2234	chr12_54718607_54718943	337	10.8636	6.50308	9	54718607
Promoter	chr12	chr12:54891225-54891564	54891464	6.59223	chr12_54891325_54891464	140	10.0519	5.79609	7	54891325
Promoter	chr12	chr12:56211601-56211936	56211836	6.75099	chr12_56211701_56211836	136	9.98617	5.74008	8	56211701
Promoter	chr12	chr12:56223245-56223663	56223563	4.89252	chr12_56223345_56223563	219	6.8126	3.02641	5	56223345
Promoter	chr12	chr12:56367397-56367980	56367880	8.89639	chr12_56367497_56367880	384	14.3487	9.62614	12	56367497
Promoter	chr12	chr12:56497871-56498241	56498141	6.70801	chr12_56497971_56498141	171	9.89054	5.65658	8	56497971
Promoter	chr12	chr12:56511755-56512112	56512012	6.66797	chr12_56511855_56512012	158	9.76953	5.55541	9	56511855
Promoter	chr12	chr12:56521630-56522045	56521945	7.54948	chr12_56521730_56521945	216	11.5743	7.13118	9	56521730
Promoter	chr12	chr12:56583224-56583606	56583506	9.44872	chr12_56583324_56583506	183	15.4706	10.6576	12	56583324
Promoter	chr12	chr12:56617892-56618296	56618196	5.88771	chr12_56617992_56618196	205	8.30527	4.28728	7	56617992
Promoter	chr12	chr12:56660785-56661130	56661030	4.63428	chr12_56660885_56661030	146	6.15048	2.46806	5	56660885
Promoter	chr12	chr12:56694040-56694454	56694354	7.57198	chr12_56694140_56694354	215	11.5669	7.12914	10	56694140
Promoter	chr12	chr12:56727713-56728025	56727925	7.31366	chr12_56727813_56727925	113	11.0543	6.67343	9	56727813
Promoter	chr12	chr12:56753834-56754247	56754147	7.73108	chr12_56753934_56754147	214	11.8814	7.4046	10	56753934
Promoter	chr12	chr12:56862109-56862474	56862374	6.54615	chr12_56862209_56862374	166	9.9189	5.67995	7	56862209
Promoter	chr12	chr12:57081891-57082362	57082262	7.59431	chr12_57081991_57082262	272	11.6105	7.16536	10	57081991
Promoter	chr12	chr12:57119007-57119297	57119197	4.92683	chr12_57119107_57119197	91	6.90967	3.10462	5	57119107
Promoter	chr12	chr12:57146024-57146312	57146212	5.72789	chr12_57146124_57146212	89	8.36097	4.33542	6	57146124
Promoter	chr12	chr12:57472463-57472968	57472868	7.54948	chr12_57472563_57472868	306	11.5743	7.13118	9	57472563
Promoter	chr12	chr12:57623295-57623611	57623511	6.26898	chr12_57623395_57623511	117	8.97754	4.8713	8	57623395
Promoter	chr12	chr12:57632883-57633195	57633095	6.51802	chr12_57632983_57633095	113	9.66339	5.46175	10	57632983
Promoter	chr12	chr12:57881515-57881920	57881820	7.06801	chr12_57881615_57881820	206	10.7361	6.39287	8	57881615
Promoter	chr12	chr12:57914241-57914596	57914496	6.67296	chr12_57914341_57914496	156	10.4763	6.16951	12	57914341
Promoter	chr12	chr12:58087557-58088097	58087997	6.38984	chr12_58087657_58087997	341	9.49162	5.31207	7	58087657
Promoter	chr12	chr12:58146045-58146555	58146455	8.9487	chr12_58146145_58146455	311	14.4508	9.7179	12	58146145
Promoter	chr12	chr12:58176376-58176685	58176585	7.46883	chr12_58176476_58176585	110	11.8339	7.35972	8	58176476
Promoter	chr12	chr12:58240697-58240996	58240896	5.41144	chr12_58240797_58240896	100	7.35171	3.47849	7	58240797
Promoter	chr12	chr12:58329724-58330130	58330030	7.26289	chr12_58329824_58330030	207	11.2447	6.84473	8	58329824
Promoter	chr12	chr12:62653844-62654279	62654179	8.0956	chr12_62653944_62654179	236	12.6409	8.07955	10	62653944
Promoter	chr12	chr12:64845693-64846061	64845961	9.55217	chr12_64845793_64845961	169	15.8788	11.0371	11	64845793
Promoter	chr12	chr12:65003990-65004284	65004184	7.45335	chr12_65004090_65004184	95	11.3583	6.94693	9	65004090
Promoter	chr12	chr12:65153097-65153496	65153396	11.2517	chr12_65153197_65153396	200	19.4127	14.3892	14	65153197
Promoter	chr12	chr12:66696044-66696353	66696253	5.87153	chr12_66696144_66696253	110	8.78918	4.70747	6	66696144
Promoter	chr12	chr12:67662924-67663216	67663116	6.05912	chr12_67663024_67663116	93	8.68424	4.61465	7	67663024
Promoter	chr12	chr12:68726009-68726307	68726207	7.06801	chr12_68726109_68726207	99	10.7361	6.39287	8	68726109
Promoter	chr12	chr12:69004396-69004783	69004683	6.81651	chr12_69004496_69004683	188	10.1345	5.87175	8	69004496
Promoter	chr12	chr12:69139711-69140042	69139942	6.88292	chr12_69139811_69139942	132	10.9856	6.61035	7	69139811
Promoter	chr12	chr12:69201587-69202072	69201972	10.1761	chr12_69201687_69201972	286	17.4322	12.501	15	69201687
Promoter	chr12	chr12:69633163-69633465	69633365	6.17905	chr12_69633263_69633365	103	8.96408	4.8602	7	69633263
Promoter	chr12	chr12:69753340-69753659	69753559	8.75615	chr12_69753440_69753559	120	14.2076	9.49728	10	69753440
Promoter	chr12	chr12:69979049-69979348	69979248	7.93317	chr12_69979149_69979248	100	12.5039	7.95908	9	69979149
Promoter	chr12	chr12:70132334-70132781	70132681	8.94402	chr12_70132434_70132681	248	14.4138	9.68367	11	70132434
Promoter	chr12	chr12:72332516-72332822	72332722	5.97862	chr12_72332616_72332722	107	9.13915	5.00556	6	72332616
Promoter	chr12	chr12:76742080-76742370	76742270	5.27857	chr12_76742180_76742270	91	8.09408	4.10782	5	76742180
Promoter	chr12	chr12:76953388-76953758	76953658	4.92683	chr12_76953488_76953658	171	6.90967	3.10462	5	76953488
Promoter	chr12	chr12:77157704-77157993	77157893	10.6725	chr12_77157804_77157893	90	18.1528	13.1873	13	77157804
Promoter	chr12	chr12:77459281-77459630	77459530	6.07878	chr12_77459381_77459530	150	8.72923	4.65079	7	77459381
Promoter	chr12	chr12:89919681-89920057	89919957	6.54615	chr12_89919781_89919957	177	9.9189	5.67995	7	89919781
Promoter	chr12	chr12:90103018-90103671	90103571	6.35714	chr12_90103118_90103571	454	9.39244	5.22579	10	90103118
Promoter	chr12	chr12:92539809-92540108	92540008	4.69625	chr12_92539909_92540008	100	6.29976	2.59565	5	92539909
Promoter	chr12	chr12:93322897-93323411	93323311	8.19868	chr12_93322997_93323311	315	12.8672	8.28123	10	93322997
Promoter	chr12	chr12:93771441-93771779	93771679	4.74383	chr12_93771541_93771679	139	6.41815	2.69164	5	93771541
Promoter	chr12	chr12:93861112-93861417	93861317	8.732	chr12_93861212_93861317	106	14.997	10.2192	9	93861212
Promoter	chr12	chr12:95397371-95397693	95397593	4.39881	chr12_95397471_95397593	123	6.45017	2.71581	4	95397471
Promoter	chr12	chr12:95611311-95611628	95611528	4.03494	chr12_95611411_95611528	118	5.27191	1.78553	4	95611411
Promoter	chr12	chr12:96429286-96429629	96429529	8.93849	chr12_96429386_96429529	144	14.7008	9.94618	10	96429386
Promoter	chr12	chr12:96794228-96794535	96794435	7.06801	chr12_96794328_96794435	108	10.7361	6.39287	8	96794328
Promoter	chr12	chr12:99038780-99039081	99038981	5.20041	chr12_99038880_99038981	102	7.7935	3.85098	5	99038880
Promoter	chr12	chr12:102224586-102224929	102224829	5.97862	chr12_102224686_102224829	144	9.13915	5.00556	6	102224686
Promoter	chr12	chr12:104234880-104235185	104235085	6.68636	chr12_104234980_104235085	106	10.335	6.04444	7	104234980
Promoter	chr12	chr12:104323832-104324208	104324108	6.05912	chr12_104323932_104324108	177	8.68424	4.61465	7	104323932
Promoter	chr12	chr12:104350865-104351173	104351073	7.31331	chr12_104350965_104351073	109	11.3835	6.96371	8	104350965
Promoter	chr12	chr12:104458161-104458454	104458354	7.68679	chr12_104458261_104458354	94	12.5332	7.98373	8	104458261
Promoter	chr12	chr12:105629895-105630226	105630126	6.34918	chr12_105629995_105630126	132	10.6662	6.3316	6	105629995
Promoter	chr12	chr12:106751665-106751984	106751884	7.87977	chr12_106751765_106751884	120	12.3672	7.83558	9	106751765
Promoter	chr12	chr12:107349347-107349703	107349603	10.1017	chr12_107349447_107349603	157	17.4679	12.5322	11	107349447
Promoter	chr12	chr12:107380857-107381151	107381051	5.27857	chr12_107380957_107381051	95	8.09408	4.10782	5	107380957
Promoter	chr12	chr12:108079392-108079682	108079582	7.09138	chr12_108079492_108079582	91	11.7937	7.32942	7	108079492
Promoter	chr12	chr12:108908737-108909103	108909003	6.59223	chr12_108908837_108909003	167	10.0519	5.79609	7	108908837
Promoter	chr12	chr12:108956106-108956519	108956419	9.38709	chr12_108956206_108956419	214	15.7098	10.8809	14	108956206
Promoter	chr12	chr12:109125193-109125662	109125562	7.50968	chr12_109125293_109125562	270	11.5998	7.15532	11	109125293
Promoter	chr12	chr12:109251306-109251684	109251584	11.7754	chr12_109251406_109251584	179	20.5903	15.524	15	109251406
Promoter	chr12	chr12:109490164-109490462	109490362	7.21317	chr12_109490264_109490362	99	11.1109	6.72518	8	109490264
Promoter	chr12	chr12:109535706-109535998	109535898	7.29088	chr12_109535806_109535898	93	11.0058	6.62876	9	109535806
Promoter	chr12	chr12:110151246-110151678	110151578	10.2317	chr12_110151346_110151578	233	17.5332	12.595	15	110151346
Promoter	chr12	chr12:110318232-110318610	110318510	9.68935	chr12_110318332_110318510	179	15.9949	11.1456	12	110318332
Promoter	chr12	chr12:110434016-110434311	110434211	6.00088	chr12_110434116_110434211	96	8.5529	4.50039	7	110434116
Promoter	chr12	chr12:110561960-110562268	110562168	6.54615	chr12_110562060_110562168	109	9.9189	5.67995	7	110562060
Promoter	chr12	chr12:110718705-110719173	110719073	8.09377	chr12_110718805_110719073	269	12.6703	8.10755	11	110718805
Promoter	chr12	chr12:110939761-110940247	110940147	9.00132	chr12_110939861_110940147	287	14.5423	9.80165	11	110939861
Promoter	chr12	chr12:111021028-111021389	111021289	8.40867	chr12_111021128_111021289	162	13.285	8.65824	11	111021128
Promoter	chr12	chr12:111051727-111052014	111051914	5.1059	chr12_111051827_111051914	88	7.46254	3.57385	5	111051827
Promoter	chr12	chr12:111843206-111843805	111843705	13.1793	chr12_111843306_111843705	400	26.7463	21.5355	24	111843306
Promoter	chr12	chr12:112123564-112123944	112123844	4.94417	chr12_112123664_112123844	181	6.95968	3.14477	5	112123664
Promoter	chr12	chr12:112279635-112279955	112279855	8.61493	chr12_112279735_112279855	121	13.7059	9.03636	11	112279735
Promoter	chr12	chr12:112450870-112451350	112451250	8.31324	chr12_112450970_112451250	281	13.257	8.63245	12	112450970
Promoter	chr12	chr12:112563054-112563429	112563329	7.5011	chr12_112563154_112563329	176	11.4649	7.03695	9	112563154
Promoter	chr12	chr12:112856558-112856843	112856743	6.3251	chr12_112856658_112856743	86	9.32423	5.16294	7	112856658
Promoter	chr12	chr12:113599247-113599645	113599545	9.19192	chr12_113599347_113599545	199	14.9363	10.1656	12	113599347
Promoter	chr12	chr12:113658818-113659345	113659245	8.3092	chr12_113658918_113659245	328	13.0874	8.48215	11	113658918
Promoter	chr12	chr12:113796136-113796516	113796416	5.68813	chr12_113796236_113796416	181	8.24948	4.24217	6	113796236
Promoter	chr12	chr12:114404090-114404380	114404280	7.80101	chr12_114404190_114404280	91	12.1702	7.65725	9	114404190
Promoter	chr12	chr12:116715421-116715798	116715698	9.86154	chr12_116715521_116715698	178	16.5751	11.6905	14	116715521
Promoter	chr12	chr12:116997246-116997532	116997432	5.15174	chr12_116997346_116997432	87	6.95476	3.14477	6	116997346
Promoter	chr12	chr12:117175628-117176208	117176108	7.77778	chr12_117175728_117176108	381	11.9756	7.48753	10	117175728
Promoter	chr12	chr12:117318843-117319161	117319061	4.12015	chr12_117318943_117319061	119	5.50878	1.9758	4	117318943
Promoter	chr12	chr12:117628136-117628496	117628396	8.24029	chr12_117628236_117628396	161	13.349	8.71746	9	117628236
Promoter	chr12	chr12:118810650-118811051	118810951	7.82504	chr12_118810750_118810951	202	12.0717	7.57199	10	118810750
Promoter	chr12	chr12:118813922-118814207	118814107	5.57242	chr12_118814022_118814107	86	7.66025	3.73746	7	118814022
Promoter	chr12	chr12:120105442-120105857	120105757	8.30442	chr12_120105542_120105757	216	13.1055	8.49621	10	120105542
Promoter	chr12	chr12:120426494-120427142	120427042	11.4614	chr12_120426594_120427042	449	20.8133	15.7406	18	120426594
Promoter	chr12	chr12:120554507-120554841	120554741	13.0789	chr12_120554607_120554741	135	23.8109	18.6567	18	120554607
Promoter	chr12	chr12:120638959-120639277	120639177	9.56752	chr12_120639059_120639177	119	15.7263	10.8927	12	120639059
Promoter	chr12	chr12:120703440-120703852	120703752	13.9833	chr12_120703540_120703752	213	25.6917	20.501	18	120703540
Promoter	chr12	chr12:120875579-120876121	120876021	8.40867	chr12_120875679_120876021	343	13.285	8.65824	11	120875679
Promoter	chr12	chr12:120884075-120884365	120884265	6.54615	chr12_120884175_120884265	91	9.9189	5.67995	7	120884175
Promoter	chr12	chr12:120907415-120907739	120907639	9.17774	chr12_120907515_120907639	125	14.9492	10.1752	11	120907515
Promoter	chr12	chr12:121019122-121019509	121019409	6.66558	chr12_121019222_121019409	188	9.79735	5.57508	8	121019222
Promoter	chr12	chr12:121124099-121124460	121124360	7.95348	chr12_121124199_121124360	162	12.9148	8.32524	13	121124199
Promoter	chr12	chr12:121163416-121163764	121163664	8.35795	chr12_121163516_121163664	149	13.7044	9.03636	9	121163516
Promoter	chr12	chr12:121341918-121342316	121342216	6.62367	chr12_121342018_121342216	199	9.70649	5.49584	8	121342018
Promoter	chr12	chr12:121454157-121454482	121454382	5.85057	chr12_121454257_121454382	126	8.72398	4.64927	6	121454257
Promoter	chr12	chr12:121647710-121648085	121647985	5.27857	chr12_121647810_121647985	176	8.09408	4.10782	5	121647810
Promoter	chr12	chr12:121734490-121734844	121734744	6.50106	chr12_121734590_121734744	155	9.4468	5.27328	8	121734590
Promoter	chr12	chr12:121837654-121837957	121837857	6.68673	chr12_121837754_121837857	104	9.84365	5.61606	8	121837754
Promoter	chr12	chr12:122064139-122064583	122064483	8.89639	chr12_122064239_122064483	245	14.3487	9.62614	12	122064239
Promoter	chr12	chr12:122150469-122150794	122150694	6.50072	chr12_122150569_122150694	126	9.79106	5.57209	7	122150569
Promoter	chr12	chr12:122231780-122232089	122231989	5.6737	chr12_122231880_122231989	110	7.86104	3.90953	7	122231880
Promoter	chr12	chr12:122240822-122241122	122241022	5.81889	chr12_122240922_122241022	101	8.13325	4.14478	8	122240922
Promoter	chr12	chr12:122326461-122326766	122326666	7.59848	chr12_122326561_122326666	106	11.6868	7.23027	9	122326561
Promoter	chr12	chr12:122516358-122516757	122516657	8.33129	chr12_122516458_122516657	200	13.1671	8.55461	10	122516458
Promoter	chr12	chr12:122710460-122710986	122710886	9.25608	chr12_122710560_122710886	327	15.212	10.421	13	122710560
Promoter	chr12	chr12:122985501-122985809	122985709	5.85093	chr12_122985601_122985709	109	8.22681	4.22512	7	122985601
Promoter	chr12	chr12:123011430-123011849	123011749	6.77269	chr12_123011530_123011749	220	10.0349	5.78416	8	123011530
Promoter	chr12	chr12:123237096-123237508	123237408	12.5905	chr12_123237196_123237408	213	22.4408	17.3228	16	123237196
Promoter	chr12	chr12:123450949-123451325	123451225	7.46883	chr12_123451049_123451225	177	11.8339	7.35972	8	123451049
Promoter	chr12	chr12:123459059-123459363	123459263	6.41171	chr12_123459159_123459263	105	9.54936	5.36085	7	123459159
Promoter	chr12	chr12:123717568-123718113	123718013	8.2906	chr12_123717668_123718013	346	13.2161	8.59658	12	123717668
Promoter	chr12	chr12:123868248-123868561	123868461	5.96268	chr12_123868348_123868461	114	8.46822	4.42972	7	123868348
Promoter	chr12	chr12:124068903-124069226	124069126	8.41293	chr12_124069003_124069126	124	13.357	8.7228	10	124069003
Promoter	chr12	chr12:124196654-124196965	124196865	6.66258	chr12_124196754_124196865	112	10.2619	5.98085	7	124196754
Promoter	chr12	chr12:124457347-124457891	124457791	7.97885	chr12_124457447_124457791	345	12.4532	7.91026	11	124457447
Promoter	chr12	chr12:125348421-125348758	125348658	5.5721	chr12_125348521_125348658	138	7.93888	3.97395	6	125348521
Promoter	chr12	chr12:125473584-125473907	125473807	6.00088	chr12_125473684_125473807	124	8.5529	4.50039	7	125473684
Promoter	chr12	chr12:125478021-125478310	125478210	5.05638	chr12_125478121_125478210	90	6.75471	2.97689	6	125478121
Promoter	chr12	chr12:131323632-131323988	131323888	9.23809	chr12_131323732_131323888	157	15.0926	10.3069	11	131323732
Promoter	chr12	chr12:131356175-131356661	131356561	9.2878	chr12_131356275_131356561	287	15.5332	10.7177	14	131356275
Promoter	chr12	chr12:132378844-132379322	132379222	9.81432	chr12_132378944_132379222	279	16.2776	11.4105	12	132378944
Promoter	chr12	chr12:132413446-132413748	132413648	7.04942	chr12_132413546_132413648	103	10.5072	6.18953	9	132413546
Promoter	chr12	chr12:132434218-132434630	132434530	10.1128	chr12_132434318_132434530	213	16.9093	12.0061	13	132434318
Promoter	chr12	chr12:132568568-132568966	132568866	9.81432	chr12_132568668_132568866	199	16.2776	11.4105	12	132568668
Promoter	chr12	chr12:132628735-132629099	132628999	10.0079	chr12_132628835_132628999	165	16.7316	11.8384	12	132628835
Promoter	chr12	chr12:132853435-132853722	132853622	3.60021	chr12_132853535_132853622	88	5.23671	1.75563	3	132853535
Promoter	chr12	chr12:133066341-133066626	133066526	6.66558	chr12_133066441_133066526	86	9.79735	5.57508	8	133066441
Promoter	chr12	chr12:133263889-133264350	133264250	5.5721	chr12_133263989_133264250	262	7.93888	3.97395	6	133263989
Promoter	chr12	chr12:133287225-133287540	133287440	8.41293	chr12_133287325_133287440	116	13.357	8.7228	10	133287325
Promoter	chr12	chr12:133405310-133405600	133405500	6.92857	chr12_133405410_133405500	91	10.3958	6.09659	8	133405410
Promoter	chr12	chr12:133464065-133464432	133464332	7.26289	chr12_133464165_133464332	168	11.2447	6.84473	8	133464165
Promoter	chr12	chr12:133613746-133614215	133614115	5.85057	chr12_133613846_133614115	270	8.72398	4.64927	6	133613846
Promoter	chr12	chr12:133657257-133657616	133657516	4.17898	chr12_133657357_133657516	160	5.68368	2.10218	4	133657357
Promoter	chr12	chr12:133706792-133707258	133707158	7.64812	chr12_133706892_133707158	267	11.8024	7.33436	9	133706892
Promoter	chr12	chr12:133757849-133758216	133758116	11.7015	chr12_133757949_133758116	168	20.4801	15.4174	14	133757949
Intergenic	chr13	chr13:22051232-22051520	22051420	4.53513	chr13_22051332_22051420	89	7.06253	3.22997	4	22051332
Intergenic	chr13	chr13:26760550-26760872	26760772	5.97862	chr13_26760650_26760772	123	9.13915	5.00556	6	26760650
Intergenic	chr13	chr13:30706733-30707025	30706925	6.02255	chr13_30706833_30706925	93	9.29185	5.13711	6	30706833
Intergenic	chr13	chr13:31248114-31248584	31248484	5.64892	chr13_31248214_31248484	271	8.14215	4.14836	6	31248214
Intergenic	chr13	chr13:31444523-31445006	31444906	9.68935	chr13_31444623_31444906	284	15.9949	11.1456	12	31444623
Intergenic	chr13	chr13:38024969-38025265	38025165	4.48303	chr13_38025069_38025165	97	6.8114	3.02599	4	38025069
Intergenic	chr13	chr13:46979725-46980017	46979917	7.31331	chr13_46979825_46979917	93	11.3835	6.96371	8	46979825
Intergenic	chr13	chr13:95201489-95201808	95201708	6.06714	chr13_95201589_95201708	120	9.45298	5.27633	6	95201589
Intergenic	chr13	chr13:99830981-99831266	99831166	5.55322	chr13_99831081_99831166	86	7.89024	3.93663	6	99831081
Intergenic	chr13	chr13:100089170-100089498	100089398	7.98729	chr13_100089270_100089398	129	12.6454	8.08331	9	100089270
Intergenic	chr13	chr13:113260714-113261033	113260933	7.20042	chr13_113260814_113260933	120	12.2844	7.76351	7	113260814
Intergenic	chr13	chr13:113548262-113548579	113548479	6.36811	chr13_113548362_113548479	118	9.43487	5.26323	7	113548362
Intergenic	chr13	chr13:113808484-113808776	113808676	4.68061	chr13_113808584_113808676	93	6.26156	2.55973	5	113808584
Intergenic	chr13	chr13:114048308-114048606	114048506	6.08969	chr13_114048408_114048506	99	9.537	5.35229	6	114048408
Intron	chr13	chr13:34116540-34116950	34116850	7.59431	chr13_34116640_34116850	211	11.6105	7.16536	10	34116640
Intron	chr13	chr13:41019720-41020029	41019929	4.96164	chr13_41019820_41019929	110	7.01074	3.1926	5	41019820
Intron	chr13	chr13:73540189-73540480	73540380	3.6141	chr13_73540289_73540380	92	5.30337	1.81332	3	73540289
Intron	chr13	chr13:98628457-98628867	98628767	8.88743	chr13_98628557_98628767	211	14.2885	9.571	11	98628557
Intron	chr13	chr13:109814613-109814919	109814819	4.80878	chr13_109814713_109814819	107	6.5856	2.82981	5	109814713
Intron	chr13	chr13:114785129-114785747	114785647	8.09377	chr13_114785229_114785647	419	12.6703	8.10755	11	114785229
Promoter	chr13	chr13:20437591-20438080	20437980	7.57198	chr13_20437691_20437980	290	11.5669	7.12914	10	20437691
Promoter	chr13	chr13:20532601-20532957	20532857	7.97885	chr13_20532701_20532857	157	12.4532	7.91026	11	20532701
Promoter	chr13	chr13:21141106-21141464	21141364	7.59848	chr13_21141206_21141364	159	11.6868	7.23027	9	21141206
Promoter	chr13	chr13:21278279-21278568	21278468	4.90962	chr13_21278379_21278468	90	6.86065	3.0645	5	21278379
Promoter	chr13	chr13:21476749-21477036	21476936	4.84193	chr13_21476849_21476936	88	6.67387	2.90601	5	21476849
Promoter	chr13	chr13:21635634-21635936	21635836	4.46593	chr13_21635734_21635836	103	6.73397	2.95807	4	21635734
Promoter	chr13	chr13:21714426-21714867	21714767	7.41626	chr13_21714526_21714767	242	11.6777	7.22507	8	21714526
Promoter	chr13	chr13:21872082-21872385	21872285	7.09179	chr13_21872182_21872285	104	10.796	6.4476	8	21872182
Promoter	chr13	chr13:22033426-22033799	22033699	9.36121	chr13_22033526_22033699	174	15.3924	10.5869	11	22033526
Promoter	chr13	chr13:23949556-23950005	23949905	7.89702	chr13_23949656_23949905	250	12.2199	7.70272	10	23949656
Promoter	chr13	chr13:24153290-24153638	24153538	7.06801	chr13_24153390_24153538	149	10.7361	6.39287	8	24153390
Promoter	chr13	chr13:24463457-24463755	24463655	5.61024	chr13_24463557_24463655	99	8.03871	4.0616	6	24463557
Promoter	chr13	chr13:25496916-25497348	25497248	6.62367	chr13_25497016_25497248	233	9.70649	5.49584	8	25497016
Promoter	chr13	chr13:25861405-25861818	25861718	8.01464	chr13_25861505_25861718	214	12.7179	8.14922	9	25861505
Promoter	chr13	chr13:25875565-25875886	25875786	8.93849	chr13_25875665_25875786	122	14.7008	9.94618	10	25875665
Promoter	chr13	chr13:27745965-27746365	27746265	7.35963	chr13_27746065_27746265	201	11.1531	6.76191	9	27746065
Promoter	chr13	chr13:28194678-28194979	28194879	5.63953	chr13_28194778_28194879	102	7.79268	3.85098	7	28194778
Promoter	chr13	chr13:30169849-30170177	30170077	4.97922	chr13_30169949_30170077	129	7.06289	3.22997	5	30169949
Promoter	chr13	chr13:30945773-30946210	30946110	5.70828	chr13_30945873_30946110	238	7.9309	3.97395	7	30945873
Promoter	chr13	chr13:31040083-31040411	31040311	5.81889	chr13_31040183_31040311	129	8.13325	4.14478	8	31040183
Promoter	chr13	chr13:31191671-31192114	31192014	8.35864	chr13_31191771_31192014	244	13.1852	8.56636	11	31191771
Promoter	chr13	chr13:31736019-31736381	31736281	6.81651	chr13_31736119_31736281	163	10.1345	5.87175	8	31736119
Promoter	chr13	chr13:31773920-31774204	31774104	6.3251	chr13_31774020_31774104	85	9.32423	5.16294	7	31774020
Promoter	chr13	chr13:32420591-32420893	32420793	5.20041	chr13_32420691_32420793	103	7.7935	3.85098	5	32420691
Promoter	chr13	chr13:37393140-37393574	37393474	10.8351	chr13_37393240_37393474	235	18.5013	13.5153	14	37393240
Promoter	chr13	chr13:37573389-37573695	37573595	5.88388	chr13_37573489_37573595	107	8.2507	4.24229	8	37573489
Promoter	chr13	chr13:37633733-37634028	37633928	5.72789	chr13_37633833_37633928	96	8.36097	4.33542	6	37633833
Promoter	chr13	chr13:39611918-39612275	39612175	7.06801	chr13_39612018_39612175	158	10.7361	6.39287	8	39612018
Promoter	chr13	chr13:41885185-41885491	41885391	8.61493	chr13_41885285_41885391	107	13.7059	9.03636	11	41885285
Promoter	chr13	chr13:42845737-42846286	42846186	7.57198	chr13_42845837_42846186	350	11.5669	7.12914	10	42845837
Promoter	chr13	chr13:45009232-45009608	45009508	6.52118	chr13_45009332_45009508	177	9.48881	5.31039	8	45009332
Promoter	chr13	chr13:45151339-45151726	45151626	9.98949	chr13_45151439_45151626	188	16.6518	11.7626	13	45151439
Promoter	chr13	chr13:45694448-45694740	45694640	7.46883	chr13_45694548_45694640	93	11.8339	7.35972	8	45694548
Promoter	chr13	chr13:45915237-45915717	45915617	10.7607	chr13_45915337_45915617	281	18.5205	13.5337	15	45915337
Promoter	chr13	chr13:45992441-45992740	45992640	6.05912	chr13_45992541_45992640	100	8.68424	4.61465	7	45992541
Promoter	chr13	chr13:46626761-46627071	46626971	7.23795	chr13_46626861_46626971	111	11.1772	6.78306	8	46626861
Promoter	chr13	chr13:48669130-48669482	48669382	10.0409	chr13_48669230_48669382	153	16.8111	11.9143	12	48669230
Promoter	chr13	chr13:49106703-49107096	49106996	9.72029	chr13_49106803_49106996	194	16.0642	11.2112	12	49106803
Promoter	chr13	chr13:49821896-49822181	49822081	5.80909	chr13_49821996_49822081	86	8.59784	4.53718	6	49821996
Promoter	chr13	chr13:50018179-50018463	50018363	5.77872	chr13_50018279_50018363	85	8.07542	4.09533	7	50018279
Promoter	chr13	chr13:50202413-50202760	50202660	4.53513	chr13_50202513_50202660	148	7.06253	3.22997	4	50202513
Promoter	chr13	chr13:50510399-50510854	50510754	9.44872	chr13_50510499_50510754	256	15.4706	10.6576	12	50510499
Promoter	chr13	chr13:50699473-50699767	50699667	4.87612	chr13_50699573_50699667	95	6.39897	2.67734	7	50699573
Promoter	chr13	chr13:52027079-52027639	52027539	11.7029	chr13_52027179_52027539	361	21.6664	16.5698	19	52027179
Promoter	chr13	chr13:52586171-52586611	52586511	8.83156	chr13_52586271_52586511	241	14.1663	9.45932	11	52586271
Promoter	chr13	chr13:53024655-53025052	53024952	6.4612	chr13_53024755_53024952	198	9.36422	5.19965	8	53024755
Promoter	chr13	chr13:53226702-53227090	53226990	7.99507	chr13_53226802_53226990	189	12.4255	7.88891	10	53226802
Promoter	chr13	chr13:60970379-60970666	60970566	6.00088	chr13_60970479_60970566	88	8.5529	4.50039	7	60970479
Promoter	chr13	chr13:73356031-73356413	73356313	5.85057	chr13_73356131_73356313	183	8.72398	4.64927	6	73356131
Promoter	chr13	chr13:76123455-76123759	76123659	5.93531	chr13_76123555_76123659	105	8.99407	4.88335	6	76123555
Promoter	chr13	chr13:77901092-77901429	77901329	7.97885	chr13_77901192_77901329	138	12.4532	7.91026	11	77901192
Promoter	chr13	chr13:78271499-78271963	78271863	6.96553	chr13_78271599_78271863	265	10.3402	6.04741	9	78271599
Promoter	chr13	chr13:92001110-92001465	92001365	8.90408	chr13_92001210_92001365	156	14.5652	9.82267	13	92001210
Promoter	chr13	chr13:95248381-95248723	95248623	5.1059	chr13_95248481_95248623	143	7.46254	3.57385	5	95248481
Promoter	chr13	chr13:95253724-95254107	95254007	5.97862	chr13_95253824_95254007	184	9.13915	5.00556	6	95253824
Promoter	chr13	chr13:96329000-96329467	96329367	5.72789	chr13_96329100_96329367	268	8.36097	4.33542	6	96329100
Promoter	chr13	chr13:98086024-98086509	98086409	8.82123	chr13_98086124_98086409	286	14.7207	9.96531	14	98086124
Promoter	chr13	chr13:99739854-99740141	99740041	5.38889	chr13_99739954_99740041	88	7.48642	3.59283	6	99739954
Promoter	chr13	chr13:99852848-99853202	99853102	13.4509	chr13_99852948_99853102	155	24.8387	19.6617	19	99852948
Promoter	chr13	chr13:100150724-100151109	100151009	5.98414	chr13_100150824_100151009	186	8.43459	4.40036	8	100150824
Promoter	chr13	chr13:100258656-100259062	100258962	6.77269	chr13_100258756_100258962	207	10.0349	5.78416	8	100258756
Promoter	chr13	chr13:100741063-100741351	100741251	4.19395	chr13_100741163_100741251	89	5.72987	2.14384	4	100741163
Promoter	chr13	chr13:101326979-101327405	101327305	8.19868	chr13_101327079_101327305	227	12.8672	8.28123	10	101327079
Promoter	chr13	chr13:103249003-103249450	103249350	5.57242	chr13_103249103_103249350	248	7.66025	3.73746	7	103249103
Promoter	chr13	chr13:103426014-103426304	103426204	7.23795	chr13_103426114_103426204	91	11.1772	6.78306	8	103426114
Promoter	chr13	chr13:107220414-107220738	107220638	5.5721	chr13_107220514_107220638	125	7.93888	3.97395	6	107220514
Promoter	chr13	chr13:110438917-110439397	110439297	8.45174	chr13_110439017_110439297	281	13.5093	8.86223	12	110439017
Promoter	chr13	chr13:111358338-111358806	111358706	8.07023	chr13_111358438_111358706	269	12.5861	8.03099	10	111358438
Promoter	chr13	chr13:111365207-111365515	111365415	4.51883	chr13_111365307_111365415	109	6.19787	2.50628	9	111365307
Promoter	chr13	chr13:111567273-111568018	111567918	8.91076	chr13_111567373_111567918	546	14.8747	10.11	14	111567373
Promoter	chr13	chr13:113951194-113951648	113951548	6.66558	chr13_113951294_113951548	255	9.79735	5.57508	8	113951294
Promoter	chr13	chr13:114144940-114145293	114145193	5.92496	chr13_114145040_114145193	154	8.38571	4.35619	7	114145040
Promoter	chr13	chr13:114238722-114239081	114238981	6.50072	chr13_114238822_114238981	160	9.79106	5.57209	7	114238822
Promoter	chr13	chr13:115046782-115047153	115047053	5.70828	chr13_115046882_115047053	172	7.9309	3.97395	7	115046882
Promoter	chr13	chr13:115079796-115080119	115080019	7.62322	chr13_115079896_115080019	124	11.7442	7.28276	9	115079896
Intergenic	chr14	chr14:21924213-21924639	21924539	5.80909	chr14_21924313_21924539	227	8.59784	4.53718	6	21924313
Intergenic	chr14	chr14:25148170-25148455	25148355	6.42384	chr14_25148270_25148355	86	11.0673	6.68616	6	25148270
Intergenic	chr14	chr14:50329180-50329571	50329471	13.8062	chr14_50329280_50329471	192	25.8696	20.674	20	50329280
Intergenic	chr14	chr14:50335024-50335321	50335221	7.11574	chr14_50335124_50335221	98	10.8569	6.49802	8	50335124
Intergenic	chr14	chr14:60641202-60641493	60641393	4.53513	chr14_60641302_60641393	92	7.06253	3.22997	4	60641302
Intergenic	chr14	chr14:71786855-71787151	71787051	4.94417	chr14_71786955_71787051	97	6.95968	3.14477	5	71786955
Intergenic	chr14	chr14:72323142-72323450	72323350	6.39876	chr14_72323242_72323350	109	10.9275	6.56302	6	72323242
Intergenic	chr14	chr14:75725573-75725863	75725763	5.93531	chr14_75725673_75725763	91	8.99407	4.88335	6	75725673
Intergenic	chr14	chr14:77428225-77428614	77428514	4.77608	chr14_77428325_77428514	190	6.50043	2.75987	5	77428325
Intergenic	chr14	chr14:77587755-77588039	77587939	5.7682	chr14_77587855_77587939	85	8.47697	4.43283	6	77587855
Intergenic	chr14	chr14:91294406-91294727	91294627	5.01477	chr14_91294506_91294627	122	7.17062	3.32223	5	91294506
Intergenic	chr14	chr14:100437739-100438119	100438019	4.97922	chr14_100437839_100438019	181	7.06289	3.22997	5	100437839
Intergenic	chr14	chr14:100659146-100659577	100659477	6.59223	chr14_100659246_100659477	232	10.0519	5.79609	7	100659246
Intergenic	chr14	chr14:100751671-100751969	100751869	5.97862	chr14_100751771_100751869	99	9.13915	5.00556	6	100751771
Intergenic	chr14	chr14:102414289-102414666	102414566	7.85334	chr14_102414389_102414566	178	12.3005	7.77524	9	102414389
Intergenic	chr14	chr14:102990872-102991360	102991260	5.7682	chr14_102990972_102991260	289	8.47697	4.43283	6	102990972
Intergenic	chr14	chr14:103557842-103558139	103558039	5.35912	chr14_103557942_103558039	98	8.43568	4.40036	5	103557942
Intergenic	chr14	chr14:105282230-105282574	105282474	5.64892	chr14_105282330_105282474	145	8.14215	4.14836	6	105282330
Intergenic	chr14	chr14:105292790-105293150	105293050	13.0018	chr14_105292890_105293050	161	23.3835	18.2415	16	105292890
Intergenic	chr14	chr14:105512070-105512426	105512326	4.46593	chr14_105512170_105512326	157	6.73397	2.95807	4	105512170
Intergenic	chr14	chr14:106023592-106023880	106023780	5.57242	chr14_106023692_106023780	89	7.66025	3.73746	7	106023692
Intergenic	chr14	chr14:106465486-106466026	106465926	5.88771	chr14_106465586_106465926	341	8.30527	4.28728	7	106465586
Intergenic	chr14	chr14:106765116-106765539	106765439	8.30442	chr14_106765216_106765439	224	13.1055	8.49621	10	106765216
Intergenic	chr14	chr14:106873417-106873892	106873792	10.6061	chr14_106873517_106873792	276	18.0255	13.0655	14	106873517
Intron	chr14	chr14:21776742-21777048	21776948	3.98007	chr14_21776842_21776948	107	5.12824	1.672	4	21776842
Intron	chr14	chr14:51125001-51125308	51125208	4.53513	chr14_51125101_51125208	108	7.06253	3.22997	4	51125101
Intron	chr14	chr14:91224746-91225052	91224952	8.54088	chr14_91224846_91224952	107	14.3013	9.58247	9	91224846
Intron	chr14	chr14:104214870-104215176	104215076	5.31854	chr14_104214970_104215076	107	8.25908	4.24673	5	104214970
Promoter	chr14	chr14:20811212-20811620	20811520	6.79453	chr14_20811312_20811520	209	10.0844	5.82481	8	20811312
Promoter	chr14	chr14:20929902-20930217	20930117	6.11849	chr14_20930002_20930117	116	8.82114	4.73482	7	20930002
Promoter	chr14	chr14:21457898-21458218	21458118	5.35912	chr14_21457998_21458118	121	8.43568	4.40036	5	21457998
Promoter	chr14	chr14:21737811-21738173	21738073	5.33625	chr14_21737911_21738073	163	7.36369	3.48964	6	21737911
Promoter	chr14	chr14:21852323-21852621	21852521	5.61024	chr14_21852423_21852521	99	8.03871	4.0616	6	21852423
Promoter	chr14	chr14:21905312-21905677	21905577	3.57274	chr14_21905412_21905577	166	5.11093	1.65898	3	21905412
Promoter	chr14	chr14:23058007-23058383	23058283	10.0742	chr14_23058107_23058283	177	16.8918	11.9906	12	23058107
Promoter	chr14	chr14:23235676-23236047	23235947	8.35795	chr14_23235776_23235947	172	13.7044	9.03636	9	23235776
Promoter	chr14	chr14:23388361-23388702	23388602	7.74937	chr14_23388461_23388602	142	12.0439	7.54537	9	23388461
Promoter	chr14	chr14:23526785-23527072	23526972	4.87554	chr14_23526885_23526972	88	6.76547	2.98192	5	23526885
Promoter	chr14	chr14:23755240-23755541	23755441	6.71031	chr14_23755340_23755441	102	10.4097	6.11003	7	23755340
Promoter	chr14	chr14:23770652-23771308	23771208	8.38358	chr14_23770752_23771208	457	13.2349	8.61202	11	23770752
Promoter	chr14	chr14:23790121-23790466	23790366	6.92857	chr14_23790221_23790366	146	10.3958	6.09659	8	23790221
Promoter	chr14	chr14:23938483-23938863	23938763	7.26289	chr14_23938583_23938763	181	11.2447	6.84473	8	23938583
Promoter	chr14	chr14:24583678-24584027	24583927	6.03958	chr14_24583778_24583927	150	8.63986	4.57212	7	24583778
Promoter	chr14	chr14:24610620-24610905	24610805	4.8253	chr14_24610720_24610805	86	6.62934	2.86844	5	24610720
Promoter	chr14	chr14:24616487-24616777	24616677	6.88331	chr14_24616587_24616677	91	10.289	6.00361	8	24616587
Promoter	chr14	chr14:24630249-24630536	24630436	5.14329	chr14_24630349_24630436	88	7.58969	3.68246	5	24630349
Promoter	chr14	chr14:24835910-24836263	24836163	8.38192	chr14_24836010_24836163	154	13.3816	8.74714	12	24836010
Promoter	chr14	chr14:31495562-31495859	31495759	5.85057	chr14_31495662_31495759	98	8.72398	4.64927	6	31495662
Promoter	chr14	chr14:31676837-31677389	31677289	7.45335	chr14_31676937_31677289	353	11.3583	6.94693	9	31676937
Promoter	chr14	chr14:35451560-35451964	35451864	7.06801	chr14_35451660_35451864	205	10.7361	6.39287	8	35451660
Promoter	chr14	chr14:35761329-35761625	35761525	8.35795	chr14_35761429_35761525	97	13.7044	9.03636	9	35761429
Promoter	chr14	chr14:35873046-35873382	35873282	5.38889	chr14_35873146_35873282	137	7.48642	3.59283	6	35873146
Promoter	chr14	chr14:36295372-36295671	36295571	4.80878	chr14_36295472_36295571	100	6.5856	2.82981	5	36295472
Promoter	chr14	chr14:39583311-39583620	39583520	5.12453	chr14_39583411_39583520	110	7.5253	3.62601	5	39583411
Promoter	chr14	chr14:45722245-45722546	45722446	3.57274	chr14_45722345_45722446	102	5.11093	1.65898	3	45722345
Promoter	chr14	chr14:50053000-50053672	50053572	13.0024	chr14_50053100_50053572	473	23.6602	18.5106	18	50053100
Promoter	chr14	chr14:50359582-50359867	50359767	5.49734	chr14_50359682_50359767	86	7.74914	3.81333	6	50359682
Promoter	chr14	chr14:50778844-50779140	50779040	6.68636	chr14_50778944_50779040	97	10.335	6.04444	7	50778944
Promoter	chr14	chr14:53019201-53019526	53019426	5.85057	chr14_53019301_53019426	126	8.72398	4.64927	6	53019301
Promoter	chr14	chr14:53196607-53196995	53196895	8.2987	chr14_53196707_53196895	189	13.5229	8.87356	9	53196707
Promoter	chr14	chr14:53258217-53258517	53258417	5.16219	chr14_53258317_53258417	101	7.65579	3.73743	5	53258317
Promoter	chr14	chr14:54863366-54863721	54863621	4.90962	chr14_54863466_54863621	156	6.86065	3.0645	5	54863466
Promoter	chr14	chr14:54955588-54955920	54955820	6.54615	chr14_54955688_54955820	133	9.9189	5.67995	7	54955688
Promoter	chr14	chr14:55658179-55658538	55658438	6.2523	chr14_55658279_55658438	160	10.204	5.9278	6	55658279
Promoter	chr14	chr14:55737889-55738187	55738087	5.64892	chr14_55737989_55738087	99	8.14215	4.14836	6	55737989
Promoter	chr14	chr14:56584780-56585097	56584997	5.93531	chr14_56584880_56584997	118	8.99407	4.88335	6	56584880
Promoter	chr14	chr14:58764726-58765094	58764994	7.89702	chr14_58764826_58764994	169	12.2199	7.70272	10	58764826
Promoter	chr14	chr14:60715674-60716074	60715974	13.2981	chr14_60715774_60715974	201	24.5462	19.3749	19	60715774
Promoter	chr14	chr14:62161986-62162297	62162197	4.84193	chr14_62162086_62162197	112	6.67387	2.90601	5	62162086
Promoter	chr14	chr14:62228845-62229178	62229078	9.32692	chr14_62228945_62229078	134	15.881	11.0382	10	62228945
Promoter	chr14	chr14:64108479-64108789	64108689	7.06801	chr14_64108579_64108689	111	10.7361	6.39287	8	64108579
Promoter	chr14	chr14:64194686-64195025	64194925	7.06464	chr14_64194786_64194925	140	11.6815	7.22851	7	64194786
Promoter	chr14	chr14:64854569-64855117	64855017	5.64892	chr14_64854669_64855017	349	8.14215	4.14836	6	64854669
Promoter	chr14	chr14:65007055-65007370	65007270	6.63896	chr14_65007155_65007270	116	10.1904	5.9166	7	65007155
Promoter	chr14	chr14:67826533-67826838	67826738	4.80878	chr14_67826633_67826738	106	6.5856	2.82981	5	67826633
Promoter	chr14	chr14:68283367-68283652	68283552	4.23951	chr14_68283467_68283552	86	5.87507	2.23233	4	68283467
Promoter	chr14	chr14:69619778-69620093	69619993	4.90962	chr14_69619878_69619993	116	6.86065	3.0645	5	69619878
Promoter	chr14	chr14:70826336-70826645	70826545	6.30037	chr14_70826436_70826545	110	10.4261	6.12216	6	70826436
Promoter	chr14	chr14:71374083-71374371	71374271	5.89264	chr14_71374183_71374271	89	8.85588	4.76167	6	71374183
Promoter	chr14	chr14:73493753-73494102	73494002	7.46883	chr14_73493853_73494002	150	11.8339	7.35972	8	73493853
Promoter	chr14	chr14:73524997-73525338	73525238	6.02255	chr14_73525097_73525238	142	9.29185	5.13711	6	73525097
Promoter	chr14	chr14:73602925-73603218	73603118	5.74797	chr14_73603025_73603118	94	8.41839	4.38785	6	73603025
Promoter	chr14	chr14:74111503-74111819	74111719	9.53408	chr14_74111603_74111719	117	16.6072	11.7204	10	74111603
Promoter	chr14	chr14:74485879-74486177	74486077	5.9139	chr14_74485979_74486077	99	8.92415	4.82168	6	74485979
Promoter	chr14	chr14:74551070-74551532	74551432	8.35833	chr14_74551170_74551432	263	13.2295	8.60717	10	74551170
Promoter	chr14	chr14:74960211-74960535	74960435	5.61024	chr14_74960311_74960435	125	8.03871	4.0616	6	74960311
Promoter	chr14	chr14:75469292-75469731	75469631	5.89264	chr14_75469392_75469631	240	8.85588	4.76167	6	75469392
Promoter	chr14	chr14:76127181-76127510	76127410	5.68813	chr14_76127281_76127410	130	8.24948	4.24217	6	76127281
Promoter	chr14	chr14:76618059-76618348	76618248	5.01477	chr14_76618159_76618248	90	7.17062	3.32223	5	76618159
Promoter	chr14	chr14:77279141-77279467	77279367	8.66735	chr14_77279241_77279367	127	14.7521	9.99405	9	77279241
Promoter	chr14	chr14:77506598-77506963	77506863	6.97443	chr14_77506698_77506863	166	10.5058	6.18953	8	77506698
Promoter	chr14	chr14:77564231-77564571	77564471	6.97443	chr14_77564331_77564471	141	10.5058	6.18953	8	77564331
Promoter	chr14	chr14:77647867-77648169	77648069	3.57274	chr14_77647967_77648069	103	5.11093	1.65898	3	77647967
Promoter	chr14	chr14:77787096-77787412	77787312	4.61905	chr14_77787196_77787312	117	6.11456	2.43479	5	77787196
Promoter	chr14	chr14:77923875-77924176	77924076	4.27044	chr14_77923975_77924076	102	5.97794	2.31753	4	77923975
Promoter	chr14	chr14:81687172-81687565	81687465	7.26825	chr14_81687272_81687465	194	10.9578	6.58998	9	81687272
Promoter	chr14	chr14:88459450-88459743	88459643	5.44216	chr14_88459550_88459643	94	8.83102	4.74236	5	88459550
Promoter	chr14	chr14:90420985-90421331	90421231	5.38889	chr14_90421085_90421231	147	7.48642	3.59283	6	90421085
Promoter	chr14	chr14:90798183-90798558	90798458	9.00096	chr14_90798283_90798458	176	14.8777	10.1109	10	90798283
Promoter	chr14	chr14:91526900-91527514	91527414	7.03428	chr14_91527000_91527414	415	10.5631	6.24164	10	91527000
Promoter	chr14	chr14:91976465-91976792	91976692	6.3251	chr14_91976565_91976692	128	9.32423	5.16294	7	91976565
Promoter	chr14	chr14:92572936-92573235	92573135	4.74383	chr14_92573036_92573135	100	6.41815	2.69164	5	92573036
Promoter	chr14	chr14:93260288-93260673	93260573	11.259	chr14_93260388_93260573	186	19.6294	14.5983	13	93260388
Promoter	chr14	chr14:93651314-93651639	93651539	4.94417	chr14_93651414_93651539	126	6.95968	3.14477	5	93651414
Promoter	chr14	chr14:93799277-93799664	93799564	5.7682	chr14_93799377_93799564	188	8.47697	4.43283	6	93799377
Promoter	chr14	chr14:94640285-94640671	94640571	7.31331	chr14_94640385_94640571	187	11.3835	6.96371	8	94640385
Promoter	chr14	chr14:96000900-96001387	96001287	8.75615	chr14_96001000_96001287	288	14.2076	9.49728	10	96001000
Promoter	chr14	chr14:96829532-96829850	96829750	6.63896	chr14_96829632_96829750	119	10.1904	5.9166	7	96829632
Promoter	chr14	chr14:96858178-96858497	96858397	6.97443	chr14_96858278_96858397	120	10.5058	6.18953	8	96858278
Promoter	chr14	chr14:96968516-96968808	96968708	5.87153	chr14_96968616_96968708	93	8.78918	4.70747	6	96968616
Promoter	chr14	chr14:97263437-97263737	97263637	6.68636	chr14_97263537_97263637	101	10.335	6.04444	7	97263537
Promoter	chr14	chr14:99947221-99947870	99947770	8.26808	chr14_99947321_99947770	450	13.1755	8.56172	12	99947321
Promoter	chr14	chr14:100070521-100070971	100070871	8.14067	chr14_100070621_100070871	251	12.7599	8.18606	11	100070621
Promoter	chr14	chr14:100772753-100773089	100772989	7.03809	chr14_100772853_100772989	137	11.5728	7.13118	7	100772853
Promoter	chr14	chr14:100842569-100842965	100842865	5.64892	chr14_100842669_100842865	197	8.14215	4.14836	6	100842669
Promoter	chr14	chr14:102226824-102227322	102227222	7.19141	chr14_102226924_102227222	299	10.8482	6.49377	10	102226924
Promoter	chr14	chr14:102553309-102553762	102553662	7.40619	chr14_102553409_102553662	254	11.2544	6.85161	9	102553409
Promoter	chr14	chr14:102605890-102606266	102606166	7.80101	chr14_102605990_102606166	177	12.1702	7.65725	9	102605990
Promoter	chr14	chr14:102829119-102829419	102829319	5.89264	chr14_102829219_102829319	101	8.85588	4.76167	6	102829219
Promoter	chr14	chr14:103058643-103059120	103059020	5.6737	chr14_103058743_103059020	278	7.86104	3.90953	7	103058743
Promoter	chr14	chr14:103243683-103243997	103243897	4.87554	chr14_103243783_103243897	115	6.76547	2.98192	5	103243783
Promoter	chr14	chr14:103851599-103851891	103851791	5.85057	chr14_103851699_103851791	93	8.72398	4.64927	6	103851699
Promoter	chr14	chr14:104028995-104029424	104029324	10.6379	chr14_104029095_104029324	230	18.0718	13.1095	13	104029095
Promoter	chr14	chr14:104181689-104182035	104181935	6.75099	chr14_104181789_104181935	147	9.98617	5.74008	8	104181789
Promoter	chr14	chr14:104313872-104314229	104314129	7.06801	chr14_104313972_104314129	158	10.7361	6.39287	8	104313972
Promoter	chr14	chr14:104387733-104388083	104387983	13.814	chr14_104387833_104387983	151	25.476	20.2887	16	104387833
Promoter	chr14	chr14:105218952-105219440	105219340	9.36183	chr14_105219052_105219340	289	15.4112	10.6049	13	105219052
Promoter	chr14	chr14:105261938-105262230	105262130	5.55322	chr14_105262038_105262130	93	7.89024	3.93663	6	105262038
Promoter	chr14	chr14:105487358-105487904	105487804	12.1301	chr14_105487458_105487804	347	21.4535	16.3617	16	105487458
Promoter	chr14	chr14:105647230-105647537	105647437	5.05083	chr14_105647330_105647437	108	7.28328	3.418	5	105647330
Promoter	chr14	chr14:105767196-105767654	105767554	6.79309	chr14_105767296_105767554	259	10.1363	5.87358	10	105767296
Promoter	chr14	chr14:105864692-105865010	105864910	6.93388	chr14_105864792_105864910	119	11.1702	6.77724	7	105864792
Promoter	chr14	chr14:105957021-105957425	105957325	10.0312	chr14_105957121_105957325	205	17.9321	12.9749	17	105957121
Intergenic	chr15	chr15:23692322-23692615	23692515	5.01477	chr15_23692422_23692515	94	7.17062	3.32223	5	23692422
Intergenic	chr15	chr15:70272086-70272380	70272280	5.72789	chr15_70272186_70272280	95	8.36097	4.33542	6	70272186
Intergenic	chr15	chr15:73928794-73929113	73929013	6.8327	chr15_73928894_73929013	120	10.8107	6.45871	7	73928894
Intergenic	chr15	chr15:78251713-78252024	78251924	5.80909	chr15_78251813_78251924	112	8.59784	4.53718	6	78251813
Intergenic	chr15	chr15:79399498-79399788	79399688	4.17898	chr15_79399598_79399688	91	5.68368	2.10218	4	79399598
Intergenic	chr15	chr15:86383823-86384117	86384017	5.12453	chr15_86383923_86384017	95	7.5253	3.62601	5	86383923
Intergenic	chr15	chr15:91361815-91362099	91361999	5.05083	chr15_91361915_91361999	85	7.28328	3.418	5	91361915
Intergenic	chr15	chr15:93352338-93352868	93352768	11.984	chr15_93352438_93352768	331	21.1528	16.0702	16	93352438
Intron	chr15	chr15:40337281-40337595	40337495	4.53513	chr15_40337381_40337495	115	7.06253	3.22997	4	40337381
Intron	chr15	chr15:52548602-52548898	52548798	3.65644	chr15_52548702_52548798	97	5.521	1.9758	3	52548702
Intron	chr15	chr15:65341681-65342028	65341928	5.31854	chr15_65341781_65341928	148	8.25908	4.24673	5	65341781
Intron	chr15	chr15:66446391-66446690	66446590	4.46593	chr15_66446491_66446590	100	6.73397	2.95807	4	66446491
Intron	chr15	chr15:90735011-90735315	90735215	4.77608	chr15_90735111_90735215	105	6.50043	2.75987	5	90735111
Intron	chr15	chr15:93461196-93461493	93461393	6.59223	chr15_93461296_93461393	98	10.0519	5.79609	7	93461296
Promoter	chr15	chr15:23034302-23034606	23034506	8.4405	chr15_23034402_23034506	105	13.4221	8.78403	10	23034402
Promoter	chr15	chr15:23255048-23255341	23255241	4.64165	chr15_23255148_23255241	94	7.66891	3.74252	4	23255148
Promoter	chr15	chr15:25684035-25684468	25684368	9.00096	chr15_25684135_25684368	234	14.8777	10.1109	10	25684135
Promoter	chr15	chr15:28344381-28344710	28344610	8.52431	chr15_28344481_28344610	130	13.6233	8.96261	10	28344481
Promoter	chr15	chr15:29093691-29093979	29093879	7.03809	chr15_29093791_29093879	89	11.5728	7.13118	7	29093791
Promoter	chr15	chr15:29561869-29562221	29562121	5.97862	chr15_29561969_29562121	153	9.13915	5.00556	6	29561969
Promoter	chr15	chr15:31283738-31284035	31283935	4.16411	chr15_31283838_31283935	98	5.63852	2.07883	4	31283838
Promoter	chr15	chr15:31618592-31618894	31618794	7.97282	chr15_31618692_31618794	103	12.9473	8.35446	13	31618692
Promoter	chr15	chr15:34502045-34502475	34502375	7.16413	chr15_34502145_34502375	231	10.9817	6.60915	8	34502145
Promoter	chr15	chr15:34517080-34517365	34517265	5.31854	chr15_34517180_34517265	86	8.25908	4.24673	5	34517180
Promoter	chr15	chr15:34630119-34630445	34630345	9.75108	chr15_34630219_34630345	127	16.4177	11.541	11	34630219
Promoter	chr15	chr15:38544027-38544322	38544222	7.33878	chr15_38544127_38544222	96	11.4549	7.03046	8	38544127
Promoter	chr15	chr15:38746176-38746462	38746362	5.20041	chr15_38746276_38746362	87	7.7935	3.85098	5	38746276
Promoter	chr15	chr15:40453007-40453326	40453226	5.89264	chr15_40453107_40453226	120	8.85588	4.76167	6	40453107
Promoter	chr15	chr15:40615545-40615935	40615835	6.50072	chr15_40615645_40615835	191	9.79106	5.57209	7	40615645
Promoter	chr15	chr15:40650227-40650531	40650431	5.2392	chr15_40650327_40650431	105	7.93927	3.97395	5	40650327
Promoter	chr15	chr15:40733004-40733306	40733206	5.85057	chr15_40733104_40733206	103	8.72398	4.64927	6	40733104
Promoter	chr15	chr15:41047373-41047749	41047649	8.18269	chr15_41047473_41047649	177	13.1821	8.5652	9	41047473
Promoter	chr15	chr15:41221374-41221667	41221567	4.77608	chr15_41221474_41221567	94	6.50043	2.75987	5	41221474
Promoter	chr15	chr15:41523122-41523414	41523314	6.50072	chr15_41523222_41523314	93	9.79106	5.57209	7	41523222
Promoter	chr15	chr15:41575980-41576295	41576195	5.53447	chr15_41576080_41576195	116	7.84243	3.89358	6	41576080
Promoter	chr15	chr15:41624772-41625090	41624990	5.46071	chr15_41624872_41624990	119	7.65883	3.73743	6	41624872
Promoter	chr15	chr15:41694473-41694773	41694673	5.21973	chr15_41694573_41694673	101	7.86532	3.91317	5	41694573
Promoter	chr15	chr15:41709083-41709434	41709334	6.88292	chr15_41709183_41709334	152	10.9856	6.61035	7	41709183
Promoter	chr15	chr15:42264666-42265016	42264916	5.68813	chr15_42264766_42264916	151	8.24948	4.24217	6	42264766
Promoter	chr15	chr15:42565550-42565836	42565736	5.68813	chr15_42565650_42565736	87	8.24948	4.24217	6	42565650
Promoter	chr15	chr15:42840862-42841165	42841065	5.93531	chr15_42840962_42841065	104	8.99407	4.88335	6	42840962
Promoter	chr15	chr15:43785351-43785637	43785537	4.64165	chr15_43785451_43785537	87	7.66891	3.74252	4	43785451
Promoter	chr15	chr15:43882414-43882753	43882653	5.53447	chr15_43882514_43882653	140	7.84243	3.89358	6	43882514
Promoter	chr15	chr15:44955786-44956117	44956017	8.2987	chr15_44955886_44956017	132	13.5229	8.87356	9	44955886
Promoter	chr15	chr15:45571409-45571719	45571619	7.5491	chr15_45571509_45571619	111	12.0812	7.58099	8	45571509
Promoter	chr15	chr15:49338684-49338991	49338891	3.58643	chr15_49338784_49338891	108	5.17263	1.71191	3	49338784
Promoter	chr15	chr15:51200682-51201012	51200912	4.94417	chr15_51200782_51200912	131	6.95968	3.14477	5	51200782
Promoter	chr15	chr15:51915056-51915365	51915265	4.00732	chr15_51915156_51915265	110	5.19878	1.73291	4	51915156
Promoter	chr15	chr15:52820797-52821081	52820981	4.09135	chr15_52820897_52820981	85	5.42668	1.90746	4	52820897
Promoter	chr15	chr15:55489085-55489404	55489304	6.1124	chr15_55489185_55489304	120	9.62351	5.42436	6	55489185
Promoter	chr15	chr15:55582687-55582995	55582895	4.64165	chr15_55582787_55582895	109	7.66891	3.74252	4	55582787
Promoter	chr15	chr15:56757153-56757491	56757391	5.16219	chr15_56757253_56757391	139	7.65579	3.73743	5	56757253
Promoter	chr15	chr15:57210547-57210963	57210863	8.75615	chr15_57210647_57210863	217	14.2076	9.49728	10	57210647
Promoter	chr15	chr15:59041915-59042327	59042227	7.69841	chr15_59042015_59042227	213	11.9214	7.43866	9	59042015
Promoter	chr15	chr15:59225704-59226140	59226040	7.35963	chr15_59225804_59226040	237	11.1531	6.76191	9	59225804
Promoter	chr15	chr15:59279640-59280030	59279930	5.52782	chr15_59279740_59279930	191	9.29976	5.14378	5	59279740
Promoter	chr15	chr15:62352555-62352877	62352777	6.30037	chr15_62352655_62352777	123	10.4261	6.12216	6	62352655
Promoter	chr15	chr15:63481513-63481906	63481806	7.26289	chr15_63481613_63481806	194	11.2447	6.84473	8	63481613
Promoter	chr15	chr15:63796654-63796948	63796848	7.31366	chr15_63796754_63796848	95	11.0543	6.67343	9	63796754
Promoter	chr15	chr15:63892939-63893320	63893220	7.26289	chr15_63893039_63893220	182	11.2447	6.84473	8	63893039
Promoter	chr15	chr15:64386069-64386400	64386300	6.15873	chr15_64386169_64386300	132	8.91573	4.81399	7	64386169
Promoter	chr15	chr15:64445665-64446036	64445936	5.64892	chr15_64445765_64445936	172	8.14215	4.14836	6	64445765
Promoter	chr15	chr15:64455155-64455470	64455370	5.61024	chr15_64455255_64455370	116	8.03871	4.0616	6	64455255
Promoter	chr15	chr15:64995401-64995691	64995591	4.53513	chr15_64995501_64995591	91	7.06253	3.22997	4	64995501
Promoter	chr15	chr15:65117855-65118150	65118050	4.60651	chr15_65117955_65118050	96	7.45227	3.56449	4	65117955
Promoter	chr15	chr15:65133703-65133990	65133890	5.53447	chr15_65133803_65133890	88	7.84243	3.89358	6	65133803
Promoter	chr15	chr15:65477628-65477946	65477846	11.1442	chr15_65477728_65477846	119	19.3227	14.3027	13	65477728
Promoter	chr15	chr15:66084493-66084837	66084737	6.97443	chr15_66084593_66084737	145	10.5058	6.18953	8	66084593
Promoter	chr15	chr15:66678926-66679267	66679167	7.85334	chr15_66679026_66679167	142	12.3005	7.77524	9	66679026
Promoter	chr15	chr15:66993283-66993659	66993559	8.4593	chr15_66993383_66993559	177	13.3869	8.75032	11	66993383
Promoter	chr15	chr15:67813321-67813644	67813544	5.7682	chr15_67813421_67813544	124	8.47697	4.43283	6	67813421
Promoter	chr15	chr15:68132538-68132840	68132740	7.68679	chr15_68132638_68132740	103	12.5332	7.98373	8	68132638
Promoter	chr15	chr15:68346477-68346791	68346691	6.68636	chr15_68346577_68346691	115	10.335	6.04444	7	68346577
Promoter	chr15	chr15:69113195-69113588	69113488	5.44257	chr15_69113295_69113488	194	7.61473	3.70463	6	69113295
Promoter	chr15	chr15:69744948-69745232	69745132	7.26289	chr15_69745048_69745132	85	11.2447	6.84473	8	69745048
Promoter	chr15	chr15:72410309-72410743	72410643	7.4297	chr15_72410409_72410643	235	11.306	6.90138	9	72410409
Promoter	chr15	chr15:72565025-72565380	72565280	6.97443	chr15_72565125_72565280	156	10.5058	6.18953	8	72565125
Promoter	chr15	chr15:73075955-73076283	73076183	5.82976	chr15_73076055_73076183	129	8.66022	4.59174	6	73076055
Promoter	chr15	chr15:74284580-74284877	74284777	6.59223	chr15_74284680_74284777	98	10.0519	5.79609	7	74284680
Promoter	chr15	chr15:74753365-74753688	74753588	8.2987	chr15_74753465_74753588	124	13.5229	8.87356	9	74753465
Promoter	chr15	chr15:74833111-74833503	74833403	5.72789	chr15_74833211_74833403	193	8.36097	4.33542	6	74833211
Promoter	chr15	chr15:74907985-74908285	74908185	6.24081	chr15_74908085_74908185	101	9.11359	4.98713	7	74908085
Promoter	chr15	chr15:75074216-75074532	75074432	7.66208	chr15_75074316_75074432	117	11.7439	7.28276	10	75074316
Promoter	chr15	chr15:75230352-75230661	75230561	6.1124	chr15_75230452_75230561	110	9.62351	5.42436	6	75230452
Promoter	chr15	chr15:75335325-75335625	75335525	4.09135	chr15_75335425_75335525	101	5.42668	1.90746	4	75335425
Promoter	chr15	chr15:75743106-75743398	75743298	5.20161	chr15_75743206_75743298	93	7.52442	3.62601	10	75743206
Promoter	chr15	chr15:76135456-76135752	76135652	3.57274	chr15_76135556_76135652	97	5.11093	1.65898	3	76135556
Promoter	chr15	chr15:78730320-78730618	78730518	5.27857	chr15_78730420_78730518	99	8.09408	4.10782	5	78730420
Promoter	chr15	chr15:78832861-78833169	78833069	4.92683	chr15_78832961_78833069	109	6.90967	3.10462	5	78832961
Promoter	chr15	chr15:79043410-79043725	79043625	6.78322	chr15_79043510_79043625	116	10.6445	6.31084	7	79043510
Promoter	chr15	chr15:79165010-79165318	79165218	7.02091	chr15_79165110_79165218	109	10.6192	6.29083	8	79165110
Promoter	chr15	chr15:80215982-80216416	80216316	7.36442	chr15_80216082_80216316	235	11.5277	7.09315	8	80216082
Promoter	chr15	chr15:80351761-80352231	80352131	8.0956	chr15_80351861_80352131	271	12.6409	8.07955	10	80351861
Promoter	chr15	chr15:82339221-82339712	82339612	9.47001	chr15_82339321_82339612	292	15.6177	10.7956	13	82339321
Promoter	chr15	chr15:83680234-83680539	83680439	9.61756	chr15_83680334_83680439	106	16.0521	11.2002	11	83680334
Promoter	chr15	chr15:83738003-83738319	83738219	5.85057	chr15_83738103_83738219	117	8.72398	4.64927	6	83738103
Promoter	chr15	chr15:89010498-89010792	89010692	6.1124	chr15_89010598_89010692	95	9.62351	5.42436	6	89010598
Promoter	chr15	chr15:89089843-89090148	89090048	5.93531	chr15_89089943_89090048	106	8.99407	4.88335	6	89089943
Promoter	chr15	chr15:89631219-89631743	89631643	7.11574	chr15_89631319_89631643	325	10.8569	6.49802	8	89631319
Promoter	chr15	chr15:90118325-90118654	90118554	4.97922	chr15_90118425_90118554	130	7.06289	3.22997	5	90118425
Promoter	chr15	chr15:90294025-90294349	90294249	7.96014	chr15_90294125_90294249	125	12.574	8.01976	9	90294125
Promoter	chr15	chr15:90777160-90777537	90777437	7.11574	chr15_90777260_90777437	178	10.8569	6.49802	8	90777260
Promoter	chr15	chr15:90931225-90931604	90931504	8.46825	chr15_90931325_90931504	180	13.4882	8.84341	10	90931325
Promoter	chr15	chr15:91478317-91478636	91478536	6.88331	chr15_91478417_91478536	120	10.289	6.00361	8	91478417
Promoter	chr15	chr15:93425717-93426113	93426013	7.80134	chr15_93425817_93426013	197	12.0234	7.5301	10	93425817
Promoter	chr15	chr15:93447411-93447829	93447729	5.92496	chr15_93447511_93447729	219	8.38571	4.35619	7	93447511
Promoter	chr15	chr15:100273490-100273934	100273834	6.90586	chr15_100273590_100273834	245	10.342	6.0487	8	100273590
Promoter	chr15	chr15:101817531-101817895	101817795	6.1124	chr15_101817631_101817795	165	9.62351	5.42436	6	101817631
Promoter	chr15	chr15:101835320-101835641	101835541	6.66258	chr15_101835420_101835541	122	10.2619	5.98085	7	101835420
Promoter	chr15	chr15:102192423-102192747	102192647	11.4348	chr15_102192523_102192647	125	19.8356	14.7967	14	102192523
Promoter	chr15	chr15:102264457-102264982	102264882	7.90638	chr15_102264557_102264882	326	12.435	7.89396	9	102264557
Exon	chr16	chr16:1392870-1393413	1393313	7.00722	chr16_1392970_1393313	344	10.4228	6.12105	9	1392970
Exon	chr16	chr16:3078150-3078504	3078404	7.93317	chr16_3078250_3078404	155	12.5039	7.95908	9	3078250
Exon	chr16	chr16:31153451-31154001	31153901	8.18269	chr16_31153551_31153901	351	13.1821	8.5652	9	31153551
Intergenic	chr16	chr16:1075222-1075566	1075466	10.7074	chr16_1075322_1075466	145	18.2349	13.2637	13	1075322
Intergenic	chr16	chr16:2073155-2073448	2073348	4.84193	chr16_2073255_2073348	94	6.67387	2.90601	5	2073255
Intergenic	chr16	chr16:2955630-2956009	2955909	8.3092	chr16_2955730_2955909	180	13.0874	8.48215	11	2955730
Intergenic	chr16	chr16:3053768-3054142	3054042	5.35368	chr16_3053868_3054042	175	7.40401	3.52037	6	3053868
Intergenic	chr16	chr16:3156602-3156890	3156790	4.90962	chr16_3156702_3156790	89	6.86065	3.0645	5	3156702
Intergenic	chr16	chr16:3174270-3174569	3174469	6.1124	chr16_3174370_3174469	100	9.62351	5.42436	6	3174370
Intergenic	chr16	chr16:3200429-3200758	3200658	7.74937	chr16_3200529_3200658	130	12.0439	7.54537	9	3200529
Intergenic	chr16	chr16:4357468-4357988	4357888	9.80647	chr16_4357568_4357888	321	16.4727	11.5934	14	4357568
Intergenic	chr16	chr16:11391488-11391792	11391692	4.8253	chr16_11391588_11391692	105	6.62934	2.86844	5	11391588
Intergenic	chr16	chr16:15004889-15005482	15005382	13.1358	chr16_15004989_15005382	394	25.0888	19.9077	21	15004989
Intergenic	chr16	chr16:21566076-21566441	21566341	5.85057	chr16_21566176_21566341	166	8.72398	4.64927	6	21566176
Intergenic	chr16	chr16:22201903-22202476	22202376	9.63442	chr16_22202003_22202376	374	16.8468	11.9482	16	22202003
Intergenic	chr16	chr16:28793319-28793629	28793529	4.46593	chr16_28793419_28793529	111	6.73397	2.95807	4	28793419
Intergenic	chr16	chr16:29606592-29606940	29606840	5.46071	chr16_29606692_29606840	149	7.65883	3.73743	6	29606692
Intergenic	chr16	chr16:30645594-30645922	30645822	4.94417	chr16_30645694_30645822	129	6.95968	3.14477	5	30645694
Intergenic	chr16	chr16:30669124-30669846	30669746	8.56314	chr16_30669224_30669746	523	14.2815	9.56678	14	30669224
Intergenic	chr16	chr16:30825624-30826010	30825910	8.93849	chr16_30825724_30825910	187	14.7008	9.94618	10	30825724
Intergenic	chr16	chr16:31967666-31967954	31967854	4.27044	chr16_31967766_31967854	89	5.97794	2.31753	4	31967766
Intergenic	chr16	chr16:32909153-32909496	32909396	8.8161	chr16_32909253_32909396	144	14.3662	9.64025	10	32909253
Intergenic	chr16	chr16:47096015-47096300	47096200	3.6141	chr16_47096115_47096200	86	5.30337	1.81332	3	47096115
Intergenic	chr16	chr16:50840451-50840736	50840636	5.27857	chr16_50840551_50840636	86	8.09408	4.10782	5	50840551
Intergenic	chr16	chr16:57334371-57334777	57334677	6.3251	chr16_57334471_57334677	207	9.32423	5.16294	7	57334471
Intergenic	chr16	chr16:59774775-59775068	59774968	5.44216	chr16_59774875_59774968	94	8.83102	4.74236	5	59774875
Intergenic	chr16	chr16:75551215-75551585	75551485	8.84469	chr16_75551315_75551485	171	14.2486	9.53449	12	75551315
Intergenic	chr16	chr16:87594061-87594366	87594266	6.06714	chr16_87594161_87594266	106	9.45298	5.27633	6	87594161
Intergenic	chr16	chr16:89307248-89307623	89307523	5.08741	chr16_89307348_89307523	176	7.40133	3.52037	5	89307348
Intron	chr16	chr16:745208-745495	745395	4.22421	chr16_745308_745395	88	5.82552	2.22084	4	745308
Intron	chr16	chr16:847041-847335	847235	5.44216	chr16_847141_847235	95	8.83102	4.74236	5	847141
Intron	chr16	chr16:2178155-2178508	2178408	5.46071	chr16_2178255_2178408	154	7.65883	3.73743	6	2178255
Intron	chr16	chr16:15850491-15850777	15850677	3.68521	chr16_15850591_15850677	87	5.68361	2.10218	3	15850591
Intron	chr16	chr16:28947846-28948160	28948060	5.35912	chr16_28947946_28948060	115	8.43568	4.40036	5	28947946
Intron	chr16	chr16:29888730-29889273	29889173	7.94574	chr16_29888830_29889173	344	12.3215	7.79409	10	29888830
Intron	chr16	chr16:53164531-53164834	53164734	5.35368	chr16_53164631_53164734	104	7.40401	3.52037	6	53164631
Intron	chr16	chr16:56922515-56922819	56922719	4.53513	chr16_56922615_56922719	105	7.06253	3.22997	4	56922615
Intron	chr16	chr16:58529045-58529352	58529252	5.20041	chr16_58529145_58529252	108	7.7935	3.85098	5	58529145
Intron	chr16	chr16:67850440-67850753	67850653	5.35912	chr16_67850540_67850653	114	8.43568	4.40036	5	67850540
Intron	chr16	chr16:68027179-68027467	68027367	6.02255	chr16_68027279_68027367	89	9.29185	5.13711	6	68027279
Intron	chr16	chr16:68108801-68109090	68108990	4.57054	chr16_68108901_68108990	90	7.24839	3.38921	4	68108901
Intron	chr16	chr16:84047566-84048272	84048172	9.58073	chr16_84047666_84048172	507	15.8319	10.9943	13	84047666
Intron	chr16	chr16:85713898-85714213	85714113	3.6141	chr16_85713998_85714113	116	5.30337	1.81332	3	85713998
Intron	chr16	chr16:88748187-88748477	88748377	5.42456	chr16_88748287_88748377	91	7.57131	3.66486	6	88748287
Intron	chr16	chr16:89034547-89034849	89034749	5.31893	chr16_89034647_89034749	103	7.32394	3.45294	6	89034647
Intron	chr16	chr16:89992504-89992842	89992742	7.80101	chr16_89992604_89992742	139	12.1702	7.65725	9	89992604
Intron	chr16	chr16:90024460-90024751	90024651	4.23951	chr16_90024560_90024651	92	5.87507	2.23233	4	90024560
Promoter	chr16	chr16:60784-61176	61076	7.5491	chr16_60884_61076	193	12.0812	7.58099	8	60884
Promoter	chr16	chr16:188363-188896	188796	9.55217	chr16_188463_188796	334	15.8788	11.0371	11	188463
Promoter	chr16	chr16:284621-284961	284861	5.49734	chr16_284721_284861	141	7.74914	3.81333	6	284721
Promoter	chr16	chr16:402590-403292	403192	9.75245	chr16_402690_403192	503	17.0472	12.1377	16	402690
Promoter	chr16	chr16:451596-452044	451944	8.35833	chr16_451696_451944	249	13.2295	8.60717	10	451696
Promoter	chr16	chr16:639332-639674	639574	5.88388	chr16_639432_639574	143	8.2507	4.24229	8	639432
Promoter	chr16	chr16:717893-718220	718120	5.85057	chr16_717993_718120	128	8.72398	4.64927	6	717993
Promoter	chr16	chr16:729827-730200	730100	7.20119	chr16_729927_730100	174	10.8173	6.46437	9	729927
Promoter	chr16	chr16:734261-734649	734549	5.74329	chr16_734361_734549	189	8.00234	4.03249	7	734361
Promoter	chr16	chr16:764894-765189	765089	5.64892	chr16_764994_765089	96	8.14215	4.14836	6	764994
Promoter	chr16	chr16:790867-791233	791133	7.69841	chr16_790967_791133	167	11.9214	7.43866	9	790967
Promoter	chr16	chr16:838350-838777	838677	13.2473	chr16_838450_838677	228	23.9673	18.8109	17	838450
Promoter	chr16	chr16:857743-858035	857935	3.60021	chr16_857843_857935	93	5.23671	1.75563	3	857843
Promoter	chr16	chr16:1020835-1021214	1021114	10.9947	chr16_1020935_1021114	180	18.9372	13.9332	13	1020935
Promoter	chr16	chr16:1358795-1359090	1358990	6.62367	chr16_1358895_1358990	96	9.70649	5.49584	8	1358895
Promoter	chr16	chr16:1401781-1402086	1401986	7.14549	chr16_1401881_1401986	106	12.0302	7.53641	7	1401881
Promoter	chr16	chr16:1464610-1464902	1464802	5.68813	chr16_1464710_1464802	93	8.24948	4.24217	6	1464710
Promoter	chr16	chr16:1543219-1543513	1543413	5.01477	chr16_1543319_1543413	95	7.17062	3.32223	5	1543319
Promoter	chr16	chr16:1661965-1662478	1662378	7.61676	chr16_1662065_1662378	314	11.6545	7.20637	10	1662065
Promoter	chr16	chr16:1728009-1728410	1728310	5.64892	chr16_1728109_1728310	202	8.14215	4.14836	6	1728109
Promoter	chr16	chr16:1755980-1756292	1756192	10.1752	chr16_1756080_1756192	113	17.1414	12.2251	12	1756080
Promoter	chr16	chr16:1832614-1833053	1832953	5.51584	chr16_1832714_1832953	240	7.7954	3.8521	6	1832714
Promoter	chr16	chr16:1876785-1877076	1876976	4.57054	chr16_1876885_1876976	92	7.24839	3.38921	4	1876885
Promoter	chr16	chr16:1993167-1993632	1993532	9.56752	chr16_1993267_1993532	266	15.7263	10.8927	12	1993267
Promoter	chr16	chr16:2009294-2009603	2009503	7.59848	chr16_2009394_2009503	110	11.6868	7.23027	9	2009394
Promoter	chr16	chr16:2033899-2034214	2034114	6.0005	chr16_2033999_2034114	116	9.2145	5.07266	6	2033999
Promoter	chr16	chr16:2042189-2042591	2042491	9.11817	chr16_2042289_2042491	203	14.8098	10.0477	11	2042289
Promoter	chr16	chr16:2097761-2098066	2097966	4.94417	chr16_2097861_2097966	106	6.95968	3.14477	5	2097861
Promoter	chr16	chr16:2185852-2186370	2186270	14.8705	chr16_2185952_2186270	319	28.6719	23.4309	22	2185952
Promoter	chr16	chr16:2205689-2206011	2205911	5.35368	chr16_2205789_2205911	123	7.40401	3.52037	6	2205789
Promoter	chr16	chr16:2264717-2265149	2265049	6.79453	chr16_2264817_2265049	233	10.0844	5.82481	8	2264817
Promoter	chr16	chr16:2273155-2273758	2273658	7.17911	chr16_2273255_2273658	404	10.7715	6.42532	9	2273255
Promoter	chr16	chr16:2301497-2301854	2301754	8.2987	chr16_2301597_2301754	158	13.5229	8.87356	9	2301597
[truncated: 2,966 more rows]
