# Supplementary material for: Exploiting the fibroblast growth factor receptor-1 vulnerability to therapeutically restrict the MYC-EZH2-CDKN1C axis-driven proliferation in Mantle cell lymphoma
Source: Leukemia. 2023 Aug 19;37(10):2094–106. doi: 10.1038/s41375-023-02006-8 (PMC10539170; doi:10.1038/s41375-023-02006-8)
Supplement: Supplementary file 9 — Supplementary Table 8 [file 41375_2023_2006_MOESM9_ESM.xlsx]

## Sheet: Fig 4B Enricher_Reactome_2022
Term	P-value	Adjusted P-value
Cell Cycle R-HSA-1640170	1.58763e-08	1.51281e-05
Cell Cycle, Mitotic R-HSA-69278	2.01306e-08	1.51281e-05
Membrane Trafficking R-HSA-199991	1.2798e-07	6.41181e-05
Metabolism Of RNA R-HSA-8953854	2.66562e-07	9.10739e-05
mRNA Splicing - Major Pathway R-HSA-72163	3.02974e-07	9.10739e-05
Vesicle-mediated Transport R-HSA-5653656	3.69646e-07	9.25963e-05
Processing Of Capped Intron-Containing Pre-mRNA R-HSA-72203	6.20395e-07	0.000133208
mRNA Splicing R-HSA-72172	1.16245e-06	0.000218395
Transcriptional Regulation By TP53 R-HSA-3700989	2.07446e-06	0.000346434
Activation Of Gene Expression By SREBF (SREBP) R-HSA-2426168	3.45857e-06	0.000481898
Regulation Of Cholesterol Biosynthesis By SREBP (SREBF) R-HSA-1655829	3.52686e-06	0.000481898
Rab Regulation Of Trafficking R-HSA-9007101	6.56781e-06	0.000822619
Gene Expression (Transcription) R-HSA-74160	7.56414e-06	0.000874531
M Phase R-HSA-68886	1.544e-05	0.00165759
Cellular Responses To Stress R-HSA-2262752	1.80863e-05	0.00181225
SUMOylation R-HSA-2990846	2.19473e-05	0.00203484
Mitotic Prometaphase R-HSA-68877	2.30155e-05	0.00203484
Cellular Responses To Stimuli R-HSA-8953897	2.88068e-05	0.00240536
TP53 Regulates Transcription Of Cell Cycle Genes R-HSA-6791312	3.80901e-05	0.00292386
RHO GTPase Effectors R-HSA-195258	3.8907e-05	0.00292386
TBC/RABGAPs R-HSA-8854214	4.54235e-05	0.00325103
SUMO E3 Ligases SUMOylate Target Proteins R-HSA-3108232	4.90018e-05	0.00334771
Intrinsic Pathway For Apoptosis R-HSA-109606	5.53306e-05	0.00361574
Potential Therapeutics For SARS R-HSA-9679191	7.12131e-05	0.00445972
Chromatin Modifying Enzymes R-HSA-3247509	7.73033e-05	0.00464748
Cholesterol Biosynthesis R-HSA-191273	0.000116167	0.00671533
Post-translational Protein Modification R-HSA-597592	0.000146728	0.00816787
Cell Cycle Checkpoints R-HSA-69620	0.000175734	0.00943316
Antigen Processing: Ubiquitination And Proteasome Degradation R-HSA-983168	0.000250536	0.0129847
G2/M Transition R-HSA-69275	0.000295754	0.0140948
Cytoprotection By HMOX1 R-HSA-9707564	0.000314566	0.0140948
Transcriptional Activation Of Mitochondrial Biogenesis R-HSA-2151201	0.000316203	0.0140948
RAB GEFs Exchange GTP For GDP On RABs R-HSA-8876198	0.000325715	0.0140948
Unfolded Protein Response (UPR) R-HSA-381119	0.000325715	0.0140948
Mitotic Metaphase And Anaphase R-HSA-2555396	0.000334893	0.0140948
Resolution Of Sister Chromatid Cohesion R-HSA-2500257	0.000337599	0.0140948
Mitotic G2-G2/M Phases R-HSA-453274	0.000373025	0.0151529
SUMOylation Of Transcription Cofactors R-HSA-3899300	0.000387462	0.015277
DNA Damage Bypass R-HSA-73893	0.000400577	0.015277
RNA Polymerase II Transcription R-HSA-73857	0.000406575	0.015277
HIV Infection R-HSA-162906	0.000424014	0.0155437
Metabolism Of Proteins R-HSA-392499	0.000451676	0.0161635
Organelle Biogenesis And Maintenance R-HSA-1852241	0.000468254	0.0163671
EML4 And NUDC In Mitotic Spindle Formation R-HSA-9648025	0.000489929	0.0167355
Mitotic Anaphase R-HSA-68882	0.000570302	0.0190481
Attenuation Phase R-HSA-3371568	0.000595686	0.0194634
Unattached Kinetochores Signal Amplification Via A MAD2 Inhibitory Signal R-HSA-141444	0.000639934	0.0204643
Autophagy R-HSA-9612973	0.000656475	0.0205559
TP53 Regulates Transcription Of Genes Involved In G2 Cell Cycle Arrest R-HSA-6804114	0.000682688	0.0209404
Signaling By Rho GTPases R-HSA-194315	0.000754655	0.0226849
Dual Incision In GG-NER R-HSA-5696400	0.000824618	0.0240978
Signaling By Rho GTPases, Miro GTPases And RHOBTB3 R-HSA-9716542	0.000833722	0.0240978
RNA Polymerase II Transcription Termination R-HSA-73856	0.000855858	0.0242708
DNA Double-Strand Break Repair R-HSA-5693532	0.000947273	0.0263658
RHO GTPases Activate Formins R-HSA-5663220	0.000966466	0.0264109
Macroautophagy R-HSA-1632852	0.00109624	0.0289062
Signaling By NTRK1 (TRKA) R-HSA-187037	0.00109624	0.0289062
Cellular Response To Chemical Stress R-HSA-9711123	0.00117215	0.0293869
Influenza Infection R-HSA-168255	0.00117313	0.0293869
Regulation Of TP53 Activity R-HSA-5633007	0.00117313	0.0293869
Separation Of Sister Chromatids R-HSA-2467813	0.00124535	0.0306845
IRE1alpha Activates Chaperones R-HSA-381070	0.00132438	0.0321056
Mitotic Spindle Checkpoint R-HSA-69618	0.00142515	0.0340001
Apoptosis R-HSA-109581	0.00149021	0.0349967
Regulation Of TP53 Activity Thru Acetylation R-HSA-6804758	0.00159237	0.0368206
DNA Repair R-HSA-73894	0.00163504	0.0372344
Polo-like Kinase Mediated Events R-HSA-156711	0.00167184	0.0375042
Translesion Synthesis By Y Family DNA Polymerases Bypasses Lesions On DNA Template R-HSA-110313	0.00173526	0.0383544
Late Phase Of HIV Life Cycle R-HSA-162599	0.00179368	0.039071
S Phase R-HSA-69242	0.00182108	0.0391012
Deadenylation Of mRNA R-HSA-429947	0.00192669	0.0402197
Polymerase Switching On C-strand Of Telomere R-HSA-174411	0.00192669	0.0402197
Activation Of BH3-only Proteins R-HSA-114452	0.00213047	0.0429221
Recognition Of DNA Damage By PCNA-containing Replication Complex R-HSA-110314	0.00213047	0.0429221
SUMOylation Of DNA Replication Proteins R-HSA-4615885	0.00214182	0.0429221
RUNX1 Interacts With Co-Factors Whose Precise Effect On RUNX1 Targets Is Not Known R-HSA-8939243	0.00221308	0.0432634
MET Receptor Recycling R-HSA-8875656	0.00221642	0.0432634
TP53 Regulates Transcription Of Additional Cell Cycle Genes With Uncertain Roles In P53 Pathway R-HSA-6804115	0.00226692	0.0436818
Respiratory Electron Transport R-HSA-611105	0.00235082	0.0447252
Cytochrome C-Mediated Apoptotic Response R-HSA-111461	0.00261776	0.0481214
Constitutive Signaling By AKT1 E17K In Cancer R-HSA-5674400	0.00263135	0.0481214
Downregulation Of TGF-beta Receptor Signaling R-HSA-2173788	0.00263135	0.0481214
XBP1(S) Activates Chaperone Genes R-HSA-381038	0.0026574	0.0481214
Synthesis Of Dolichyl-phosphate R-HSA-446199	0.00270226	0.0483511
Anchoring Of Basal Body To Plasma Membrane R-HSA-5620912	0.00274263	0.0484962
RNA Polymerase II Transcribes snRNA Genes R-HSA-6807505	0.00288939	0.0504971
mRNA 3-End Processing R-HSA-72187	0.00335569	0.0579725
SARS-CoV Infections R-HSA-9679506	0.00354084	0.0598163
Regulation Of PLK1 Activity At G2/M Transition R-HSA-2565942	0.00354202	0.0598163
Termination Of Translesion DNA Synthesis R-HSA-5656169	0.00364126	0.060809
RORA Activates Gene Expression R-HSA-1368082	0.00373008	0.0615846
HIV Life Cycle R-HSA-162587	0.00376965	0.0615846
Programmed Cell Death R-HSA-5357801	0.00402304	0.0637084
Class I MHC Mediated Antigen Processing And Presentation R-HSA-983169	0.00402598	0.0637084
AKT Phosphorylates Targets In Cytosol R-HSA-198323	0.00411158	0.0637084
APC Truncation Mutants Have Impaired AXIN Binding R-HSA-5467337	0.00411158	0.0637084
Leading Strand Synthesis R-HSA-69109	0.00411158	0.0637084
Transcription-Coupled Nucleotide Excision Repair (TC-NER) R-HSA-6781827	0.00455703	0.06989
Transport Of Mature Transcript To Cytoplasm R-HSA-72202	0.0046299	0.0702903
Nucleotide Excision Repair R-HSA-5696398	0.00513866	0.0767639
AURKA Activation By TPX2 R-HSA-8854518	0.00515846	0.0767639
Selective Autophagy R-HSA-9663891	0.00559873	0.0824989
SMAC (DIABLO) Binds To IAPs R-HSA-111463	0.00569633	0.0831221
Lysosome Vesicle Biogenesis R-HSA-432720	0.00589552	0.083235
RHOC GTPase Cycle R-HSA-9013106	0.00597703	0.083235
HSF1 Activation R-HSA-3371511	0.00601294	0.083235
Processing Of Capped Intronless Pre-mRNA R-HSA-75067	0.00601294	0.083235
Signaling By TGF-beta Receptor Complex R-HSA-170834	0.00605437	0.083235
CTNNB1 S33 Mutants Not Phosphorylated R-HSA-5358747	0.00615232	0.083235
Response Of EIF2AK1 (HRI) To Heme Deficiency R-HSA-9648895	0.00615232	0.083235
WNT5A-dependent Internalization Of FZD4 R-HSA-5099900	0.00615232	0.083235
Translation R-HSA-72766	0.00620247	0.083235
RAB Geranylgeranylation R-HSA-8873719	0.00657077	0.0852983
G1/S Transition R-HSA-69206	0.00658018	0.0852983
Formation Of Apoptosome R-HSA-111458	0.00658324	0.0852983
WNT5A-dependent Internalization Of FZD2, FZD5 And ROR2 R-HSA-5140745	0.00658324	0.0852983
Intra-Golgi And Retrograde Golgi-to-ER Traffic R-HSA-6811442	0.00669652	0.0857723
Clathrin-mediated Endocytosis R-HSA-8856828	0.00673395	0.0857723
Recruitment Of NuMA To Mitotic Centrosomes R-HSA-380320	0.00694462	0.0877123
Signaling By MET R-HSA-6806834	0.0076736	0.0958233
Resolution Of AP Sites Via Multiple-Nucleotide Patch Replacement Pathway R-HSA-110373	0.00771432	0.0958233
Loss Of Nlp From Mitotic Centrosomes R-HSA-380259	0.00784854	0.0961809
Centrosome Maturation R-HSA-380287	0.00793509	0.0961809
TP53 Regulates Metabolic Genes R-HSA-5628897	0.00793509	0.0961809
Golgi-to-ER Retrograde Transport R-HSA-8856688	0.00810392	0.0974416
Synthesis Of DNA R-HSA-69239	0.00871692	0.10398
Signaling By NTRKs R-HSA-166520	0.00891441	0.105499
Global Genome Nucleotide Excision Repair (GG-NER) R-HSA-5696399	0.00903623	0.106105
HSF1-dependent Transactivation R-HSA-3371571	0.00911002	0.106142
PCNA-Dependent Long Patch Base Excision Repair R-HSA-5651801	0.00980935	0.111583
ER To Golgi Anterograde Transport R-HSA-199977	0.00982836	0.111583
Mitochondrial Biogenesis R-HSA-1592230	0.010086	0.111583
Cilium Assembly R-HSA-5617833	0.0101458	0.111583
ALK Mutants Bind TKIs R-HSA-9700645	0.0101634	0.111583
Transport Of Mature mRNA Derived From An Intronless Transcript R-HSA-159231	0.010184	0.111583
Metabolism Of Steroids R-HSA-8957322	0.0102649	0.111583
SMAC, XIAP-regulated Apoptotic Response R-HSA-111469	0.0102975	0.111583
Synthesis Of PG R-HSA-1483148	0.0102975	0.111583
Dual Incision In TC-NER R-HSA-6782135	0.0103194	0.111583
Asparagine N-linked Glycosylation R-HSA-446203	0.0104621	0.112318
Infectious Disease R-HSA-5663205	0.0106658	0.113693
Mitotic G1 Phase And G1/S Transition R-HSA-453279	0.0107877	0.114183
Interactions Of Rev With Host Cellular Proteins R-HSA-177243	0.0111494	0.116372
RHOV GTPase Cycle R-HSA-9013424	0.0111494	0.116372
Transport Of Mature mRNAs Derived From Intronless Transcripts R-HSA-159234	0.012212	0.124435
Beta-catenin Phosphorylation Cascade R-HSA-196299	0.0122746	0.124435
Removal Of Flap Intermediate From C-strand R-HSA-174437	0.0122746	0.124435
Signaling By Cytosolic FGFR1 Fusion Mutants R-HSA-1839117	0.0122746	0.124435
Cap-dependent Translation Initiation R-HSA-72737	0.0123359	0.124435
Neddylation R-HSA-8951664	0.0130878	0.131139
Signaling By ALK Fusions And Activated Point Mutants R-HSA-9725370	0.0133686	0.132778
Association Of TriC/CCT With Target Proteins During Biosynthesis R-HSA-390471	0.0135163	0.132778
Resolution Of Abasic Sites (AP Sites) R-HSA-73933	0.0135163	0.132778
Host Interactions Of HIV Factors R-HSA-162909	0.0136853	0.132999
Citric Acid (TCA) Cycle And Respiratory Electron Transport R-HSA-1428517	0.0137158	0.132999
Influenza Viral RNA Transcription And Replication R-HSA-168273	0.0142754	0.137327
Generic Transcription Pathway R-HSA-212436	0.0144683	0.137327
HIV Elongation Arrest And Recovery R-HSA-167287	0.0147909	0.137327
Telomere C-strand (Lagging Strand) Synthesis R-HSA-174417	0.0147909	0.137327
Chk1/Chk2(Cds1) Mediated Inactivation Of Cyclin B:Cdk1 Complex R-HSA-75035	0.0148794	0.137327
ERKs Are Inactivated R-HSA-202670	0.0148794	0.137327
SARS-CoV-2 Targets Host Intracellular Signaling And Regulatory Pathways R-HSA-9755779	0.0148794	0.137327
Estrogen-stimulated Signaling Thru PRKCZ R-HSA-9634635	0.0149845	0.137327
G2/M DNA Replication Checkpoint R-HSA-69478	0.0149845	0.137327
COPI-mediated Anterograde Transport R-HSA-6807878	0.0150875	0.137433
Deadenylation-dependent mRNA Decay R-HSA-429914	0.0155181	0.140504
Diseases Of Signal Transduction By Growth Factor Receptors And Second Messengers R-HSA-5663202	0.0156404	0.140763
Fcgamma Receptor (FCGR) Dependent Phagocytosis R-HSA-2029480	0.0165029	0.14563
Homology Directed Repair R-HSA-5693538	0.0165458	0.14563
LDL Clearance R-HSA-8964038	0.0165469	0.14563
Activation Of PUMA And Translocation To Mitochondria R-HSA-139915	0.0167625	0.14563
Formation Of Annular Gap Junctions R-HSA-196025	0.0167625	0.14563
MET Activates RAS Signaling R-HSA-8851805	0.0167625	0.14563
Nuclear Envelope (NE) Reassembly R-HSA-2995410	0.0174024	0.150321
Translocation Of SLC2A4 (GLUT4) To Plasma Membrane R-HSA-1445148	0.0176997	0.151932
Translation Initiation Complex Formation R-HSA-72649	0.017921	0.151932
tRNA Processing In Nucleus R-HSA-6784531	0.017921	0.151932
EPHB-mediated Forward Signaling R-HSA-3928662	0.0179933	0.151932
HDR Thru Homologous Recombination (HRR) Or Single Strand Annealing (SSA) R-HSA-5693567	0.0190879	0.160274
Disassembly Of Destruction Complex And Recruitment Of AXIN To Membrane R-HSA-4641262	0.0196767	0.1643
L13a-mediated Translational Silencing Of Ceruloplasmin Expression R-HSA-156827	0.0200206	0.166248
mRNA Activation Upon Binding Of Cap-Binding Complex And eIFs, Subsequent Binding To 43S R-HSA-72662	0.0205942	0.167674
G2/M Checkpoints R-HSA-69481	0.0207342	0.167674
Golgi Cisternae Pericentriolar Stack Reorganization R-HSA-162658	0.0208616	0.167674
Mismatch Repair (MMR) Directed By MSH2:MSH6 (MutSalpha) R-HSA-5358565	0.0208616	0.167674
Removal Of Flap Intermediate R-HSA-69166	0.0208616	0.167674
Retrograde Neurotrophin Signaling R-HSA-177504	0.0208616	0.167674
MicroRNA (miRNA) Biogenesis R-HSA-203927	0.0210684	0.168435
Nuclear Events Stimulated By ALK Signaling In Cancer R-HSA-9725371	0.0217418	0.170197
Processive Synthesis On C-strand Of Telomere R-HSA-174414	0.0217418	0.170197
RAS Processing R-HSA-9648002	0.0217418	0.170197
Signaling By PDGFR In Disease R-HSA-9671555	0.0217418	0.170197
GTP Hydrolysis And Joining Of 60S Ribosomal Subunit R-HSA-72706	0.0220365	0.171611
FOXO-mediated Transcription R-HSA-9614085	0.0232005	0.179744
PKMTs Methylate Histone Lysines R-HSA-3214841	0.0234926	0.181073
Endosomal Sorting Complex Required For Transport (ESCRT) R-HSA-917729	0.0240403	0.18435
PIP3 Activates AKT Signaling R-HSA-1257604	0.024508	0.186535
COPI-dependent Golgi-to-ER Retrograde Traffic R-HSA-6811434	0.0246976	0.186535
Oncogenic MAPK Signaling R-HSA-6802957	0.0246976	0.186535
Constitutive Signaling By Overexpressed ERBB2 R-HSA-9634285	0.0252782	0.18902
Gap Junction Degradation R-HSA-190873	0.0252782	0.18902
RHOH GTPase Cycle R-HSA-9013407	0.0258581	0.191452
Regulation Of TP53 Degradation R-HSA-6804757	0.0258581	0.191452
COPII-mediated Vesicle Transport R-HSA-204005	0.0262465	0.192543
Gap-filling DNA Repair Synthesis And Ligation In GG-NER R-HSA-5696397	0.0262617	0.192543
Response Of EIF2AK4 (GCN2) To Amino Acid Deficiency R-HSA-9633012	0.026749	0.192768
Activation Of Caspases Thru Apoptosome-Mediated Cleavage R-HSA-111459	0.0272667	0.192768
Phosphorylation Of Emi1 R-HSA-176417	0.0272667	0.192768
Scavenging By Class F Receptors R-HSA-3000484	0.0272667	0.192768
Suppression Of Apoptosis R-HSA-9635465	0.0272667	0.192768
Apoptotic Factor-Mediated Response R-HSA-111471	0.0279332	0.192768
CD209 (DC-SIGN) Signaling R-HSA-5621575	0.0279332	0.192768
Chaperone Mediated Autophagy R-HSA-9613829	0.0279332	0.192768
Lagging Strand Synthesis R-HSA-69186	0.0279332	0.192768
Processing Of Intronless Pre-mRNAs R-HSA-77595	0.0279332	0.192768
Activation Of BAD And Translocation To Mitochondria R-HSA-111447	0.0282163	0.192768
Depolymerisation Of Nuclear Lamina R-HSA-4419969	0.0282163	0.192768
Diseases Associated With Glycosylation Precursor Biosynthesis R-HSA-5609975	0.0282163	0.192768
Mismatch Repair R-HSA-5358508	0.0282163	0.192768
Processive Synthesis On Lagging Strand R-HSA-69183	0.0282163	0.192768
Nonsense Mediated Decay (NMD) Enhanced By Exon Junction Complex (EJC) R-HSA-975957	0.0290279	0.195719
Respiratory Electron Transport, ATP Synthesis By Chemiosmotic Coupling, Heat Production By Uncoupling Proteins R-HSA-163200	0.0290279	0.195719
DNA Strand Elongation R-HSA-69190	0.0290388	0.195719
Cellular Response To Heat Stress R-HSA-3371556	0.0294431	0.197558
Estrogen-dependent Gene Expression R-HSA-9018519	0.0299532	0.199202
Signaling By TGFB Family Members R-HSA-9006936	0.0299532	0.199202
Early SARS-CoV-2 Infection Events R-HSA-9772572	0.0305859	0.201496
Regulation Of TP53 Expression And Degradation R-HSA-6806003	0.0305859	0.201496
RNA Polymerase II Pre-transcription Events R-HSA-674695	0.0307003	0.201496
mRNA Splicing - Minor Pathway R-HSA-72165	0.0313594	0.204927
Transport Of Mature mRNA Derived From An Intron-Containing Transcript R-HSA-159236	0.0319863	0.208119
FGFR2 Alternative Splicing R-HSA-6803529	0.0322626	0.208584
KEAP1-NFE2L2 Pathway R-HSA-9755511	0.0323354	0.208584
Regulation Of Actin Dynamics For Phagocytic Cup Formation R-HSA-2029482	0.0343199	0.219501
Signaling By BRAF And RAF1 Fusions R-HSA-6802952	0.0343199	0.219501
Activation Of Pre-Replicative Complex R-HSA-68962	0.0347088	0.220115
PERK Regulates Gene Expression R-HSA-381042	0.0347088	0.220115
Mitochondrial tRNA Aminoacylation R-HSA-379726	0.0351827	0.222183
PCP/CE Pathway R-HSA-4086400	0.0358785	0.222426
Extension Of Telomeres R-HSA-180786	0.0359248	0.222426
MET Activates RAP1 And RAC1 R-HSA-8875555	0.035961	0.222426
SUMOylation Of Immune Response Proteins R-HSA-4755510	0.035961	0.222426
Signaling By PDGFRA Extracellular Domain Mutants R-HSA-9673770	0.035961	0.222426
Regulation Of Pyruvate Dehydrogenase (PDH) Complex R-HSA-204174	0.0370234	0.226981
TGF-beta Receptor Signaling In EMT (Epithelial To Mesenchymal Transition) R-HSA-2173791	0.0370234	0.226981
Transcription Of HIV Genome R-HSA-167172	0.0371506	0.226981
PI Metabolism R-HSA-1483255	0.0377142	0.229492
Postmitotic Nuclear Pore Complex (NPC) Reformation R-HSA-9615933	0.0391136	0.237047
Ribosomal Scanning And Start Codon Recognition R-HSA-72702	0.0398784	0.240712
Epigenetic Regulation Of Gene Expression R-HSA-212165	0.0407992	0.245285
Signaling To ERKs R-HSA-187687	0.0410826	0.246004
RHOU GTPase Cycle R-HSA-9013420	0.0417763	0.249166
Gap-filling DNA Repair Synthesis And Ligation In TC-NER R-HSA-6782210	0.0432159	0.252658
Eukaryotic Translation Elongation R-HSA-156842	0.0433627	0.252658
ChREBP Activates Metabolic Gene Expression R-HSA-163765	0.0434446	0.252658
Nef Mediated CD8 Down-regulation R-HSA-182218	0.0434446	0.252658
Signaling By MAPK Mutants R-HSA-9652817	0.0434446	0.252658
E2F Mediated Regulation Of DNA Replication R-HSA-113510	0.0435385	0.252658
ERK/MAPK Targets R-HSA-198753	0.0435385	0.252658
Major Pathway Of rRNA Processing In Nucleolus And Cytosol R-HSA-6791226	0.0438283	0.253362
Deubiquitination R-HSA-5688426	0.0442733	0.254953
Formation Of RNA Pol II Elongation Complex R-HSA-112382	0.0449091	0.257627
Degradation Of Beta-Catenin By Destruction Complex R-HSA-195253	0.0458183	0.260852
Transcriptional Regulation Of White Adipocyte Differentiation R-HSA-381340	0.0458183	0.260852
RHOD GTPase Cycle R-HSA-9013405	0.0464119	0.262245
SARS-CoV-1 Infection R-HSA-9678108	0.0464119	0.262245
Recycling Pathway Of L1 R-HSA-437239	0.046849	0.2635
Formation Of Senescence-Associated Heterochromatin Foci (SAHF) R-HSA-2559584	0.0473354	0.2635
Platelet Sensitization By LDL R-HSA-432142	0.0473354	0.2635
Protein Methylation R-HSA-8876725	0.0473354	0.2635
Nuclear Import Of Rev Protein R-HSA-180746	0.048187	0.267041
Regulation Of Localization Of FOXO Transcription Factors R-HSA-9614399	0.0488598	0.267041
TP53 Regulates Transcription Of Death Receptors And Ligands R-HSA-6803211	0.0488598	0.267041
Telomere C-strand Synthesis Initiation R-HSA-174430	0.0488598	0.267041
Translation Of Replicase And Assembly Of Replication Transcription Complex R-HSA-9679504	0.0488598	0.267041
PTEN Regulation R-HSA-6807070	0.0493715	0.26849
ESR-mediated Signaling R-HSA-8939211	0.0494823	0.26849
Cellular Response To Starvation R-HSA-9711097	0.0497967	0.269225
Nonsense Mediated Decay (NMD) Independent Of Exon Junction Complex (EJC) R-HSA-975956	0.0519023	0.279603
rRNA Processing In Nucleus And Cytosol R-HSA-8868773	0.0525342	0.281996
Abortive Elongation Of HIV-1 Transcript In Absence Of Tat R-HSA-167242	0.0530345	0.283669
Peptide Chain Elongation R-HSA-156902	0.0550827	0.291465
MTOR Signaling R-HSA-165159	0.0554344	0.291465
Negative Regulation Of MAPK Pathway R-HSA-5675221	0.0554344	0.291465
Budding And Maturation Of HIV Virion R-HSA-162588	0.0554947	0.291465
G1/S-Specific Transcription R-HSA-69205	0.0554947	0.291465
N-glycan Trimming In ER And Calnexin/Calreticulin Cycle R-HSA-532668	0.0560436	0.291465
Rev-mediated Nuclear Export Of HIV RNA R-HSA-165054	0.0560436	0.291465
Transport Of SLBP Independent Mature mRNA R-HSA-159227	0.0560436	0.291465
Intracellular Signaling By Second Messengers R-HSA-9006925	0.0566466	0.293479
DNA Replication R-HSA-69306	0.0568213	0.293479
Disease R-HSA-1643685	0.0573306	0.295096
VEGFR2 Mediated Cell Proliferation R-HSA-5218921	0.0591771	0.303561
HDR Thru Homologous Recombination (HRR) R-HSA-5685942	0.0593947	0.30364
RHOG GTPase Cycle R-HSA-9013408	0.0619327	0.310466
rRNA Processing R-HSA-72312	0.061963	0.310466
Nuclear Events (Kinase And Transcription Factor Activation) R-HSA-198725	0.0625763	0.310466
Signaling By FGFR In Disease R-HSA-1226099	0.0625763	0.310466
Formation Of Incision Complex In GG-NER R-HSA-5696395	0.0632328	0.310466
NS1 Mediated Effects On Host Pathways R-HSA-168276	0.0632328	0.310466
RHOF GTPase Cycle R-HSA-9035034	0.0632328	0.310466
DNA Replication Initiation R-HSA-68952	0.0633328	0.310466
Nef Mediated CD4 Down-regulation R-HSA-167590	0.0633328	0.310466
Recycling Of eIF2:GDP R-HSA-72731	0.0633328	0.310466
Aggrephagy R-HSA-9646399	0.0636899	0.310466
Advanced Glycosylation Endproduct Receptor Signaling R-HSA-879415	0.0639622	0.310466
Defective EXT1 Causes Exostoses 1, TRPS2 And CHDS R-HSA-3656253	0.0639622	0.310466
Mitochondrial Iron-Sulfur Cluster Biogenesis R-HSA-1362409	0.0639622	0.310466
Regulation Of HSF1-mediated Heat Shock Response R-HSA-3371453	0.0639626	0.310466
Transport To Golgi And Subsequent Modification R-HSA-948021	0.0642421	0.310466
RHO GTPases Activate WASPs And WAVEs R-HSA-5663213	0.064668	0.310466
Signaling By FGFR1 In Disease R-HSA-5655302	0.064668	0.310466
Transport Of SLBP Dependant Mature mRNA R-HSA-159230	0.064668	0.310466
FGFR1 Mutant Receptor Activation R-HSA-1839124	0.0650678	0.310466
MAPK Targets/ Nuclear Events Mediated By MAP Kinases R-HSA-450282	0.0650678	0.310466
Signaling By Receptor Tyrosine Kinases R-HSA-9006934	0.0659561	0.313709
UCH Proteinases R-HSA-5689603	0.0668138	0.316786
Signaling By ERBB2 R-HSA-1227986	0.0688426	0.325379
TP53 Regulates Transcription Of DNA Repair Genes R-HSA-6796648	0.0693579	0.326787
Neutrophil Degranulation R-HSA-6798695	0.0710129	0.333539
Glycolysis R-HSA-70171	0.0721848	0.335502
Initiation Of Nuclear Envelope (NE) Reformation R-HSA-2995383	0.0725469	0.335502
RHO GTPases Activate ROCKs R-HSA-5627117	0.0725469	0.335502
RHO GTPases Activate CIT R-HSA-5625900	0.0725469	0.335502
SUMOylation Of Transcription Factors R-HSA-3232118	0.0725469	0.335502
SUMOylation Of DNA Damage Response And Repair Proteins R-HSA-3108214	0.0743817	0.342931
Late Endosomal Microautophagy R-HSA-9615710	0.0755763	0.345262
Pausing And Recovery Of Tat-mediated HIV Elongation R-HSA-167238	0.0755763	0.345262
Pyruvate Metabolism R-HSA-70268	0.0755763	0.345262
Eukaryotic Translation Termination R-HSA-72764	0.0773185	0.350029
Switching Of Origins To A Post-Replicative State R-HSA-69052	0.0773185	0.350029
Viral mRNA Translation R-HSA-192823	0.0773185	0.350029
Cargo Recognition For Clathrin-Mediated Endocytosis R-HSA-8856825	0.078831	0.355805
Regulation Of Lipid Metabolism By PPARalpha R-HSA-400206	0.0793494	0.355823
TGF-beta Receptor Signaling Activates SMADs R-HSA-2173789	0.0808203	0.355823
G2/M DNA Damage Checkpoint R-HSA-69473	0.0811757	0.355823
Signaling By Insulin Receptor R-HSA-74752	0.0811757	0.355823
Constitutive Signaling By EGFRvIII R-HSA-5637810	0.0812025	0.355823
Mismatch Repair (MMR) Directed By MSH2:MSH3 (MutSbeta) R-HSA-5358606	0.0812025	0.355823
Prolonged ERK Activation Events R-HSA-169893	0.0812025	0.355823
Regulation Of IFNG Signaling R-HSA-877312	0.0812025	0.355823
Regulation Of TP53 Activity Thru Association With Co-factors R-HSA-6804759	0.0812025	0.355823
Synthesis Of IP2, IP, And Ins In Cytosol R-HSA-1855183	0.0812025	0.355823
EPH-Ephrin Signaling R-HSA-2682334	0.0836805	0.365616
tRNA Processing R-HSA-72306	0.0847904	0.367853
Mitotic Prophase R-HSA-68875	0.0849642	0.367853
BH3-only Proteins Associate With And Inactivate Anti-Apoptotic BCL-2 Members R-HSA-111453	0.086618	0.367853
E2F-enabled Inhibition Of Pre-Replication Complex Formation R-HSA-113507	0.086618	0.367853
Interleukin-23 Signaling R-HSA-9020933	0.086618	0.367853
NR1H2 And NR1H3 Regulate Gene Expression Linked To Lipogenesis R-HSA-9029558	0.086618	0.367853
PI5P Regulates TP53 Acetylation R-HSA-6811555	0.086618	0.367853
Processing And Activation Of SUMO R-HSA-3215018	0.086618	0.367853
Small Interfering RNA (siRNA) Biogenesis R-HSA-426486	0.086618	0.367853
trans-Golgi Network Vesicle Budding R-HSA-199992	0.08664	0.367853
RAF Activation R-HSA-5673000	0.0870192	0.368422
Nef-mediated Downmodulation Of Cell Surface Receptors By Recruitment To Clathrin Adapters R-HSA-164938	0.0874182	0.369072
Nuclear Events Mediated By NFE2L2 R-HSA-9759194	0.0883545	0.370447
Calnexin/calreticulin Cycle R-HSA-901042	0.0884834	0.370447
HDMs Demethylate Histones R-HSA-3214842	0.0884834	0.370447
Formation Of HIV Elongation Complex In Absence Of HIV Tat R-HSA-167152	0.0906172	0.378327
Mitochondrial Protein Import R-HSA-1268020	0.0924713	0.384998
Signaling By FGFR2 R-HSA-5654738	0.0945005	0.39236
Apoptotic Execution Phase R-HSA-75153	0.095284	0.394523
Phospholipid Metabolism R-HSA-1483257	0.0987377	0.407025
Oncogene Induced Senescence R-HSA-2559585	0.0993867	0.407025
Signaling By WNT In Cancer R-HSA-4791275	0.0993867	0.407025
Signaling By High-Kinase Activity BRAF Mutants R-HSA-6802948	0.0993867	0.407025
Elevation Of Cytosolic Ca2+ Levels R-HSA-139853	0.10047	0.407026
Metabolism Of Nitric Oxide: NOS3 Activation And Regulation R-HSA-202131	0.10047	0.407026
Signaling By ERBB2 ECD Mutants R-HSA-9665348	0.10047	0.407026
Signaling By FLT3 ITD And TKD Mutants R-HSA-9703648	0.10047	0.407026
RHO GTPase Cycle R-HSA-9012999	0.102088	0.407914
Cellular Senescence R-HSA-2559583	0.102567	0.407914
ATF4 Activates Genes In Response To Endoplasmic Reticulum Stress R-HSA-380994	0.102589	0.407914
BMAL1:CLOCK,NPAS2 Activates Circadian Gene Expression R-HSA-1368108	0.102589	0.407914
G0 And Early G1 R-HSA-1538133	0.102589	0.407914
Integrin Signaling R-HSA-354192	0.102589	0.407914
Role Of Nef In HIV-1 Replication And Disease Pathogenesis R-HSA-164952	0.102589	0.407914
CTLA4 Inhibitory Signaling R-HSA-389513	0.103742	0.410326
Negative Regulation Of MET Activity R-HSA-6807004	0.103742	0.410326
Gene Silencing By RNA R-HSA-211000	0.104388	0.4118
Nuclear Envelope Breakdown R-HSA-2980766	0.105265	0.414171
rRNA Modification In Nucleus And Cytosol R-HSA-6790901	0.108206	0.424591
PPARA Activates Gene Expression R-HSA-1989781	0.11074	0.424591
Signaling By B Cell Receptor (BCR) R-HSA-983705	0.111498	0.424591
COPI-independent Golgi-to-ER Retrograde Traffic R-HSA-6811436	0.112661	0.424591
Transcriptional Regulation By E2F6 R-HSA-8953750	0.112661	0.424591
AKT Phosphorylates Targets In Nucleus R-HSA-198693	0.112907	0.424591
Competing Endogenous RNAs (ceRNAs) Regulate PTEN Translation R-HSA-8948700	0.112907	0.424591
Folding Of Actin By CCT/TriC R-HSA-390450	0.112907	0.424591
MASTL Facilitates Mitotic Progression R-HSA-2465910	0.112907	0.424591
RHOBTB3 ATPase Cycle R-HSA-9706019	0.112907	0.424591
Receptor Mediated Mitophagy R-HSA-8934903	0.112907	0.424591
SLBP Independent Processing Of Histone Pre-mRNAs R-HSA-111367	0.112907	0.424591
STAT3 Nuclear Events Downstream Of ALK Signaling R-HSA-9701898	0.112907	0.424591
Signaling By FGFR4 In Disease R-HSA-5655291	0.112907	0.424591
Regulation Of Expression Of SLITs And ROBOs R-HSA-9010553	0.113953	0.424591
Activation Of NOXA And Translocation To Mitochondria R-HSA-111448	0.115716	0.424591
Disinhibition Of SNARE Formation R-HSA-114516	0.115716	0.424591
FBXW7 Mutants And NOTCH1 In Cancer R-HSA-2644605	0.115716	0.424591
LRR FLII-interacting Protein 1 (LRRFIP1) Activates Type I IFN Production R-HSA-3134973	0.115716	0.424591
Maturation Of Spike Protein R-HSA-9683686	0.115716	0.424591
NOSTRIN Mediated eNOS Trafficking R-HSA-203641	0.115716	0.424591
Regulation Of HMOX1 Expression And Activity R-HSA-9707587	0.115716	0.424591
SUMO Is Proteolytically Processed R-HSA-3065679	0.115716	0.424591
TFAP2A Acts As A Transcriptional Repressor During Retinoic Acid Induced Cell Differentiation R-HSA-8869496	0.115716	0.424591
Tyrosine Catabolism R-HSA-8963684	0.115716	0.424591
Interleukin-12 Family Signaling R-HSA-447115	0.115823	0.424591
Pyruvate Metabolism And Citric Acid (TCA) Cycle R-HSA-71406	0.115823	0.424591
Regulation Of RUNX3 Expression And Activity R-HSA-8941858	0.115823	0.424591
Downstream Signal Transduction R-HSA-186763	0.117791	0.429278
Mitophagy R-HSA-5205647	0.117791	0.429278
DNA Double Strand Break Response R-HSA-5693606	0.118244	0.429278
Regulation Of PTEN Gene Transcription R-HSA-8943724	0.118244	0.429278
Protein Folding R-HSA-391251	0.120434	0.43316
Nephrin Family Interactions R-HSA-373753	0.121449	0.43316
Response Of Mtb To Phagocytosis R-HSA-9637690	0.121449	0.43316
FOXO-mediated Transcription Of Cell Death Genes R-HSA-9614657	0.121619	0.43316
Spry Regulation Of FGF Signaling R-HSA-1295596	0.121619	0.43316
Synthesis Of PIPs At Early Endosome Membrane R-HSA-1660516	0.121619	0.43316
Translesion Synthesis By REV1 R-HSA-110312	0.121619	0.43316
VLDLR Internalisation And Degradation R-HSA-8866427	0.121619	0.43316
Adaptive Immune System R-HSA-1280218	0.124195	0.44129
Plasma Lipoprotein Clearance R-HSA-8964043	0.126815	0.447898
SUMOylation Of SUMOylation Proteins R-HSA-4085377	0.126815	0.447898
Degradation Of DVL R-HSA-4641258	0.126949	0.447898
Regulation Of TP53 Activity Thru Phosphorylation R-HSA-6804756	0.129552	0.453656
Selenocysteine Synthesis R-HSA-2408557	0.129552	0.453656
Circadian Clock R-HSA-400253	0.129789	0.453656
Orc1 Removal From Chromatin R-HSA-68949	0.129789	0.453656
Protein Ubiquitination R-HSA-8852135	0.130156	0.453887
Energy Dependent Regulation Of mTOR By LKB1-AMPK R-HSA-380972	0.134042	0.465278
FCERI Mediated MAPK Activation R-HSA-2871796	0.134042	0.465278
Signaling By Nuclear Receptors R-HSA-9006931	0.13596	0.470847
Signaling By EGFR R-HSA-177929	0.136381	0.47122
SARS-CoV-2 Infection R-HSA-9694516	0.137954	0.47472
Cyclin A:Cdk2-associated Events At S Phase Entry R-HSA-69656	0.139522	0.47472
Biosynthesis Of N-glycan Precursor (Dolichol LLO) And Transfer To Protein R-HSA-446193	0.140106	0.47472
BBSome-mediated Cargo-Targeting To Cilium R-HSA-5620922	0.140453	0.47472
RAF-independent MAPK1/3 Activation R-HSA-112409	0.140453	0.47472
RHOBTB1 GTPase Cycle R-HSA-9013422	0.140453	0.47472
RHOBTB2 GTPase Cycle R-HSA-9013418	0.140453	0.47472
Establishment Of Sister Chromatid Cohesion R-HSA-2468052	0.141761	0.47472
Interleukin-27 Signaling R-HSA-9020956	0.141761	0.47472
Interleukin-6 Signaling R-HSA-1059683	0.141761	0.47472
Regulation Of PTEN mRNA Translation R-HSA-8943723	0.141761	0.47472
SLBP Dependent Processing Of Replication-Dependent Histone Pre-mRNAs R-HSA-77588	0.141761	0.47472
Signaling By Leptin R-HSA-2586552	0.141761	0.47472
Activation Of ATR In Response To Replication Stress R-HSA-176187	0.141816	0.47472
Signaling By Hedgehog R-HSA-5358351	0.144313	0.4762
Signaling By ROBO Receptors R-HSA-376176	0.144418	0.4762
Acetylcholine Neurotransmitter Release Cycle R-HSA-264642	0.144476	0.4762
Metabolism Of Folate And Pterines R-HSA-196757	0.144476	0.4762
Trafficking Of GluR2-containing AMPA Receptors R-HSA-416993	0.144476	0.4762
Translesion Synthesis By POLI R-HSA-5656121	0.144476	0.4762
Translesion Synthesis By POLK R-HSA-5655862	0.144476	0.4762
Formation Of Ternary Complex, And Subsequently, 43S Complex R-HSA-72695	0.1494	0.49028
Regulation Of Ornithine Decarboxylase (ODC) R-HSA-350562	0.1494	0.49028
SUMOylation Of Chromatin Organization Proteins R-HSA-4551638	0.150855	0.493373
Translation Of Structural Proteins R-HSA-9683701	0.151286	0.493373
Selenoamino Acid Metabolism R-HSA-2408522	0.151327	0.493373
Factors Involved In Megakaryocyte Development And Platelet Production R-HSA-983231	0.152126	0.494903
DNA Damage Recognition In GG-NER R-HSA-5696394	0.157623	0.498444
HDR Thru Single Strand Annealing (SSA) R-HSA-5685938	0.157623	0.498444
MAP2K And MAPK Activation R-HSA-5674135	0.157623	0.498444
VEGFA-VEGFR2 Pathway R-HSA-4420097	0.157735	0.498444
Signaling By FGFR R-HSA-190236	0.159584	0.498444
Activated NTRK2 Signals Thru PI3K R-HSA-9028335	0.159941	0.498444
CLEC7A/inflammasome Pathway R-HSA-5660668	0.159941	0.498444
Cobalamin (Cbl) Metabolism R-HSA-9759218	0.159941	0.498444
LDL Remodeling R-HSA-8964041	0.159941	0.498444
MET Activates PI3K/AKT Signaling R-HSA-8851907	0.159941	0.498444
Methionine Salvage Pathway R-HSA-1237112	0.159941	0.498444
Negative Feedback Regulation Of MAPK Pathway R-HSA-5674499	0.159941	0.498444
Protein Repair R-HSA-5676934	0.159941	0.498444
RUNX1 Regulates Estrogen Receptor Mediated Transcription R-HSA-8931987	0.159941	0.498444
SOS-mediated Signaling R-HSA-112412	0.159941	0.498444
SUMO Is Transferred From E1 To E2 (UBE2I, UBC9) R-HSA-3065678	0.159941	0.498444
TNFR1-mediated Ceramide Production R-HSA-5626978	0.159941	0.498444
Uptake And Function Of Diphtheria Toxin R-HSA-5336415	0.159941	0.498444
Transcriptional Regulation By RUNX1 R-HSA-8878171	0.160323	0.498444
Growth Hormone Receptor Signaling R-HSA-982772	0.160653	0.498444
Sema4D In Semaphorin Signaling R-HSA-400685	0.160653	0.498444
Downstream Signaling Events Of B Cell Receptor (BCR) R-HSA-1168372	0.161198	0.498444
Interleukin-12 Signaling R-HSA-9020591	0.16121	0.498444
Base Excision Repair R-HSA-73884	0.162491	0.498444
Regulation Of RUNX2 Expression And Activity R-HSA-8939902	0.162491	0.498444
SRP-dependent Cotranslational Protein Targeting To Membrane R-HSA-1799339	0.162753	0.498444
Complex I Biogenesis R-HSA-6799198	0.16301	0.498444
GSK3B And BTRC:CUL1-mediated-degradation Of NFE2L2 R-HSA-9762114	0.16301	0.498444
Synthesis Of PIPs At Plasma Membrane R-HSA-1660499	0.16301	0.498444
Fc Epsilon Receptor (FCERI) Signaling R-HSA-2454202	0.163163	0.498444
Constitutive Signaling By Ligand-Responsive EGFR Cancer Variants R-HSA-1236382	0.168847	0.51143
Regulation Of Signaling By CBL R-HSA-912631	0.168847	0.51143
Signaling By FLT3 Fusion Proteins R-HSA-9703465	0.168847	0.51143
Glutamate Binding, Activation Of AMPA Receptors And Synaptic Plasticity R-HSA-399721	0.169456	0.51143
Glyoxylate Metabolism And Glycine Degradation R-HSA-389661	0.169456	0.51143
Transferrin Endocytosis And Recycling R-HSA-917977	0.169456	0.51143
APC/C-mediated Degradation Of Cell Cycle Proteins R-HSA-174143	0.170149	0.511469
RAC2 GTPase Cycle R-HSA-9013404	0.170149	0.511469
Regulation Of APC/C Activators Between G1/S And Early Anaphase R-HSA-176408	0.17232	0.513064
Caspase-mediated Cleavage Of Cytoskeletal Proteins R-HSA-264870	0.172728	0.513064
Frs2-mediated Activation R-HSA-170968	0.172728	0.513064
Interleukin-35 Signaling R-HSA-8984722	0.172728	0.513064
Regulation Of Glycolysis By Fructose 2,6-Bisphosphate Metabolism R-HSA-9634600	0.172728	0.513064
p38MAPK Events R-HSA-171007	0.172728	0.513064
Apoptotic Cleavage Of Cellular Proteins R-HSA-111465	0.174191	0.514359
HSP90 Chaperone Cycle For Steroid Hormone Receptors (SHR) In Presence Of Ligand R-HSA-3371497	0.174191	0.514359
Signaling By RAF1 Mutants R-HSA-9656223	0.174191	0.514359
Signaling By VEGF R-HSA-194138	0.175225	0.516398
Activation Of NF-kappaB In B Cells R-HSA-1169091	0.175796	0.517066
Role Of GTSE1 In G2/M Progression After G2 Checkpoint R-HSA-8852276	0.17685	0.519123
Formation Of TC-NER Pre-Incision Complex R-HSA-6781823	0.177186	0.519123
Regulation Of mRNA Stability By Proteins That Bind AU-rich Elements R-HSA-450531	0.181057	0.528926
Cyclin A/B1/B2 Associated Events During G2/M Transition R-HSA-69273	0.181939	0.528926
Regulation Of IFNA/IFNB Signaling R-HSA-912694	0.181939	0.528926
Signaling By ERBB2 In Cancer R-HSA-1227990	0.181939	0.528926
FCGR3A-mediated Phagocytosis R-HSA-9664422	0.190579	0.546695
HDACs Deacetylate Histones R-HSA-3214815	0.190579	0.546695
Recruitment And ATM-mediated Phosphorylation Of Repair And Signal Proteins At DNA Double Strand Breaks R-HSA-5693565	0.190579	0.546695
SUMOylation Of Ubiquitinylation Proteins R-HSA-3232142	0.191467	0.546695
Signaling By FGFR3 R-HSA-5654741	0.191467	0.546695
Transcriptional Regulation By VENTX R-HSA-8853884	0.191467	0.546695
Insulin Receptor Signaling Cascade R-HSA-74751	0.191897	0.546695
Negative Regulation Of NOTCH4 Signaling R-HSA-9604323	0.191897	0.546695
Glucose Metabolism R-HSA-70326	0.192297	0.546695
NR1H2 And NR1H3-mediated Signaling R-HSA-9024446	0.192345	0.546695
Listeria Monocytogenes Entry Into Host Cells R-HSA-8876384	0.194527	0.546695
Regulation Of TP53 Activity Thru Methylation R-HSA-6804760	0.194527	0.546695
Signaling By KIT In Disease R-HSA-9669938	0.194527	0.546695
Signaling To RAS R-HSA-167044	0.194527	0.546695
Transcription Of E2F Targets Under Negative Control By DREAM Complex R-HSA-1362277	0.194527	0.546695
Translesion Synthesis By POLH R-HSA-110320	0.194527	0.546695
Cyclin E Associated Events During G1/S Transition R-HSA-69202	0.195658	0.546695
Transcriptional Regulation By RUNX2 R-HSA-8878166	0.197969	0.546695
Protein Localization R-HSA-9609507	0.19877	0.546695
Costimulation By CD28 Family R-HSA-388841	0.201977	0.546695
DNA Replication Pre-Initiation R-HSA-69002	0.203434	0.546695
Beta-catenin Independent WNT Signaling R-HSA-3858494	0.203724	0.546695
Chaperonin-mediated Protein Folding R-HSA-390466	0.203855	0.546695
GAG Synthesis Requires Tetrasaccharide Linker Sequence R-HSA-1971475	0.204191	0.546695
Formation Of Tubulin Folding Intermediates By CCT/TriC R-HSA-389960	0.204191	0.546695
Infection With Mycobacterium Tuberculosis R-HSA-9635486	0.204191	0.546695
Insulin Receptor Recycling R-HSA-77387	0.204191	0.546695
Platelet Calcium Homeostasis R-HSA-418360	0.204191	0.546695
Pyroptosis R-HSA-5620971	0.204191	0.546695
Role Of Phospholipids In Phagocytosis R-HSA-2029485	0.204191	0.546695
Sulfur Amino Acid Metabolism R-HSA-1614635	0.204191	0.546695
Apoptosis Induced DNA Fragmentation R-HSA-140342	0.205358	0.546695
Erythropoietin Activates RAS R-HSA-9027284	0.205358	0.546695
Inhibition Of Replication Initiation Of Damaged DNA By RB1/E2F1 R-HSA-113501	0.205358	0.546695
Nucleotide Biosynthesis R-HSA-8956320	0.205358	0.546695
PTK6 Regulates RHO GTPases, RAS GTPase And MAP Kinases R-HSA-8849471	0.205358	0.546695
Synthesis Of PE R-HSA-1483213	0.205358	0.546695
Activated NTRK2 Signals Thru RAS R-HSA-9026519	0.20654	0.546695
Activated NTRK3 Signals Thru RAS R-HSA-9034864	0.20654	0.546695
DEx/H-box Helicases Activate Type I IFN And Inflammatory Cytokines Production R-HSA-3134963	0.20654	0.546695
Glycerophospholipid Catabolism R-HSA-6814848	0.20654	0.546695
IkBA Variant Leads To EDA-ID R-HSA-5603029	0.20654	0.546695
PP2A-mediated Dephosphorylation Of Key Metabolic Factors R-HSA-163767	0.20654	0.546695
Post-transcriptional Silencing By Small RNAs R-HSA-426496	0.20654	0.546695
RSK Activation R-HSA-444257	0.20654	0.546695
Release Of Apoptotic Factors From Mitochondria R-HSA-111457	0.20654	0.546695
Wax And Plasmalogen Biosynthesis R-HSA-8848584	0.20654	0.546695
Zinc Efflux And Compartmentalization By SLC30 Family R-HSA-435368	0.20654	0.546695
AUF1 (hnRNP D0) Binds And Destabilizes mRNA R-HSA-450408	0.207111	0.546695
Degradation Of AXIN R-HSA-4641257	0.207111	0.546695
FBXL7 Down-Regulates AURKA During Mitotic Entry And In Early Mitosis R-HSA-8854050	0.207111	0.546695
SCF-beta-TrCP Mediated Degradation Of Emi1 R-HSA-174113	0.207111	0.546695
Formation Of Early Elongation Complex R-HSA-113418	0.208278	0.546695
IRS-mediated Signaling R-HSA-112399	0.208785	0.546695
SARS-CoV-2 Modulates Host Translation Machinery R-HSA-9754678	0.208785	0.546695
SUMOylation Of RNA Binding Proteins R-HSA-4570464	0.208785	0.546695
Viral Messenger RNA Synthesis R-HSA-168325	0.208785	0.546695
Formation Of A Pool Of Free 40S Subunits R-HSA-72689	0.211151	0.551931
RHOB GTPase Cycle R-HSA-9013026	0.215668	0.562759
HATs Acetylate Histones R-HSA-3214847	0.217687	0.566061
Toll Like Receptor 9 (TLR9) Cascade R-HSA-168138	0.217687	0.566061
Asymmetric Localization Of PCP Proteins R-HSA-4608870	0.219373	0.569461
Defective B3GALT6 Causes EDSP2 And SEMDJL1 R-HSA-4420332	0.221304	0.571512
Sema4D Induced Cell Migration And Growth-Cone Collapse R-HSA-416572	0.221304	0.571512
TP53 Regulates Transcription Of Genes Involved In Cytochrome C Release R-HSA-6803204	0.221304	0.571512
Retrograde Transport At Trans-Golgi-Network R-HSA-6811440	0.225746	0.58195
FLT3 Signaling In Disease R-HSA-9682385	0.227282	0.58195
RNA Polymerase III Transcription Initiation From Type 3 Promoter R-HSA-76071	0.227282	0.58195
Synthesis Of PC R-HSA-1483191	0.227282	0.58195
VEGFR2 Mediated Vascular Permeability R-HSA-5218920	0.227282	0.58195
Paradoxical Activation Of RAF Signaling By Kinase Inactive BRAF R-HSA-6802955	0.227917	0.582583
CD28 Co-Stimulation R-HSA-389356	0.228768	0.583766
Hedgehog On State R-HSA-5632684	0.23317	0.59399
Autodegradation Of Cdh1 By Cdh1:APC/C R-HSA-174084	0.234382	0.59506
Synthesis Of Substrates In N-glycan Biosythesis R-HSA-446219	0.234382	0.59506
Metabolism Of Lipids R-HSA-556833	0.235912	0.597935
FCERI Mediated NF-kB Activation R-HSA-2871837	0.238594	0.600243
E3 Ubiquitin Ligases Ubiquitinate Target Proteins R-HSA-8866654	0.238912	0.600243
Stabilization Of P53 R-HSA-69541	0.238912	0.600243
Role Of LAT2/NTAL/LAB On Calcium Mobilization R-HSA-2730905	0.239219	0.600243
TP53 Regulates Transcription Of Genes Involved In G1 Cell Cycle Arrest R-HSA-6804116	0.239219	0.600243
TP53 Regulates Transcription Of Additional Cell Death Genes With Uncertain Roles In P53-Dependent Apoptosis R-HSA-6803205	0.239219	0.600243
RAC3 GTPase Cycle R-HSA-9013423	0.240302	0.601956
MAPK1/MAPK3 Signaling R-HSA-5684996	0.242851	0.606144
RMTs Methylate Histone Arginines R-HSA-3214858	0.243183	0.606144
Regulation Of Activated PAK-2p34 By Proteasome Mediated Degradation R-HSA-211733	0.243183	0.606144
Plasma Lipoprotein Assembly, Remodeling, And Clearance R-HSA-174824	0.244132	0.607502
TRAF6 Mediated Induction Of NFkB And MAP Kinases Upon TLR7/8 Or 9 Activation R-HSA-975138	0.246606	0.607673
Intra-Golgi Traffic R-HSA-6811438	0.246969	0.607673
Branched-chain Amino Acid Catabolism R-HSA-70895	0.248966	0.607673
Cellular Hexose Transport R-HSA-189200	0.248966	0.607673
ER Quality Control Compartment (ERQC) R-HSA-901032	0.248966	0.607673
Interleukin-37 Signaling R-HSA-9008059	0.248966	0.607673
RHO GTPases Activate PAKs R-HSA-5627123	0.248966	0.607673
Signaling By FGFR3 In Disease R-HSA-5655332	0.248966	0.607673
ZBP1(DAI) Mediated Induction Of Type I IFNs R-HSA-1606322	0.248966	0.607673
Gene And Protein Expression By JAK-STAT Signaling After Interleukin-12 Stimulation R-HSA-8950505	0.249862	0.607673
NEP/NS2 Interacts With Cellular Export Machinery R-HSA-168333	0.249862	0.607673
RHOBTB GTPase Cycle R-HSA-9706574	0.249862	0.607673
RNA Polymerase III Transcription Initiation R-HSA-76046	0.249862	0.607673
Transport Of Ribonucleoproteins Into Host Nucleus R-HSA-168271	0.249862	0.607673
RHOA GTPase Cycle R-HSA-8980692	0.252315	0.609532
Signaling By WNT R-HSA-195721	0.253146	0.609532
CDC6 Association With ORC:origin Complex R-HSA-68689	0.254276	0.609532
CREB1 Phosphorylation Thru Activation Of CaMKII/CaMKK/CaMKIV Cascasde R-HSA-442729	0.254276	0.609532
EGFR Transactivation By Gastrin R-HSA-2179392	0.254276	0.609532
Role Of ABL In ROBO-SLIT Signaling R-HSA-428890	0.254276	0.609532
SHC-related Events Triggered By IGF1R R-HSA-2428933	0.254276	0.609532
Sema4D Mediated Inhibition Of Cell Attachment And Migration R-HSA-416550	0.254276	0.609532
Synthesis Of diphthamide-EEF2 R-HSA-5358493	0.254276	0.609532
RAF/MAP Kinase Cascade R-HSA-5673001	0.255944	0.612554
MAPK Family Signaling Cascades R-HSA-5683057	0.257147	0.614454
CDK-mediated Phosphorylation And Removal Of Cdc6 R-HSA-69017	0.258855	0.616714
MyD88 Dependent Cascade Initiated On Endosome R-HSA-975155	0.258913	0.616714
Cargo Trafficking To Periciliary Membrane R-HSA-5620920	0.261047	0.620812
Regulation Of RAS By GAPs R-HSA-5658442	0.265468	0.629038
p53-Dependent G1 DNA Damage Response R-HSA-69563	0.265468	0.629038
Metabolism Of Nucleotides R-HSA-15869	0.26592	0.629038
Formation Of HIV-1 Elongation Complex Containing HIV-1 Tat R-HSA-167200	0.266486	0.629038
Processing Of DNA Double-Strand Break Ends R-HSA-5693607	0.266598	0.629038
Toll Like Receptor 7/8 (TLR7/8) Cascade R-HSA-168181	0.27144	0.633355
Aberrant Regulation Of Mitotic Cell Cycle Due To RB1 Defects R-HSA-9687139	0.271471	0.633355
Export Of Viral Ribonucleoproteins From Nucleus R-HSA-168274	0.271471	0.633355
NR1H3 And NR1H2 Regulate Gene Expression Linked To Cholesterol Transport And Efflux R-HSA-9029569	0.271471	0.633355
Nuclear Pore Complex (NPC) Disassembly R-HSA-3301854	0.271471	0.633355
Platelet Aggregation (Plug Formation) R-HSA-76009	0.271471	0.633355
Late SARS-CoV-2 Infection Events R-HSA-9772573	0.272287	0.633355
Metabolism Of Polyamines R-HSA-351202	0.272287	0.633355
APC/C:Cdh1 Mediated Degradation Of Cdc20 And APC/C:Cdh1 Targets In Late Mitosis/Early G1 R-HSA-174178	0.273867	0.633355
Cellular Response To Hypoxia R-HSA-1234174	0.273867	0.633355
ERBB2 Regulates Cell Motility R-HSA-6785631	0.273906	0.633355
InlB-mediated Entry Of Listeria Monocytogenes Into Host Cell R-HSA-8875360	0.273906	0.633355
Signaling By Activin R-HSA-1502540	0.273906	0.633355
Negative Regulation Of FGFR3 Signaling R-HSA-5654732	0.275468	0.634041
PIWI-interacting RNA (piRNA) Biogenesis R-HSA-5601884	0.275468	0.634041
Peroxisomal Lipid Metabolism R-HSA-390918	0.275468	0.634041
Insertion Of Tail-Anchored Proteins Into Endoplasmic Reticulum Membrane R-HSA-9609523	0.277303	0.634089
Mitochondrial Calcium Ion Transport R-HSA-8949215	0.277303	0.634089
PINK1-PRKN Mediated Mitophagy R-HSA-5205685	0.277303	0.634089
MyD88 Cascade Initiated On Plasma Membrane R-HSA-975871	0.279075	0.634089
Autodegradation Of E3 Ubiquitin Ligase COP1 R-HSA-349425	0.279286	0.634089
IRS-related Events Triggered By IGF1R R-HSA-2428928	0.279286	0.634089
Nonhomologous End-Joining (NHEJ) R-HSA-5693571	0.279286	0.634089
Transcriptional Activity Of SMAD2/SMAD3:SMAD4 Heterotrimer R-HSA-2173793	0.279286	0.634089
Ubiquitin-dependent Degradation Of Cyclin D R-HSA-75815	0.279286	0.634089
MHC Class II Antigen Presentation R-HSA-2132295	0.28417	0.644204
PI3K Cascade R-HSA-109704	0.286403	0.648288
Degradation Of GLI2 By Proteasome R-HSA-5610783	0.289466	0.652275
GLI3 Is Processed To GLI3R By Proteasome R-HSA-5610785	0.289466	0.652275
RHOQ GTPase Cycle R-HSA-9013406	0.289466	0.652275
FLT3 Signaling R-HSA-9607240	0.293506	0.660388
G1/S DNA Damage Checkpoints R-HSA-69615	0.297762	0.663996
Regulation Of PTEN Stability And Activity R-HSA-8948751	0.297762	0.663996
IGF1R Signaling Cascade R-HSA-2428924	0.29785	0.663996
Regulation Of Apoptosis R-HSA-169911	0.29785	0.663996
HS-GAG Biosynthesis R-HSA-2022928	0.300304	0.663996
Signaling By CSF3 (G-CSF) R-HSA-9674555	0.300304	0.663996
Synthesis Of Active Ubiquitin: Roles Of E1 And E2 Enzymes R-HSA-8866652	0.300304	0.663996
ATF6 (ATF6-alpha) Activates Chaperone Genes R-HSA-381183	0.302178	0.663996
Activated NTRK2 Signals Thru FRS2 And FRS3 R-HSA-9028731	0.302178	0.663996
Displacement Of DNA Glycosylase By APEX1 R-HSA-110357	0.302178	0.663996
Lipophagy R-HSA-9613354	0.302178	0.663996
MAPK1 (ERK2) Activation R-HSA-112411	0.302178	0.663996
Maturation Of Protein 3A R-HSA-9683673	0.302178	0.663996
PI3K/AKT Activation R-HSA-198203	0.302178	0.663996
RHO GTPases Activate Rhotekin And Rhophilins R-HSA-5666185	0.302178	0.663996
tRNA Modification In Mitochondrion R-HSA-6787450	0.302178	0.663996
APC/C:Cdc20 Mediated Degradation Of Mitotic Proteins R-HSA-176409	0.304652	0.665474
Interleukin-1 Family Signaling R-HSA-446652	0.305035	0.665474
Hedgehog Off State R-HSA-5610787	0.305982	0.665474
CD28 Dependent PI3K/Akt Signaling R-HSA-389357	0.306113	0.665474
Post-chaperonin Tubulin Folding Pathway R-HSA-389977	0.306113	0.665474
Telomere Extension By Telomerase R-HSA-171319	0.306113	0.665474
Heme Signaling R-HSA-9707616	0.306653	0.665474
Platelet Activation, Signaling And Aggregation R-HSA-76002	0.3076	0.665474
Processing Of SMDT1 R-HSA-8949664	0.309049	0.665474
Regulation Of KIT Signaling R-HSA-1433559	0.309049	0.665474
Sema3A PAK Dependent Axon Repulsion R-HSA-399954	0.309049	0.665474
Signaling By NTRK3 (TRKC) R-HSA-9034015	0.309049	0.665474
Transcription Of E2F Targets Under Negative Control By P107 (RBL1) And P130 (RBL2) In Complex With HDAC1 R-HSA-1362300	0.309049	0.665474
mRNA Decay By 3 To 5 Exoribonuclease R-HSA-429958	0.309049	0.665474
Platelet Homeostasis R-HSA-418346	0.310461	0.667559
Interleukin-1 Signaling R-HSA-9020702	0.313862	0.673907
Diseases Of Mitotic Cell Cycle R-HSA-9675126	0.315877	0.676107
Nuclear Receptor Transcription Pathway R-HSA-383280	0.316686	0.676107
Signaling By Type 1 Insulin-like Growth Factor 1 Receptor (IGF1R) R-HSA-2404192	0.316686	0.676107
Vif-mediated Degradation Of APOBEC3G R-HSA-180585	0.316686	0.676107
CLEC7A (Dectin-1) Signaling R-HSA-5607764	0.319697	0.681568
Activation Of APC/C And APC/C:Cdc20 Mediated Degradation Of Mitotic Proteins R-HSA-176814	0.320365	0.682024
MyD88-independent TLR4 Cascade R-HSA-166166	0.323417	0.687547
Dectin-1 Mediated Noncanonical NF-kB Signaling R-HSA-5607761	0.324597	0.688014
Antigen Activates B Cell Receptor Leading To Second Messenger Generation R-HSA-983695	0.325468	0.688014
EGFR Downregulation R-HSA-182971	0.325468	0.688014
Sealing Of Nuclear Envelope (NE) By ESCRT-III R-HSA-9668328	0.325468	0.688014
Ub-specific Processing Proteases R-HSA-5689880	0.326317	0.688841
HIV Transcription Initiation R-HSA-167161	0.32717	0.689672
RAC1 GTPase Cycle R-HSA-9013149	0.332188	0.69927
Downstream Signaling Of Activated FGFR3 R-HSA-5654708	0.335205	0.699741
Interleukin-6 Family Signaling R-HSA-6783589	0.335205	0.699741
RHO GTPases Activate NADPH Oxidases R-HSA-5668599	0.335205	0.699741
Signaling By EGFR In Cancer R-HSA-1643713	0.335205	0.699741
Signaling By ERBB2 KD Mutants R-HSA-9664565	0.335205	0.699741
Signaling By Erythropoietin R-HSA-9006335	0.335205	0.699741
RHOJ GTPase Cycle R-HSA-9013409	0.335742	0.69989
NGF-stimulated Transcription R-HSA-9031628	0.338497	0.704145
MAP Kinase Activation R-HSA-450294	0.342465	0.704145
RHO GTPases Activate PKNs R-HSA-5625740	0.342465	0.704145
Aberrant Regulation Of Mitotic G1/S Transition In Cancer Due To RB1 Defects R-HSA-9659787	0.344315	0.704145
FOXO-mediated Transcription Of Cell Cycle Genes R-HSA-9617828	0.344315	0.704145
GAB1 Signalosome R-HSA-180292	0.344315	0.704145
Gastrin-CREB Signaling Pathway Via PKC And MAPK R-HSA-881907	0.344315	0.704145
KSRP (KHSRP) Binds And Destabilizes mRNA R-HSA-450604	0.344315	0.704145
RIP-mediated NFkB Activation Via ZBP1 R-HSA-1810476	0.344315	0.704145
SHC-mediated cascade:FGFR3 R-HSA-5654704	0.344315	0.704145
Tie2 Signaling R-HSA-210993	0.344315	0.704145
Zinc Transporters R-HSA-435354	0.344315	0.704145
Oxidative Stress Induced Senescence R-HSA-2559580	0.344375	0.704145
Activation Of AMPK Downstream Of NMDARs R-HSA-9619483	0.349496	0.704145
Activation Of AP-1 Family Of Transcription Factors R-HSA-450341	0.349496	0.704145
CaMK IV-mediated Phosphorylation Of CREB R-HSA-111932	0.349496	0.704145
Caspase Activation Via Dependence Receptors In Absence Of Ligand R-HSA-418889	0.349496	0.704145
Condensation Of Prometaphase Chromosomes R-HSA-2514853	0.349496	0.704145
HuR (ELAVL1) Binds And Stabilizes mRNA R-HSA-450520	0.349496	0.704145
Integration Of Provirus R-HSA-162592	0.349496	0.704145
MAPK3 (ERK1) Activation R-HSA-110056	0.349496	0.704145
Nef Mediated Downregulation Of MHC Class I Complex Cell Surface Expression R-HSA-164940	0.349496	0.704145
Purine Ribonucleoside Monophosphate Biosynthesis R-HSA-73817	0.349496	0.704145
STAT5 Activation Downstream Of FLT3 ITD Mutants R-HSA-9702518	0.349496	0.704145
Signal Attenuation R-HSA-74749	0.349496	0.704145
Defective TPR May Confer Susceptibility Towards Thyroid Papillary Carcinoma (TPC) R-HSA-5619107	0.350836	0.705898
Golgi Associated Vesicle Biogenesis R-HSA-432722	0.354968	0.712317
SARS-CoV-2-host Interactions R-HSA-9705683	0.354973	0.712317
Downstream TCR Signaling R-HSA-202424	0.359042	0.719006
CDC42 GTPase Cycle R-HSA-9013148	0.359531	0.719006
Cytosolic Sensors Of Pathogen-Associated DNA R-HSA-1834949	0.360479	0.719006
Metabolism Of Amino Acids And Derivatives R-HSA-71291	0.361145	0.719006
RNA Polymerase III Abortive And Retractive Initiation R-HSA-749476	0.36128	0.719006
Signaling By FGFR4 R-HSA-5654743	0.36128	0.719006
ABC-family Proteins Mediated Transport R-HSA-382556	0.361656	0.719006
Assembly Of Pre-Replicative Complex R-HSA-68867	0.363889	0.7197
G Beta:Gamma Signaling Thru PI3Kgamma R-HSA-392451	0.364399	0.7197
Gap Junction Trafficking R-HSA-190828	0.364399	0.7197
Inactivation Of CSF3 (G-CSF) Signaling R-HSA-9705462	0.364399	0.7197
Interleukin-7 Signaling R-HSA-1266695	0.364399	0.7197
Chromosome Maintenance R-HSA-73886	0.365807	0.721532
Cross-presentation Of Soluble Exogenous Antigens (Endosomes) R-HSA-1236978	0.368741	0.725415
Inositol Phosphate Metabolism R-HSA-1483249	0.368741	0.725415
TCF Dependent Signaling In Response To WNT R-HSA-201681	0.375323	0.733913
Toll Like Receptor 3 (TLR3) Cascade R-HSA-168164	0.375847	0.733913
Cooperation Of Prefoldin And TriC/CCT In Actin And Tubulin Folding R-HSA-389958	0.376292	0.733913
Diseases Of Carbohydrate Metabolism R-HSA-5663084	0.376292	0.733913
Axon Guidance R-HSA-422475	0.377802	0.733913
Hedgehog Ligand Biogenesis R-HSA-5358346	0.378598	0.733913
Semaphorin Interactions R-HSA-373755	0.378598	0.733913
Assembly Of HIV Virion R-HSA-175474	0.379408	0.733913
Norepinephrine Neurotransmitter Release Cycle R-HSA-181430	0.379408	0.733913
PI-3K cascade:FGFR3 R-HSA-5654710	0.379408	0.733913
Pre-NOTCH Processing In Golgi R-HSA-1912420	0.379408	0.733913
Serotonin Neurotransmitter Release Cycle R-HSA-181429	0.379408	0.733913
Synthesis Of Glycosylphosphatidylinositol (GPI) R-HSA-162710	0.379408	0.733913
Cdc20:Phospho-APC/C Mediated Degradation Of Cyclin A R-HSA-174184	0.381972	0.737923
Intraflagellar Transport R-HSA-5620924	0.384142	0.740567
Mitochondrial Translation R-HSA-5368287	0.386857	0.740567
Nervous System Development R-HSA-9675108	0.389219	0.740567
MyD88:MAL(TIRAP) Cascade Initiated On Plasma Membrane R-HSA-166058	0.391316	0.740567
Caspase Activation Via Extrinsic Apoptotic Signaling Pathway R-HSA-5357769	0.393528	0.740567
Interleukin-20 Family Signaling R-HSA-8854691	0.393528	0.740567
Signaling By ALK R-HSA-201556	0.393528	0.740567
NCAM Signaling For Neurite Out-Growth R-HSA-375165	0.39372	0.740567
Regulated Necrosis R-HSA-5218859	0.39372	0.740567
ATF6 (ATF6-alpha) Activates Chaperones R-HSA-381033	0.395659	0.740567
Apoptotic Cleavage Of Cell Adhesion Proteins R-HSA-351906	0.395659	0.740567
Beta-oxidation Of Very Long Chain Fatty Acids R-HSA-390247	0.395659	0.740567
Killing Mechanisms R-HSA-9664420	0.395659	0.740567
Mucopolysaccharidoses R-HSA-2206281	0.395659	0.740567
Pexophagy R-HSA-9664873	0.395659	0.740567
Phenylalanine And Tyrosine Metabolism R-HSA-8963691	0.395659	0.740567
Pyrimidine Salvage R-HSA-73614	0.395659	0.740567
RHO GTPases Activate IQGAPs R-HSA-5626467	0.395659	0.740567
Regulation Of BACH1 Activity R-HSA-9708530	0.395659	0.740567
Regulation Of Gene Expression By Hypoxia-inducible Factor R-HSA-1234158	0.395659	0.740567
SARS-CoV-2 Modulates Autophagy R-HSA-9754560	0.395659	0.740567
Synthesis Of PIPs At Late Endosome Membrane R-HSA-1660517	0.395659	0.740567
Unwinding Of DNA R-HSA-176974	0.395659	0.740567
Uptake And Function Of Anthrax Toxins R-HSA-5210891	0.395659	0.740567
eNOS Activation R-HSA-203615	0.395659	0.740567
APC:Cdc20 Mediated Degradation Of Cell Cycle Proteins Before Cycle Checkpoint Satisfied R-HSA-179419	0.399132	0.745211
Extra-nuclear Estrogen Signaling R-HSA-9009391	0.399132	0.745211
Signal Transduction R-HSA-162582	0.39989	0.745701
Signaling By NOTCH4 R-HSA-9013694	0.400964	0.746776
Synthesis Of Bile Acids And Bile Salts R-HSA-192105	0.401728	0.747273
Kinesins R-HSA-983189	0.407004	0.752432
RND1 GTPase Cycle R-HSA-9696273	0.407004	0.752432
Signaling By FGFR2 In Disease R-HSA-5655253	0.407004	0.752432
Signaling By SCF-KIT R-HSA-1433557	0.407004	0.752432
tRNA Aminoacylation R-HSA-379724	0.407004	0.752432
Chondroitin Sulfate/Dermatan Sulfate Metabolism R-HSA-1793185	0.410605	0.758156
NIK To Noncanonical NF-kB Signaling R-HSA-5676590	0.41315	0.760822
FRS-mediated FGFR3 Signaling R-HSA-5654706	0.414073	0.760822
GABA Synthesis, Release, Reuptake And Degradation R-HSA-888590	0.414073	0.760822
Signaling By FGFR2 IIIa TM R-HSA-8851708	0.414073	0.760822
Positive Epigenetic Regulation Of rRNA Expression R-HSA-5250913	0.416317	0.763919
Mitochondrial Translation Elongation R-HSA-5389840	0.417284	0.763919
Mitochondrial Translation Termination R-HSA-5419276	0.417284	0.763919
MAPK6/MAPK4 Signaling R-HSA-5687128	0.417974	0.764251
CREB1 Phosphorylation Thru NMDA Receptor-Mediated Activation Of RAS Signaling R-HSA-442742	0.42244	0.768677
Effects Of PIP2 Hydrolysis R-HSA-114508	0.42244	0.768677
Gap Junction Trafficking And Regulation R-HSA-157858	0.42244	0.768677
RNA Pol II CTD Phosphorylation And Interaction With CE R-HSA-77075	0.42244	0.768677
Impaired BRCA2 Binding To RAD51 R-HSA-9709570	0.427039	0.775168
Vpr-mediated Nuclear Import Of PICs R-HSA-180910	0.427039	0.775168
Ubiquitin Mediated Degradation Of Phosphorylated Cdc25A R-HSA-69601	0.431497	0.779149
Vpu Mediated Degradation Of CD4 R-HSA-180534	0.431497	0.779149
Degradation Of GLI1 By Proteasome R-HSA-5610780	0.432551	0.779149
Iron Uptake And Transport R-HSA-917937	0.432551	0.779149
SCF(Skp2)-mediated Degradation Of P27/P21 R-HSA-187577	0.432551	0.779149
Interleukin-4 And Interleukin-13 Signaling R-HSA-6785807	0.433113	0.779149
APC/C:Cdc20 Mediated Degradation Of Securin R-HSA-174154	0.433174	0.779149
L1CAM Interactions R-HSA-373760	0.433379	0.779149
CD28 Dependent Vav1 Pathway R-HSA-389359	0.440245	0.784921
GRB2 Events In EGFR Signaling R-HSA-179812	0.440245	0.784921
Glutathione Synthesis And Recycling R-HSA-174403	0.440245	0.784921
HDR Thru MMEJ (alt-NHEJ) R-HSA-5685939	0.440245	0.784921
Josephin Domain DUBs R-HSA-5689877	0.440245	0.784921
Maturation Of Nucleoprotein R-HSA-9683610	0.440245	0.784921
Vitamin D (Calciferol) Metabolism R-HSA-196791	0.440245	0.784921
Toll Like Receptor 4 (TLR4) Cascade R-HSA-166016	0.444044	0.787701
TCR Signaling R-HSA-202403	0.446611	0.787701
Aberrant Regulation Of Mitotic Exit In Cancer Due To RB1 Defects R-HSA-9687136	0.448091	0.787701
Conversion From APC/C:Cdc20 To APC/C:Cdh1 In Late Anaphase R-HSA-176407	0.448091	0.787701
Defective B3GAT3 Causes JDSSDHD R-HSA-3560801	0.448091	0.787701
Defective B4GALT7 Causes EDS, Progeroid Type R-HSA-3560783	0.448091	0.787701
Diseases Associated With N-glycosylation Of Proteins R-HSA-3781860	0.448091	0.787701
Phosphorylation Of APC/C R-HSA-176412	0.448091	0.787701
Telomere Maintenance R-HSA-157579	0.44911	0.787701
Interconversion Of Nucleotide Di- And Triphosphates R-HSA-499943	0.450999	0.787701
MET Promotes Cell Motility R-HSA-8875878	0.450999	0.787701
Prefoldin Mediated Transfer Of Substrate To CCT/TriC R-HSA-389957	0.450999	0.787701
Defective CFTR Causes Cystic Fibrosis R-HSA-5678895	0.451879	0.787701
Meiotic Synapsis R-HSA-1221632	0.451879	0.787701
Glutathione Conjugation R-HSA-156590	0.45213	0.787701
ROS And RNS Production In Phagocytes R-HSA-1222556	0.45213	0.787701
SMAD2/SMAD3:SMAD4 Heterotrimer Regulates Transcription R-HSA-2173796	0.45213	0.787701
Metabolism Of Non-Coding RNA R-HSA-194441	0.452286	0.787701
Signaling By Non-Receptor Tyrosine Kinases R-HSA-9006927	0.452286	0.787701
Signaling By PDGF R-HSA-186797	0.452286	0.787701
C-type Lectin Receptors (CLRs) R-HSA-5621481	0.456617	0.794324
Interleukin-17 Signaling R-HSA-448424	0.469359	0.795917
DNA Damage/Telomere Stress Induced Senescence R-HSA-2559586	0.471092	0.795917
Post NMDA Receptor Activation Events R-HSA-438064	0.471092	0.795917
Heparan Sulfate/Heparin (HS-GAG) Metabolism R-HSA-1638091	0.472921	0.795917
Cooperation Of PDCL (PhLP1) And TRiC/CCT In G-protein Beta Folding R-HSA-6814122	0.476915	0.795917
Biosynthesis Of E-series 18(S)-resolvins R-HSA-9018896	0.478274	0.795917
Defective LFNG Causes SCDO3 R-HSA-5083630	0.478274	0.795917
Diseases Of Mismatch Repair (MMR) R-HSA-5423599	0.478274	0.795917
FasL/ CD95L Signaling R-HSA-75157	0.478274	0.795917
Formation Of Xylulose-5-Phosphate R-HSA-5661270	0.478274	0.795917
Fructose Catabolism R-HSA-70350	0.478274	0.795917
HDL Clearance R-HSA-8964011	0.478274	0.795917
IRF3 Mediated Activation Of Type 1 IFN R-HSA-1606341	0.478274	0.795917
MET Activates PTPN11 R-HSA-8865999	0.478274	0.795917
N-glycan Trimming And Elongation In cis-Golgi R-HSA-964739	0.478274	0.795917
NR1H2 And NR1H3 Regulate Gene Expression Linked To Gluconeogenesis R-HSA-9632974	0.478274	0.795917
NR1H2 And NR1H3 Regulate Gene Expression Linked To Triglyceride Lipolysis In Adipose R-HSA-9031528	0.478274	0.795917
NR1H2 And NR1H3 Regulate Gene Expression To Limit Cholesterol Uptake R-HSA-9031525	0.478274	0.795917
SARS-CoV-1 Genome Replication And Transcription R-HSA-9679514	0.478274	0.795917
SARS-CoV-2 Genome Replication And Transcription R-HSA-9694682	0.478274	0.795917
Sodium-coupled Phosphate Cotransporters R-HSA-427652	0.478274	0.795917
Sulfide Oxidation To Sulfate R-HSA-1614517	0.478274	0.795917
Synthesis Of GDP-mannose R-HSA-446205	0.478274	0.795917
Synthesis Of PIPs At ER Membrane R-HSA-1483248	0.478274	0.795917
Vitamin B1 (Thiamin) Metabolism R-HSA-196819	0.478274	0.795917
vRNP Assembly R-HSA-192905	0.478274	0.795917
Downregulation Of ERBB2 Signaling R-HSA-8863795	0.479084	0.795917
FOXO-mediated Transcription Of Oxidative Stress, Metabolic And Neuronal Genes R-HSA-9615017	0.479084	0.795917
SUMOylation Of Intracellular Receptors R-HSA-4090294	0.479084	0.795917
Uptake And Actions Of Bacterial Toxins R-HSA-5339562	0.479084	0.795917
mRNA Capping R-HSA-72086	0.479084	0.795917
Defects In Vitamin And Cofactor Metabolism R-HSA-3296482	0.481279	0.795917
HS-GAG Degradation R-HSA-2024096	0.481279	0.795917
Inactivation Of APC/C Via Direct Inhibition Of APC/C Complex R-HSA-141430	0.481279	0.795917
SHC1 Events In ERBB2 Signaling R-HSA-1250196	0.481279	0.795917
Signaling By ERBB2 TMD/JMD Mutants R-HSA-9665686	0.481279	0.795917
VxPx Cargo-Targeting To Cilium R-HSA-5620916	0.481279	0.795917
Metabolism R-HSA-1430728	0.482321	0.795917
Defects In Cobalamin (B12) Metabolism R-HSA-3296469	0.482952	0.795917
Degradation Of Cysteine And Homocysteine R-HSA-1614558	0.482952	0.795917
Glutamate And Glutamine Metabolism R-HSA-8964539	0.482952	0.795917
IRF3-mediated Induction Of Type I IFN R-HSA-3270619	0.482952	0.795917
NF-kB Is Activated And Signals Survival R-HSA-209560	0.482952	0.795917
SHC1 Events In EGFR Signaling R-HSA-180336	0.482952	0.795917
SHC1 Events In ERBB4 Signaling R-HSA-1250347	0.482952	0.795917
Signal Regulatory Protein Family Interactions R-HSA-391160	0.482952	0.795917
Suppression Of Phagosomal Maturation R-HSA-9637687	0.482952	0.795917
TNFR1-induced Proapoptotic Signaling R-HSA-5357786	0.482952	0.795917
Glycerophospholipid Biosynthesis R-HSA-1483206	0.485739	0.799633
Transcriptional Regulation By RUNX3 R-HSA-8878159	0.495443	0.814716
RNA Polymerase I Transcription Initiation R-HSA-73762	0.497012	0.816403
Interactions Of Vpr With Host Cellular Proteins R-HSA-176033	0.501315	0.822573
Signaling By NODAL R-HSA-1181150	0.513486	0.839869
Amino Acids Regulate mTORC1 R-HSA-9639288	0.513533	0.839869
Hh Mutants Are Degraded By ERAD R-HSA-5362768	0.513533	0.839869
Negative Regulation Of PI3K/AKT Network R-HSA-199418	0.518445	0.846981
PI3K/AKT Signaling In Cancer R-HSA-2219528	0.521981	0.848901
DCC Mediated Attractive Signaling R-HSA-418885	0.523574	0.848901
Glycogen Breakdown (Glycogenolysis) R-HSA-70221	0.523574	0.848901
Interleukin-15 Signaling R-HSA-8983432	0.523574	0.848901
Methylation R-HSA-156581	0.523574	0.848901
Repression Of WNT Target Genes R-HSA-4641265	0.523574	0.848901
SEMA3A-Plexin Repulsion Signaling By Inhibiting Integrin Adhesion R-HSA-399955	0.523574	0.848901
Response To Elevated Platelet Cytosolic Ca2+ R-HSA-76005	0.525198	0.8498
Ovarian Tumor Domain Proteases R-HSA-5689896	0.525259	0.8498
Oxygen-dependent Proline Hydroxylation Of Hypoxia-inducible Factor Alpha R-HSA-1234176	0.527638	0.850246
Downregulation Of SMAD2/3:SMAD4 Transcriptional Activity R-HSA-2173795	0.533422	0.850246
Metalloprotease DUBs R-HSA-5689901	0.533422	0.850246
Negative Regulation Of FGFR4 Signaling R-HSA-5654733	0.533422	0.850246
Regulation Of MECP2 Expression And Activity R-HSA-9022692	0.533422	0.850246
Signaling By Interleukins R-HSA-449147	0.537395	0.850246
Diseases Of Metabolism R-HSA-5668914	0.539879	0.850246
NOTCH1 Intracellular Domain Regulates Transcription R-HSA-2122947	0.540277	0.850246
APOBEC3G Mediated Resistance To HIV-1 R-HSA-180689	0.54194	0.850246
Acrosome Reaction And Sperm:Oocyte Membrane Binding R-HSA-1300645	0.54194	0.850246
Activated NTRK3 Signals Thru PI3K R-HSA-9603381	0.54194	0.850246
Acyl Chain Remodeling Of CL R-HSA-1482798	0.54194	0.850246
Binding And Entry Of HIV Virion R-HSA-173107	0.54194	0.850246
Biosynthesis Of EPA-derived SPMs R-HSA-9018679	0.54194	0.850246
Entry Of Influenza Virion Into Host Cell Via Endocytosis R-HSA-168275	0.54194	0.850246
GDP-fucose Biosynthesis R-HSA-6787639	0.54194	0.850246
NADE Modulates Death Signaling R-HSA-205025	0.54194	0.850246
PTK6 Regulates Cell Cycle R-HSA-8849470	0.54194	0.850246
Proton-coupled Monocarboxylate Transport R-HSA-433692	0.54194	0.850246
RAS Signaling Downstream Of NF1 Loss-Of-Function Variants R-HSA-6802953	0.54194	0.850246
RUNX1 Regulates Transcription Of Genes Involved In WNT Signaling R-HSA-8939256	0.54194	0.850246
SMAD2/3 Phosphorylation Motif Mutants In Cancer R-HSA-3304356	0.54194	0.850246
Sensing Of DNA Double Strand Breaks R-HSA-5693548	0.54194	0.850246
Synthesis Of 15-Eicosatetraenoic Acid Derivatives R-HSA-2142770	0.54194	0.850246
Synthesis Of Wybutosine At G37 Of tRNA(Phe) R-HSA-6782861	0.54194	0.850246
Transport And Synthesis Of PAPS R-HSA-174362	0.54194	0.850246
Virus Assembly And Release R-HSA-168268	0.54194	0.850246
Mitochondrial Fatty Acid Beta-Oxidation Of Unsaturated Fatty Acids R-HSA-77288	0.54194	0.850246
rRNA Modification In Mitochondrion R-HSA-6793080	0.54194	0.850246
Dopamine Neurotransmitter Release Cycle R-HSA-212676	0.544592	0.850854
Glutamate Neurotransmitter Release Cycle R-HSA-210500	0.544592	0.850854
Nucleotide Salvage R-HSA-8956321	0.544592	0.850854
Signaling By NTRK2 (TRKB) R-HSA-9006115	0.544592	0.850854
Diseases Associated With Glycosaminoglycan Metabolism R-HSA-3560782	0.548684	0.85547
Presynaptic Phase Of Homologous DNA Pairing And Strand Exchange R-HSA-5693616	0.548684	0.85547
Mitochondrial Translation Initiation R-HSA-5368286	0.551055	0.858275
NoRC Negatively Regulates rRNA Expression R-HSA-427413	0.55713	0.8619
Signaling By NOTCH1 R-HSA-1980143	0.55713	0.8619
G-protein Beta:Gamma Signaling R-HSA-397795	0.559505	0.8619
Thrombin Signaling Thru Proteinase Activated Receptors (PARs) R-HSA-456926	0.559505	0.8619
EPH-ephrin Mediated Repulsion Of Cells R-HSA-3928665	0.561293	0.8619
Signaling By FGFR1 R-HSA-5654736	0.561293	0.8619
Constitutive Signaling By NOTCH1 HD Domain Mutants R-HSA-2691232	0.561984	0.8619
EPHA-mediated Growth Cone Collapse R-HSA-3928663	0.561984	0.8619
GRB2 Events In ERBB2 Signaling R-HSA-1963640	0.561984	0.8619
GRB2:SOS Provides Linkage To MAPK Signaling For Integrins R-HSA-354194	0.561984	0.8619
Membrane Binding And Targetting Of GAG Proteins R-HSA-174490	0.561984	0.8619
Negative Regulation Of FLT3 R-HSA-9706369	0.561984	0.8619
Synthesis Of Bile Acids And Bile Salts Via 27-Hydroxycholesterol R-HSA-193807	0.561984	0.8619
TRAF3-dependent IRF Activation Pathway R-HSA-918233	0.561984	0.8619
p130Cas Linkage To MAPK Signaling For Integrins R-HSA-372708	0.561984	0.8619
RUNX1 Regulates Genes Involved In Megakaryocyte Differentiation And Platelet Function R-HSA-8936459	0.564076	0.864227
Carboxyterminal Post-Translational Modifications Of Tubulin R-HSA-8955332	0.571538	0.868571
Defective Homologous Recombination Repair (HRR) Due To BRCA2 Loss Of Function R-HSA-9701190	0.571538	0.868571
Constitutive Signaling By NOTCH1 HD+PEST Domain Mutants R-HSA-2894862	0.572172	0.868571
Hh Mutants Abrogate Ligand Secretion R-HSA-5387390	0.572172	0.868571
ISG15 Antiviral Mechanism R-HSA-1169408	0.573989	0.868571
APC/C:Cdc20 Mediated Degradation Of Cyclin B R-HSA-174048	0.574504	0.868571
DARPP-32 Events R-HSA-180024	0.574504	0.868571
Defective Intrinsic Pathway For Apoptosis R-HSA-9734009	0.574504	0.868571
Estrogen-dependent Nuclear Events Downstream Of ESR-membrane Signaling R-HSA-9634638	0.574504	0.868571
Impaired BRCA2 Binding To PALB2 R-HSA-9709603	0.574504	0.868571
Synthesis Of Bile Acids And Bile Salts Via 7Alpha-Hydroxycholesterol R-HSA-193368	0.574504	0.868571
Thromboxane Signaling Thru TP Receptor R-HSA-428930	0.574504	0.868571
mTORC1-mediated Signaling R-HSA-166208	0.574504	0.868571
Neurotransmitter Release Cycle R-HSA-112310	0.581841	0.868571
Diseases Of Glycosylation R-HSA-3781865	0.583942	0.868571
NOD1/2 Signaling Pathway R-HSA-168638	0.584776	0.868571
Negative Regulation Of FGFR1 Signaling R-HSA-5654726	0.584776	0.868571
Plasma Lipoprotein Remodeling R-HSA-8963899	0.584776	0.868571
Resolution Of D-loop Structures Thru Holliday Junction Intermediates R-HSA-5693568	0.584776	0.868571
Signal Amplification R-HSA-392518	0.584776	0.868571
Hemostasis R-HSA-109582	0.584826	0.868571
Transcriptional Regulation By Small RNAs R-HSA-5578749	0.590558	0.868571
RND3 GTPase Cycle R-HSA-9696264	0.593772	0.868571
ARMS-mediated Activation R-HSA-170984	0.59784	0.868571
Activation Of NIMA Kinases NEK9, NEK6, NEK7 R-HSA-2980767	0.59784	0.868571
Activation Of RAC1 Downstream Of NMDARs R-HSA-9619229	0.59784	0.868571
Acyl Chain Remodeling Of DAG And TAG R-HSA-1482883	0.59784	0.868571
Aryl Hydrocarbon Receptor Signaling R-HSA-8937144	0.59784	0.868571
Attachment Of GPI Anchor To uPAR R-HSA-162791	0.59784	0.868571
CREB Phosphorylation R-HSA-199920	0.59784	0.868571
Defective HLCS Causes Multiple Carboxylase Deficiency R-HSA-3371599	0.59784	0.868571
Defective Factor VIII Causes Hemophilia A R-HSA-9662001	0.59784	0.868571
FGFR3b Ligand Binding And Activation R-HSA-190371	0.59784	0.868571
Fructose Metabolism R-HSA-5652084	0.59784	0.868571
Loss Of Function Of SMAD2/3 In Cancer R-HSA-3304349	0.59784	0.868571
Loss Of Function Of TGFBR1 In Cancer R-HSA-3656534	0.59784	0.868571
MECP2 Regulates Transcription Of Neuronal Ligands R-HSA-9022702	0.59784	0.868571
NrCAM Interactions R-HSA-447038	0.59784	0.868571
Phosphate Bond Hydrolysis By NUDT Proteins R-HSA-2393930	0.59784	0.868571
RHOT2 GTPase Cycle R-HSA-9013419	0.59784	0.868571
RUNX1 Regulates Transcription Of Genes Involved In Differentiation Of Myeloid Cells R-HSA-8939246	0.59784	0.868571
RUNX3 Regulates CDKN1A Transcription R-HSA-8941855	0.59784	0.868571
Reversal Of Alkylation Damage By DNA Dioxygenases R-HSA-73943	0.59784	0.868571
STAT5 Activation R-HSA-9645135	0.59784	0.868571
Synthesis Of 12-Eicosatetraenoic Acid Derivatives R-HSA-2142712	0.59784	0.868571
Terminal Pathway Of Complement R-HSA-166665	0.59784	0.868571
Vitamin C (Ascorbate) Metabolism R-HSA-196836	0.59784	0.868571
Signaling By NOTCH R-HSA-157118	0.597866	0.868571
Caspase Activation Via Death Receptors In Presence Of Ligand R-HSA-140534	0.598118	0.868571
Early Phase Of HIV Life Cycle R-HSA-162594	0.598118	0.868571
PI3K Events In ERBB2 Signaling R-HSA-1963642	0.598118	0.868571
STING Mediated Induction Of Host Immune Responses R-HSA-1834941	0.598118	0.868571
SUMOylation Of DNA Methylation Proteins R-HSA-4655427	0.598118	0.868571
p75NTR Signals Via NF-kB R-HSA-193639	0.598118	0.868571
Diseases Of DNA Repair R-HSA-9675135	0.601887	0.872513
Innate Immune System R-HSA-168249	0.602519	0.872513
Defective HDR Thru Homologous Recombination (HRR) Due To BRCA1 Loss-Of-Function R-HSA-9701192	0.603155	0.872513
TRAF6 Mediated NF-kB Activation R-HSA-933542	0.603155	0.872513
ABC Transporter Disorders R-HSA-5619084	0.606818	0.875336
Negative Epigenetic Regulation Of rRNA Expression R-HSA-5250941	0.606818	0.875336
Toll-like Receptor Cascades R-HSA-168898	0.609101	0.875336
Detoxification Of Reactive Oxygen Species R-HSA-3299685	0.609182	0.875336
Metabolic Disorders Of Biological Oxidation Enzymes R-HSA-5579029	0.609182	0.875336
Negative Regulation Of FGFR2 Signaling R-HSA-5654727	0.609182	0.875336
Resolution Of D-Loop Structures R-HSA-5693537	0.609182	0.875336
Homologous DNA Pairing And Strand Exchange R-HSA-5693579	0.615348	0.883351
Pre-NOTCH Expression And Processing R-HSA-1912422	0.622748	0.892038
APC-Cdc20 Mediated Degradation Of Nek2A R-HSA-179409	0.630497	0.892038
Downstream Signaling Of Activated FGFR4 R-HSA-5654716	0.630497	0.892038
Metal Ion SLC Transporters R-HSA-425410	0.630497	0.892038
RNA Polymerase III Transcription Initiation From Type 2 Promoter R-HSA-76066	0.630497	0.892038
Activation Of IRF3/IRF7 Mediated By TBK1/IKK Epsilon R-HSA-936964	0.631958	0.892038
Butyrate Response Factor 1 Binds And Destabilizes mRNA R-HSA-450385	0.631958	0.892038
IL-6-type Cytokine Receptor Ligand Interactions R-HSA-6788467	0.631958	0.892038
RNA Polymerase III Chain Elongation R-HSA-73780	0.631958	0.892038
Regulation Of RUNX1 Expression And Activity R-HSA-8934593	0.631958	0.892038
Synthesis Of PIPs At Golgi Membrane R-HSA-1660514	0.631958	0.892038
Tristetraprolin (TTP, ZFP36) Binds And Destabilizes mRNA R-HSA-450513	0.631958	0.892038
Negative Regulators Of DDX58/IFIH1 Signaling R-HSA-936440	0.632685	0.892038
Nucleotide Catabolism R-HSA-8956319	0.632685	0.892038
Interleukin-3, Interleukin-5 And GM-CSF Signaling R-HSA-512988	0.636235	0.892038
TP53 Regulates Transcription Of Cell Death Genes R-HSA-5633008	0.636235	0.892038
Nucleotide-binding Domain, Leucine Rich Repeat Containing NLR Signaling Pathways R-HSA-168643	0.640355	0.892038
2-LTR Circle Formation R-HSA-164843	0.64692	0.892038
AMPK Inhibits chREBP Transcriptional Activity R-HSA-163680	0.64692	0.892038
Axonal Growth Inhibition (RHOA Activation) R-HSA-193634	0.64692	0.892038
CREB3 Factors Activate Genes R-HSA-8874211	0.64692	0.892038
DNA Damage Reversal R-HSA-73942	0.64692	0.892038
Defects In Biotin (Btn) Metabolism R-HSA-3323169	0.64692	0.892038
Formyl Peptide Receptors Bind Formyl Peptides And Many Other Ligands R-HSA-444473	0.64692	0.892038
Gain-of-function MRAS Complexes Activate RAF Signaling R-HSA-9726842	0.64692	0.892038
InlA-mediated Entry Of Listeria Monocytogenes Into Host Cells R-HSA-8876493	0.64692	0.892038
Lectin Pathway Of Complement Activation R-HSA-166662	0.64692	0.892038
Linoleic Acid (LA) Metabolism R-HSA-2046105	0.64692	0.892038
Metabolism Of Ingested SeMet, Sec, MeSec Into H2Se R-HSA-2408508	0.64692	0.892038
Miro GTPase Cycle R-HSA-9715370	0.64692	0.892038
Nef And Signal Transduction R-HSA-164944	0.64692	0.892038
POLB-Dependent Long Patch Base Excision Repair R-HSA-110362	0.64692	0.892038
Phosphate Bond Hydrolysis By NTPDase Proteins R-HSA-8850843	0.64692	0.892038
RUNX1 Regulates Transcription Of Genes Involved In Differentiation Of Keratinocytes R-HSA-8939242	0.64692	0.892038
RUNX2 Regulates Genes Involved In Cell Migration R-HSA-8941332	0.64692	0.892038
RUNX3 Regulates YAP1-mediated Transcription R-HSA-8951671	0.64692	0.892038
Regulation Of Cytoskeletal Remodeling And Cell Spreading By IPP Complex Components R-HSA-446388	0.64692	0.892038
Regulation Of Gene Expression In Early Pancreatic Precursor Cells R-HSA-210747	0.64692	0.892038
Release Of Hh-Np From Secreting Cell R-HSA-5362798	0.64692	0.892038
Signaling By TGF-beta Receptor Complex In Cancer R-HSA-3304351	0.64692	0.892038
Sodium/Proton Exchangers R-HSA-425986	0.64692	0.892038
Synthesis Of Ketone Bodies R-HSA-77111	0.64692	0.892038
VEGF Binds To VEGFR Leading To Receptor Dimerization R-HSA-195399	0.64692	0.892038
Transcriptional Regulation By AP-2 (TFAP2) Family Of Transcription Factors R-HSA-8864260	0.655254	0.89784
Bile Acid And Bile Salt Metabolism R-HSA-194068	0.656407	0.89784
ERCC6 (CSB) And EHMT2 (G9a) Positively Regulate rRNA Expression R-HSA-427389	0.656407	0.89784
Glycosphingolipid Metabolism R-HSA-1660662	0.656407	0.89784
Acyl Chain Remodelling Of PC R-HSA-1482788	0.656504	0.89784
Endogenous Sterols R-HSA-211976	0.656504	0.89784
Interleukin Receptor SHC Signaling R-HSA-912526	0.656504	0.89784
RNA Polymerase III Transcription Initiation From Type 1 Promoter R-HSA-76061	0.656504	0.89784
Resolution Of D-loop Structures Thru Synthesis-Dependent Strand Annealing (SDSA) R-HSA-5693554	0.656504	0.89784
ER-Phagosome Pathway R-HSA-1236974	0.657929	0.898971
Peroxisomal Protein Import R-HSA-9033241	0.661671	0.902516
Ephrin Signaling R-HSA-3928664	0.663527	0.902516
JNK (c-Jun Kinases) Phosphorylation And Activation Mediated By Activated Human TAK1 R-HSA-450321	0.663527	0.902516
MECP2 Regulates Neuronal Receptors And Channels R-HSA-9022699	0.663527	0.902516
Recycling Of Bile Acids And Salts R-HSA-159418	0.663527	0.902516
Interferon Alpha/Beta Signaling R-HSA-909733	0.66495	0.903634
DDX58/IFIH1-mediated Induction Of Interferon-Alpha/Beta R-HSA-168928	0.66841	0.907516
Platelet Degranulation R-HSA-114608	0.674594	0.915086
Fatty acyl-CoA Biosynthesis R-HSA-75105	0.676871	0.917346
DAP12 Signaling R-HSA-2424491	0.681165	0.918592
HCMV Late Events R-HSA-9610379	0.685653	0.918592
Activation Of Ca-permeable Kainate Receptor R-HSA-451308	0.690013	0.918592
Beta-oxidation Of pristanoyl-CoA R-HSA-389887	0.690013	0.918592
CD163 Mediating An Anti-Inflammatory Response R-HSA-9662834	0.690013	0.918592
CHL1 Interactions R-HSA-447041	0.690013	0.918592
Calcineurin Activates NFAT R-HSA-2025928	0.690013	0.918592
Chylomicron Assembly R-HSA-8963888	0.690013	0.918592
Diseases Associated With Surfactant Metabolism R-HSA-5687613	0.690013	0.918592
GP1b-IX-V Activation Signaling R-HSA-430116	0.690013	0.918592
Interleukin-1 Processing R-HSA-448706	0.690013	0.918592
Interleukin-9 Signaling R-HSA-8985947	0.690013	0.918592
NR1H2 And NR1H3 Regulate Gene Expression To Control Bile Acid Homeostasis R-HSA-9623433	0.690013	0.918592
Opsins R-HSA-419771	0.690013	0.918592
POU5F1 (OCT4), SOX2, NANOG Repress Genes Related To Differentiation R-HSA-2892245	0.690013	0.918592
Prevention Of Phagosomal-Lysosomal Fusion R-HSA-9636383	0.690013	0.918592
Prostanoid Ligand Receptors R-HSA-391908	0.690013	0.918592
Synthesis Of 5-Eicosatetraenoic Acids R-HSA-2142688	0.690013	0.918592
TRIF-mediated Programmed Cell Death R-HSA-2562578	0.690013	0.918592
p75NTR Regulates Axonogenesis R-HSA-193697	0.690013	0.918592
Assembly Of Active LPL And LIPC Lipase Complexes R-HSA-8963889	0.692874	0.919956
Ras Activation Upon Ca2+ Influx Thru NMDA Receptor R-HSA-442982	0.692874	0.919956
SHC-mediated cascade:FGFR4 R-HSA-5654719	0.692874	0.919956
Metabolism Of Fat-Soluble Vitamins R-HSA-6806667	0.694537	0.92135
Activation Of NMDA Receptors And Postsynaptic Events R-HSA-442755	0.69526	0.921496
Antiviral Mechanism By IFN-stimulated Genes R-HSA-1169410	0.696955	0.922928
Acyl Chain Remodelling Of PE R-HSA-1482839	0.704482	0.928804
Downstream Signaling Of Activated FGFR2 R-HSA-5654696	0.704482	0.928804
EGR2 And SOX10-mediated Initiation Of Schwann Cell Myelination R-HSA-9619665	0.704482	0.928804
Myogenesis R-HSA-525793	0.704482	0.928804
Regulation Of Necroptotic Cell Death R-HSA-5675482	0.704482	0.928804
Metabolism Of Carbohydrates R-HSA-71387	0.719531	0.936606
Chondroitin Sulfate Biosynthesis R-HSA-2022870	0.720072	0.936606
NOTCH4 Intracellular Domain Regulates Transcription R-HSA-9013695	0.720072	0.936606
PI-3K cascade:FGFR4 R-HSA-5654720	0.720072	0.936606
Receptor-type Tyrosine-Protein Phosphatases R-HSA-388844	0.720072	0.936606
Regulation Of Gene Expression In Beta Cells R-HSA-210745	0.720072	0.936606
SHC-mediated cascade:FGFR1 R-HSA-5654688	0.720072	0.936606
Signal Transduction By L1 R-HSA-445144	0.720072	0.936606
Sensory Processing Of Sound By Inner Hair Cells Of Cochlea R-HSA-9662360	0.724397	0.936606
Downstream Signaling Of Activated FGFR1 R-HSA-5654687	0.72647	0.936606
Acetylcholine Regulates Insulin Secretion R-HSA-399997	0.727849	0.936606
Activation Of PPARGC1A (PGC-1alpha) By Phosphorylation R-HSA-2151209	0.727849	0.936606
Bicarbonate Transporters R-HSA-425381	0.727849	0.936606
Cohesin Loading Onto Chromatin R-HSA-2470946	0.727849	0.936606
IRAK1 Recruits IKK Complex R-HSA-937039	0.727849	0.936606
Interleukin-21 Signaling R-HSA-9020958	0.727849	0.936606
Ketone Body Metabolism R-HSA-74182	0.727849	0.936606
Organic Anion Transporters R-HSA-428643	0.727849	0.936606
PI3K Events In ERBB4 Signaling R-HSA-1250342	0.727849	0.936606
RHO GTPases Activate KTN1 R-HSA-5625970	0.727849	0.936606
RUNX3 Regulates p14-ARF R-HSA-8951936	0.727849	0.936606
Regulation Of FOXO Transcriptional Activity By Acetylation R-HSA-9617629	0.727849	0.936606
Synthesis Of Pyrophosphates In Cytosol R-HSA-1855167	0.727849	0.936606
Tetrahydrobiopterin (BH4) Synthesis, Recycling, Salvage And Regulation R-HSA-1474151	0.727849	0.936606
Thyroxine Biosynthesis R-HSA-209968	0.727849	0.936606
Zinc Influx Into Cells By SLC39 Gene Family R-HSA-442380	0.727849	0.936606
mRNA Editing R-HSA-75072	0.727849	0.936606
rRNA Processing In Mitochondrion R-HSA-8868766	0.727849	0.936606
HCMV Infection R-HSA-9609646	0.728622	0.9368
RET Signaling R-HSA-8853659	0.735937	0.945396
P75 NTR Receptor-Mediated Signaling R-HSA-193704	0.736835	0.945742
O-linked Glycosylation Of Mucins R-HSA-913709	0.741468	0.949258
Citric Acid Cycle (TCA Cycle) R-HSA-71403	0.745208	0.949258
Cobalamin (Cbl, Vitamin B12) Transport And Metabolism R-HSA-196741	0.745208	0.949258
Deregulated CDK5 Triggers Neurodegenerative Pathways In Alzheimers Disease Models R-HSA-8862803	0.745208	0.949258
FRS-mediated FGFR4 Signaling R-HSA-5654712	0.745208	0.949258
Inflammasomes R-HSA-622312	0.745208	0.949258
NOTCH2 Activation And Transmission Of Signal To Nucleus R-HSA-2979096	0.745208	0.949258
PI-3K cascade:FGFR1 R-HSA-5654689	0.745208	0.949258
Activated NOTCH1 Transmits Signal To Nucleus R-HSA-2122948	0.747154	0.949258
Diseases Associated With TLR Signaling Cascade R-HSA-5602358	0.747154	0.949258
RIPK1-mediated Regulated Necrosis R-HSA-5213460	0.747154	0.949258
RUNX2 Regulates Bone Development R-HSA-8941326	0.747154	0.949258
Integration Of Energy Metabolism R-HSA-163685	0.748743	0.950473
Binding And Uptake Of Ligands By Scavenger Receptors R-HSA-2173782	0.75371	0.953462
Signaling By Retinoic Acid R-HSA-5362517	0.75371	0.953462
Transcriptional Regulation By MECP2 R-HSA-8986944	0.756149	0.953462
Biotin Transport And Metabolism R-HSA-196780	0.761067	0.953462
CASP8 Activity Is Inhibited R-HSA-5218900	0.761067	0.953462
CLEC7A (Dectin-1) Induces NFAT Activation R-HSA-5607763	0.761067	0.953462
Carnitine Metabolism R-HSA-200425	0.761067	0.953462
DSCAM Interactions R-HSA-376172	0.761067	0.953462
Dimerization Of Procaspase-8 R-HSA-69416	0.761067	0.953462
Erythrocytes Take Up Carbon Dioxide And Release Oxygen R-HSA-1237044	0.761067	0.953462
Ethanol Oxidation R-HSA-71384	0.761067	0.953462
Reduction Of Cytosolic Ca++ Levels R-HSA-418359	0.761067	0.953462
Regulated Proteolysis Of p75NTR R-HSA-193692	0.761067	0.953462
Regulation Of Signaling By NODAL R-HSA-1433617	0.761067	0.953462
Mitochondrial Fatty Acid Beta-Oxidation Of Saturated Fatty Acids R-HSA-77286	0.761067	0.953462
Opioid Signaling R-HSA-111885	0.761247	0.953462
GPVI-mediated Activation Cascade R-HSA-114604	0.766566	0.956815
Signaling By NOTCH2 R-HSA-1980145	0.766566	0.956815
ADP Signaling Thru P2Y Purinoceptor 12 R-HSA-392170	0.76838	0.956815
Cytosolic Sulfonation Of Small Molecules R-HSA-156584	0.76838	0.956815
FRS-mediated FGFR1 Signaling R-HSA-5654693	0.76838	0.956815
RNA Polymerase III Transcription Termination R-HSA-73980	0.76838	0.956815
SHC-mediated cascade:FGFR2 R-HSA-5654699	0.76838	0.956815
Cleavage Of Damaged Pyrimidine R-HSA-110329	0.770546	0.957133
Deactivation Of Beta-Catenin Transactivating Complex R-HSA-3769402	0.770546	0.957133
PRC2 Methylates Histones And DNA R-HSA-212300	0.770546	0.957133
Sphingolipid Metabolism R-HSA-428157	0.77287	0.959227
G-protein Mediated Events R-HSA-112040	0.776681	0.962496
Pre-NOTCH Transcription And Translation R-HSA-1912408	0.783656	0.962496
FGFR2 Mutant Receptor Activation R-HSA-1839126	0.784745	0.962496
Sialic Acid Metabolism R-HSA-4085001	0.784745	0.962496
Condensation Of Prophase Chromosomes R-HSA-2299718	0.786464	0.962496
Retinoid Metabolism And Transport R-HSA-975634	0.786464	0.962496
PI-3K cascade:FGFR2 R-HSA-5654695	0.789694	0.962496
Triglyceride Catabolism R-HSA-163560	0.789694	0.962496
Activation Of RAC1 R-HSA-428540	0.790233	0.962496
Activation Of TFAP2 (AP-2) Family Of Transcription Factors R-HSA-8866907	0.790233	0.962496
Cytosolic Iron-Sulfur Cluster Assembly R-HSA-2564830	0.790233	0.962496
Disorders Of Developmental Biology R-HSA-9675151	0.790233	0.962496
Erythropoietin Activates Phosphoinositide-3-kinase (PI3K) R-HSA-9027276	0.790233	0.962496
FGFR3 Mutant Receptor Activation R-HSA-2033514	0.790233	0.962496
Keratan Sulfate Degradation R-HSA-2022857	0.790233	0.962496
Lysine Catabolism R-HSA-71064	0.790233	0.962496
NOTCH2 Intracellular Domain Regulates Transcription R-HSA-2197563	0.790233	0.962496
POU5F1 (OCT4), SOX2, NANOG Activate Genes Related To Proliferation R-HSA-2892247	0.790233	0.962496
Pregnenolone Biosynthesis R-HSA-196108	0.790233	0.962496
Pyrimidine Catabolism R-HSA-73621	0.790233	0.962496
TICAM1-dependent Activation Of IRF3/IRF7 R-HSA-9013973	0.790233	0.962496
TP53 Regulates Transcription Of Caspase Activators And Caspases R-HSA-6803207	0.790233	0.962496
Transport Of Nucleosides And Free Purine And Pyrimidine Bases Across Plasma Membrane R-HSA-83936	0.790233	0.962496
Base-Excision Repair, AP Site Formation R-HSA-73929	0.801486	0.973049
Interleukin-2 Family Signaling R-HSA-451927	0.801486	0.973049
Sphingolipid De Novo Biosynthesis R-HSA-1660661	0.801486	0.973049
TNF Signaling R-HSA-75893	0.801486	0.973049
Cell-Cell Communication R-HSA-1500931	0.808148	0.977058
Glycosaminoglycan Metabolism R-HSA-1630316	0.808148	0.977058
FRS-mediated FGFR2 Signaling R-HSA-5654700	0.809256	0.977058
Glycogen Metabolism R-HSA-8982491	0.809256	0.977058
Other Interleukin Signaling R-HSA-449836	0.809256	0.977058
RUNX2 Regulates Osteoblast Differentiation R-HSA-8940973	0.809256	0.977058
Death Receptor Signaling R-HSA-73887	0.814282	0.977058
TAK1-dependent IKK And NF-kappa-B Activation R-HSA-445989	0.81564	0.977058
Adenylate Cyclase Inhibitory Pathway R-HSA-170670	0.81584	0.977058
Dissolution Of Fibrin Clot R-HSA-75205	0.81584	0.977058
Downregulation Of ERBB2:ERBB3 Signaling R-HSA-1358803	0.81584	0.977058
FGFR3 Ligand Binding And Activation R-HSA-190239	0.81584	0.977058
Mitotic Telophase/Cytokinesis R-HSA-68884	0.81584	0.977058
Phospholipase C-mediated Cascade; FGFR3 R-HSA-5654227	0.81584	0.977058
Purine Salvage R-HSA-74217	0.81584	0.977058
TFAP2 (AP-2) Family Regulates Transcription Of Growth Factors And Their Receptors R-HSA-8866910	0.81584	0.977058
Alpha-Linolenic (Omega3) And Linoleic (Omega6) Acid Metabolism R-HSA-2046104	0.81584	0.977058
Ca-dependent Events R-HSA-111996	0.817583	0.978365
Sensory Processing Of Sound R-HSA-9659379	0.824569	0.985142
Basigin Interactions R-HSA-210991	0.827178	0.985142
Cell Recruitment (Pro-Inflammatory Response) R-HSA-9664424	0.827178	0.985142
NOTCH3 Activation And Transmission Of Signal To Nucleus R-HSA-9013507	0.827178	0.985142
NOTCH3 Intracellular Domain Regulates Transcription R-HSA-9013508	0.827178	0.985142
Termination Of O-glycan Biosynthesis R-HSA-977068	0.827178	0.985142
Antigen processing-Cross Presentation R-HSA-1236975	0.830468	0.988276
Mitochondrial Fatty Acid Beta-Oxidation R-HSA-77289	0.83234	0.989721
Creation Of C4 And C2 Activators R-HSA-166786	0.838322	0.990564
Heme Biosynthesis R-HSA-189451	0.838322	0.990564
LGI-ADAM Interactions R-HSA-5682910	0.838322	0.990564
RUNX3 Regulates NOTCH Signaling R-HSA-8941856	0.838322	0.990564
Response To Metal Ions R-HSA-5660526	0.838322	0.990564
Synthesis Of Bile Acids And Bile Salts Via 24-Hydroxycholesterol R-HSA-193775	0.838322	0.990564
Triglyceride Biosynthesis R-HSA-75109	0.838322	0.990564
Tryptophan Catabolism R-HSA-71240	0.838322	0.990564
NRAGE Signals Death Thru JNK R-HSA-193648	0.840702	0.991931
Cyclin D Associated Events In G1 R-HSA-69231	0.841458	0.991931
PLC Beta Mediated Events R-HSA-112043	0.841458	0.991931
Synthesis Of IP3 And IP4 In Cytosol R-HSA-1855204	0.843568	0.992084
TNFR1-induced NFkappaB Signaling Pathway R-HSA-5357956	0.843568	0.992084
WNT Ligand Biogenesis And Trafficking R-HSA-3238698	0.843568	0.992084
Triglyceride Metabolism R-HSA-8979227	0.846058	0.994234
PI5P, PP2A And IER3 Regulate PI3K/AKT Signaling R-HSA-6811558	0.84733	0.994951
G Alpha (12/13) Signaling Events R-HSA-416482	0.853823	0.99588
RNA Polymerase I Promoter Clearance R-HSA-73854	0.853823	0.99588
O-linked Glycosylation R-HSA-5173105	0.855254	0.99588
Immune System R-HSA-168256	0.855918	0.99588
Meiosis R-HSA-1500620	0.856413	0.99588
Defects Of Contact Activation System (CAS) And Kallikrein/Kinin System (KKS) R-HSA-9651496	0.85806	0.99588
Eicosanoid Ligand-Binding Receptors R-HSA-391903	0.85806	0.99588
Glycogen Storage Diseases R-HSA-3229121	0.85806	0.99588
IRAK2 Mediated Activation Of TAK1 Complex Upon TLR7/8 Or 9 Stimulation R-HSA-975163	0.85806	0.99588
Prolactin Receptor Signaling R-HSA-1170546	0.85806	0.99588
Regulation Of Innate Immune Responses To Cytosolic DNA R-HSA-3134975	0.85806	0.99588
Synthesis Of Prostaglandins (PG) And Thromboxanes (TX) R-HSA-2162123	0.85806	0.99588
YAP1- And WWTR1 (TAZ)-stimulated Gene Expression R-HSA-2032785	0.85806	0.99588
cGMP Effects R-HSA-418457	0.85806	0.99588
mRNA Decay By 5 To 3 Exoribonuclease R-HSA-430039	0.85806	0.99588
Assembly Of ORC Complex At Origin Of Replication R-HSA-68616	0.858789	0.995957
B-WICH Complex Positively Regulates rRNA Expression R-HSA-5250924	0.861697	0.998558
RNA Polymerase I Transcription R-HSA-73864	0.862649	0.998892
Netrin-1 Signaling R-HSA-373752	0.864164	0.999021
Signaling By NOTCH3 R-HSA-9012852	0.864164	0.999021
DAG And IP3 Signaling R-HSA-1489509	0.870587	0.999021
Synthesis Of PA R-HSA-1483166	0.870587	0.999021
Adrenaline,noradrenaline Inhibits Insulin Secretion R-HSA-400042	0.872177	0.999021
Antigen Presentation: Folding, Assembly, Peptide Loading Of Class I MHC R-HSA-983170	0.872177	0.999021
Metabolism Of Porphyrins R-HSA-189445	0.872177	0.999021
TRAF6 Mediated IRF7 Activation R-HSA-933541	0.872177	0.999021
Ion Homeostasis R-HSA-5578775	0.874433	0.999021
CRMPs In Sema3A Signaling R-HSA-399956	0.87539	0.999021
Cell-extracellular Matrix Interactions R-HSA-446353	0.87539	0.999021
Heme Degradation R-HSA-189483	0.87539	0.999021
MAP3K8 (TPL2)-dependent MAPK1/3 Activation R-HSA-5684264	0.87539	0.999021
NRIF Signals Cell Death From Nucleus R-HSA-205043	0.87539	0.999021
Plasma Lipoprotein Assembly R-HSA-8963898	0.87539	0.999021
Rap1 Signaling R-HSA-392517	0.87539	0.999021
Regulation Of Gene Expression In Late Stage (Branching Morphogenesis) Pancreatic Bud Precursor Cells R-HSA-210744	0.87539	0.999021
TRAF6-mediated Induction Of TAK1 Complex Within TLR4 Complex R-HSA-937072	0.87539	0.999021
NLRP3 Inflammasome R-HSA-844456	0.87539	0.999021
Diseases Of Programmed Cell Death R-HSA-9645723	0.878925	0.999996
Activation Of HOX Genes During Differentiation R-HSA-5619507	0.880009	0.999996
Activation Of Kainate Receptors Upon Glutamate Binding R-HSA-451326	0.884599	0.999996
Adherens Junctions Interactions R-HSA-418990	0.884599	0.999996
Cristae Formation R-HSA-8949613	0.884599	0.999996
FCERI Mediated Ca+2 Mobilization R-HSA-2871809	0.884599	0.999996
Interaction Between L1 And Ankyrins R-HSA-445095	0.884599	0.999996
SARS-CoV-2 Activates/Modulates Innate And Adaptive Immune Responses R-HSA-9705671	0.886093	0.999996
Acyl Chain Remodelling Of PI R-HSA-1482922	0.890604	0.999996
Biosynthesis Of DHA-derived SPMs R-HSA-9018677	0.890604	0.999996
MyD88 Deficiency (TLR2/4) R-HSA-5602498	0.890604	0.999996
Purine Catabolism R-HSA-74259	0.890604	0.999996
Vitamin B5 (Pantothenate) Metabolism R-HSA-199220	0.890604	0.999996
Regulation Of Beta-Cell Development R-HSA-186712	0.891594	0.999996
Metabolism Of Water-Soluble Vitamins And Cofactors R-HSA-196849	0.892112	0.999996
RNA Polymerase I Transcription Termination R-HSA-73863	0.895894	0.999996
Tight Junction Interactions R-HSA-420029	0.895894	0.999996
Transcriptional Regulation Of Pluripotent Stem Cells R-HSA-452723	0.895894	0.999996
Defective Pyroptosis R-HSA-9710421	0.900905	0.999996
Gamma Carboxylation, Hypusine Formation And Arylsulfatase Activation R-HSA-163841	0.900905	0.999996
Glucagon-like Peptide-1 (GLP1) Regulates Insulin Secretion R-HSA-381676	0.900905	0.999996
tRNA Modification In Nucleus And Cytosol R-HSA-6782315	0.900905	0.999996
Deposition Of New CENPA-containing Nucleosomes At Centromere R-HSA-606279	0.901302	0.999996
Cell Death Signaling Via NRAGE, NRIF And NADE R-HSA-204998	0.901589	0.999996
ABC Transporters In Lipid Homeostasis R-HSA-1369062	0.903961	0.999996
Activation Of SMO R-HSA-5635838	0.903961	0.999996
G Beta:Gamma Signaling Thru BTK R-HSA-8964315	0.903961	0.999996
IRAK4 Deficiency (TLR2/4) R-HSA-5603041	0.903961	0.999996
Metabolism Of Amine-Derived Hormones R-HSA-209776	0.903961	0.999996
Regulation Of NF-kappa B Signaling R-HSA-9758274	0.903961	0.999996
Regulation Of TLR By Endogenous Ligand R-HSA-5686938	0.903961	0.999996
DAP12 Interactions R-HSA-2172127	0.909488	0.999996
GPER1 Signaling R-HSA-9634597	0.909488	0.999996
RND2 GTPase Cycle R-HSA-9696270	0.909488	0.999996
HCMV Early Events R-HSA-9609690	0.912163	0.999996
Cargo Concentration In ER R-HSA-5694530	0.915457	0.999996
Gluconeogenesis R-HSA-70263	0.915457	0.999996
Inactivation, Recovery And Regulation Of Phototransduction Cascade R-HSA-2514859	0.915457	0.999996
Aflatoxin Activation And Detoxification R-HSA-5423646	0.915689	0.999996
Biosynthesis Of Specialized Proresolving Mediators (SPMs) R-HSA-9018678	0.915689	0.999996
Defective C1GALT1C1 Causes TNPS R-HSA-5083632	0.915689	0.999996
Metabolism Of Cofactors R-HSA-8978934	0.915689	0.999996
Nicotinamide Salvaging R-HSA-197264	0.915689	0.999996
Prostacyclin Signaling Thru Prostacyclin Receptor R-HSA-392851	0.915689	0.999996
Scavenging By Class A Receptors R-HSA-3000480	0.915689	0.999996
Ion Channel Transport R-HSA-983712	0.917208	0.999996
Phase II - Conjugation Of Compounds R-HSA-156580	0.917401	0.999996
Disorders Of Transmembrane Transporters R-HSA-5619115	0.921192	0.999996
RUNX1 Regulates Transcription Of Genes Involved In Differentiation Of HSCs R-HSA-8939236	0.922793	0.999996
Metabolism Of Vitamins And Cofactors R-HSA-196854	0.922981	0.999996
Amino Acid Transport Across Plasma Membrane R-HSA-352230	0.92389	0.999996
CaM Pathway R-HSA-111997	0.92389	0.999996
Keratan Sulfate/Keratin Metabolism R-HSA-1638074	0.92389	0.999996
Packaging Of Telomere Ends R-HSA-171306	0.92389	0.999996
Phototransduction Cascade R-HSA-2514856	0.92389	0.999996
Class I Peroxisomal Membrane Protein Import R-HSA-9603798	0.925984	0.999996
G Beta:Gamma Signaling Thru CDC42 R-HSA-8964616	0.925984	0.999996
G Beta:Gamma Signaling Thru PLC Beta R-HSA-418217	0.925984	0.999996
Phosphorylation Of CD3 And TCR Zeta Chains R-HSA-202427	0.925984	0.999996
Signaling By Hippo R-HSA-2028269	0.925984	0.999996
Signaling By ERBB4 R-HSA-1236394	0.929165	0.999996
Stimuli-sensing Channels R-HSA-2672351	0.932294	0.999996
TNFR2 Non-Canonical NF-kB Pathway R-HSA-5668541	0.932294	0.999996
Azathioprine ADME R-HSA-9748787	0.935023	0.999996
Initial Triggering Of Complement R-HSA-166663	0.935023	0.999996
Negative Regulation Of NMDA Receptor-Mediated Neuronal Transmission R-HSA-9617324	0.935023	0.999996
Nitric Oxide Stimulates Guanylate Cyclase R-HSA-392154	0.935023	0.999996
PD-1 Signaling R-HSA-389948	0.935023	0.999996
Presynaptic Function Of Kainate Receptors R-HSA-500657	0.935023	0.999996
Synaptic Adhesion-Like Molecules R-HSA-8849932	0.935023	0.999996
Unblocking Of NMDA Receptors, Glutamate Binding And Activation R-HSA-438066	0.935023	0.999996
G Alpha (Z) Signaling Events R-HSA-418597	0.937464	0.999996
Regulation Of TNFR1 Signaling R-HSA-5357905	0.93843	0.999996
Transcriptional Regulation Of Granulopoiesis R-HSA-9616222	0.940243	0.999996
Senescence-Associated Secretory Phenotype (SASP) R-HSA-2559582	0.940731	0.999996
Laminin Interactions R-HSA-3000157	0.942958	0.999996
Inhibition Of DNA Recombination At Telomere R-HSA-9670095	0.943082	0.999996
Reproduction R-HSA-1474165	0.94349	0.999996
Fatty Acid Metabolism R-HSA-8978868	0.94406	0.999996
Activated PKN1 Stimulates Transcription Of Androgen Receptor Regulated KLK2 And KLK3 R-HSA-5625886	0.944671	0.999996
Formation Of beta-catenin:TCF Transactivating Complex R-HSA-201722	0.945168	0.999996
Ca2+ Pathway R-HSA-4086398	0.949719	0.999996
Cell-cell Junction Organization R-HSA-421270	0.949719	0.999996
IKK Complex Recruitment Mediated By RIP1 R-HSA-937041	0.949925	0.999996
Long-term Potentiation R-HSA-9620244	0.949925	0.999996
Cleavage Of Damaged Purine R-HSA-110331	0.950306	0.999996
NCAM1 Interactions R-HSA-419037	0.950306	0.999996
Cytokine Signaling In Immune System R-HSA-1280215	0.954203	0.999996
Fanconi Anemia Pathway R-HSA-6783310	0.95539	0.999996
O-glycosylation Of TSR Domain-Containing Proteins R-HSA-5173214	0.95539	0.999996
G-protein Activation R-HSA-202040	0.956041	0.999996
Synthesis Of Very Long-Chain Fatty acyl-CoAs R-HSA-75876	0.956041	0.999996
Transmission Across Chemical Synapses R-HSA-112315	0.957236	0.999996
Transport Of Bile Salts And Organic Acids, Metal Ions And Amine Compounds R-HSA-425366	0.959484	0.999996
ADP Signaling Thru P2Y Purinoceptor 1 R-HSA-418592	0.96141	0.999996
Assembly And Cell Surface Presentation Of NMDA Receptors R-HSA-9609736	0.96141	0.999996
Fertilization R-HSA-1187000	0.96141	0.999996
TRP Channels R-HSA-3295583	0.96141	0.999996
Interferon Signaling R-HSA-913531	0.962356	0.999996
Ion Transport By P-type ATPases R-HSA-936837	0.964775	0.999996
Sensory Processing Of Sound By Outer Hair Cells Of Cochlea R-HSA-9662361	0.964775	0.999996
SLC Transporter Disorders R-HSA-5619102	0.965426	0.999996
Regulation Of Insulin Secretion R-HSA-422356	0.96597	0.999996
Neurotransmitter Receptors And Postsynaptic Signal Transmission R-HSA-112314	0.965976	0.999996
Integrin Cell Surface Interactions R-HSA-216083	0.967686	0.999996
Non-integrin membrane-ECM Interactions R-HSA-3000171	0.967822	0.999996
Insulin Processing R-HSA-264876	0.970262	0.999996
Signaling By BMP R-HSA-201451	0.970262	0.999996
Complement Cascade R-HSA-166658	0.97104	0.999996
Activation Of GABAB Receptors R-HSA-991365	0.971168	0.999996
Keratan Sulfate Biosynthesis R-HSA-2022854	0.973894	0.999996
Molecules Associated With Elastic Fibres R-HSA-2129379	0.973894	0.999996
Notch-HLH Transcription Pathway R-HSA-350054	0.973894	0.999996
Paracetamol ADME R-HSA-9753281	0.973894	0.999996
Smooth Muscle Contraction R-HSA-445355	0.974177	0.999996
Diseases Associated With O-glycosylation Of Proteins R-HSA-3906995	0.975378	0.999996
Phase I - Functionalization Of Compounds R-HSA-211945	0.976337	0.999996
Activation Of G Protein Gated Potassium Channels R-HSA-1296041	0.977083	0.999996
Surfactant Metabolism R-HSA-5683826	0.977083	0.999996
Interleukin-10 Signaling R-HSA-6783783	0.97931	0.999996
Regulation Of Complement Cascade R-HSA-977606	0.97931	0.999996
RNA Polymerase I Promoter Escape R-HSA-73772	0.980542	0.999996
Nicotinate Metabolism R-HSA-196807	0.982341	0.999996
Cell Junction Organization R-HSA-446728	0.98427	0.999996
Generation Of Second Messenger Molecules R-HSA-202433	0.984498	0.999996
Glucagon Signaling In Metabolic Regulation R-HSA-163359	0.984498	0.999996
RNA Polymerase I Promoter Opening R-HSA-73728	0.984498	0.999996
Visual Phototransduction R-HSA-2187338	0.98458	0.999996
Glucagon-type Ligand Receptors R-HSA-420092	0.986392	0.999996
Biological Oxidations R-HSA-211859	0.986429	0.999996
Constitutive Signaling By Aberrant PI3K In Cancer R-HSA-2219530	0.989386	0.999996
Cytochrome P450 - Arranged By Substrate Type R-HSA-211897	0.989425	0.999996
Inwardly Rectifying K+ Channels R-HSA-1296065	0.989514	0.999996
Metabolism Of Steroid Hormones R-HSA-196071	0.989514	0.999996
Transport Of Inorganic Cations/Anions And Amino Acids/Oligopeptides R-HSA-425393	0.990717	0.999996
Leishmania Infection R-HSA-9658195	0.991817	0.999996
Defective B3GALTL Causes PpS R-HSA-5083635	0.99192	0.999996
Post-translational Protein Phosphorylation R-HSA-8957275	0.992187	0.999996
FCGR3A-mediated IL10 Synthesis R-HSA-9664323	0.992907	0.999996
ECM Proteoglycans R-HSA-3000178	0.993306	0.999996
Transport Of Small Molecules R-HSA-382551	0.99362	0.999996
Elastic Fibre Formation R-HSA-1566948	0.993774	0.999996
Degradation Of Extracellular Matrix R-HSA-1474228	0.993984	0.999996
Amine Ligand-Binding Receptors R-HSA-375280	0.994535	0.999996
Collagen Degradation R-HSA-1442490	0.994535	0.999996
Arachidonic Acid Metabolism R-HSA-2142753	0.995771	0.999996
GABA Receptor Activation R-HSA-977443	0.995771	0.999996
Vasopressin Regulates Renal Water Homeostasis Via Aquaporins R-HSA-432040	0.995789	0.999996
Transport Of Vitamins, Nucleosides, And Related Molecules R-HSA-425397	0.996303	0.999996
Voltage Gated Potassium Channels R-HSA-1296072	0.996303	0.999996
Interferon Gamma Signaling R-HSA-877300	0.996368	0.999996
Aspirin ADME R-HSA-9749641	0.996755	0.999996
Post-translational Modification: Synthesis Of GPI-anchored Proteins R-HSA-163125	0.997308	0.999996
Amyloid Fiber Formation R-HSA-977225	0.997575	0.999996
SLC-mediated Transmembrane Transport R-HSA-425407	0.997857	0.999996
Regulation Of IGF Transport And Uptake By IGFBPs R-HSA-381426	0.998293	0.999996
Aquaporin-mediated Transport R-HSA-445717	0.998515	0.999996
Developmental Biology R-HSA-1266738	0.999057	0.999996
Protein-protein Interactions At Synapses R-HSA-6794362	0.999085	0.999996
Chemokine Receptors Bind Chemokines R-HSA-380108	0.99932	0.999996
Meiotic Recombination R-HSA-912446	0.99932	0.999996
Cell Surface Interactions At Vascular Wall R-HSA-202733	0.99939	0.999996
Neurexins And Neuroligins R-HSA-6794361	0.999402	0.999996
Class B/2 (Secretin Family Receptors) R-HSA-373080	0.99941	0.999996
G Alpha (Q) Signaling Events R-HSA-416476	0.999554	0.999996
Drug ADME R-HSA-9748784	0.999576	0.999996
Collagen Biosynthesis And Modifying Enzymes R-HSA-1650814	0.999836	0.999996
G Alpha (S) Signaling Events R-HSA-418555	0.999901	0.999996
Cardiac Conduction R-HSA-5576891	0.99992	0.999996
Potassium Channels R-HSA-1296071	0.999971	0.999996
Neuronal System R-HSA-112316	0.999982	0.999996
Antimicrobial Peptides R-HSA-6803157	0.999988	0.999996
Peptide Hormone Metabolism R-HSA-2980736	0.999988	0.999996
Collagen Formation R-HSA-1474290	0.999989	0.999996
G Alpha (I) Signaling Events R-HSA-418594	0.999989	0.999996
ADORA2B Mediated Anti-Inflammatory Cytokine Production R-HSA-9660821	0.999989	0.999996
Anti-inflammatory Response Favoring Leishmania Infection R-HSA-9662851	0.99999	0.999996
Signaling By GPCR R-HSA-372790	0.999994	0.999996
GPCR Downstream Signaling R-HSA-388396	0.999994	0.999996
Sensory Perception R-HSA-9709957	0.999994	0.999996
Immunoregulatory Interactions Between A Lymphoid And A non-Lymphoid Cell R-HSA-198933	0.999994	0.999996
GPCR Ligand Binding R-HSA-500792	0.999994	0.999996
Muscle Contraction R-HSA-397014	0.999995	0.999996
Class A/1 (Rhodopsin-like Receptors) R-HSA-373076	0.999995	0.999996
Extracellular Matrix Organization R-HSA-1474244	0.999995	0.999996
Peptide Ligand-Binding Receptors R-HSA-375276	0.999996	0.999996

## Sheet: Fig 4C Enrichr_Cell Cycle
Term	P-value	Adjusted P-value
Cell cycle WP179	1.8541e-29	5.26564e-27
G1 to S cell cycle control WP45	3.80863e-18	5.40826e-16
DNA Replication WP466	2.88281e-17	2.72906e-15
Retinoblastoma gene in cancer WP2446	1.23154e-14	8.74394e-13
DNA Mismatch Repair WP531	8.86339e-11	5.03441e-09
Nucleotide Excision Repair WP4753	3.50815e-10	1.66052e-08
Parkin-Ubiquitin Proteasomal System pathway WP2359	1.62448e-08	6.59073e-07
Base Excision Repair WP4752	4.13122e-08	1.46658e-06
DNA IR-damage and cellular response via ATR WP4016	4.72667e-08	1.49153e-06
Glioblastoma signaling pathways WP2261	5.74942e-08	1.63283e-06
Pyrimidine metabolism WP4022	7.63874e-08	1.97218e-06
DNA Repair Pathways Full Network WP4946	8.34116e-08	1.97407e-06
Proteasome Degradation WP183	1.44364e-07	3.15379e-06
Ciliary landscape WP4352	1.57741e-07	3.19989e-06
ATM Signaling Pathway WP2516	2.05386e-07	3.88863e-06
Androgen receptor signaling pathway WP138	1.88879e-06	3.3526e-05
PI3K-Akt signaling pathway WP4172	2.11823e-06	3.53869e-05
Wnt signaling pathway and pluripotency WP399	4.37918e-06	6.90938e-05
Glycogen Synthesis and Degradation WP500	5.6694e-06	8.47427e-05
Integrated breast cancer pathway WP1984	6.48718e-06	8.80251e-05
miRNA regulation of DNA damage response WP1530	6.5089e-06	8.80251e-05
22q11.2 copy number variation syndrome WP4657	2.26771e-05	0.00029274
ErbB signaling pathway WP673	2.72696e-05	0.000315151
Focal Adhesion-PI3K-Akt-mTOR-signaling pathway WP3932	2.75773e-05	0.000315151
DNA IR-double strand breaks and cellular response via ATM WP3959	2.77422e-05	0.000315151
miRNA regulation of prostate cancer signaling pathways WP3981	5.84665e-05	0.000638634
Homologous recombination WP186	7.1512e-05	0.0007522
DNA damage response WP707	7.77478e-05	0.000776651
DNA damage response (only ATM dependent) WP710	7.93059e-05	0.000776651
Non-small cell lung cancer WP4255	0.00010223	0.000967779
Regulation of sister chromatid separation at the metaphase-anaphase transition WP4240	0.0001127	0.00103248
Integrated Cancer Pathway WP1971	0.000183615	0.00162958
TGF-beta Signaling Pathway WP366	0.000216021	0.00185909
Hepatitis B infection WP4666	0.000460613	0.00384748
Senescence and Autophagy in Cancer WP615	0.000595612	0.00483296
Endometrial cancer WP4155	0.000733089	0.00578325
Melanoma WP4685	0.000977722	0.00750468
Chromosomal and microsatellite instability in colorectal cancer WP4216	0.00127476	0.00952713
16p11.2 proximal deletion syndrome WP4949	0.00134094	0.00976482
Kisspeptin/kisspeptin receptor system in the ovary WP4871	0.00202197	0.014356
EGFR Tyrosine Kinase Inhibitor Resistance WP4806	0.00214012	0.0143696
MicroRNAs in cardiomyocyte hypertrophy WP1544	0.00214012	0.0143696
Bladder cancer WP2828	0.00217569	0.0143696
TNF related weak inducer of apoptosis (TWEAK) Signaling Pathway WP2036	0.00250444	0.0158058
Common Pathways Underlying Drug Addiction WP2636	0.00250444	0.0158058
TNF-alpha signaling pathway WP231	0.00297911	0.0183928
Corticotropin-releasing hormone signaling pathway WP2355	0.00309768	0.018461
Breast cancer pathway WP4262	0.00324684	0.018461
Aryl Hydrocarbon Receptor Netpath WP2586	0.00325018	0.018461
Envelope proteins and their potential roles in EDMD physiopathology WP4535	0.00325018	0.018461
Thyroid hormones production and their peripheral downstream signaling effects WP4746	0.00334441	0.0186238
Small cell lung cancer WP4658	0.00347266	0.018966
Epithelial to mesenchymal transition in colorectal cancer WP4239	0.00382191	0.0204797
miRNAs involved in DNA damage response WP1545	0.00410262	0.0208881
Synaptic signaling pathways associated with autism spectrum disorder WP4539	0.00411878	0.0208881
Photodynamic therapy-induced AP-1 survival signaling. WP3611	0.00411878	0.0208881
Copper homeostasis WP3286	0.00460094	0.0222432
Wnt Signaling Pathway WP363	0.00460094	0.0222432
7q11.23 copy number variation syndrome WP4932	0.00462095	0.0222432
MAP3K1 role in promoting and blocking gonadal determination WP4872	0.00526928	0.0246706
Cardiac Hypertrophic Response WP2795	0.00538583	0.0246706
Pathogenic Escherichia coli infection WP2272	0.00538583	0.0246706
Kit receptor signaling pathway WP304	0.00655048	0.0291535
TP53 network WP1742	0.0065698	0.0291535
ESC Pluripotency Pathways WP3931	0.00678351	0.0296387
IL-18 signaling pathway WP4754	0.0084736	0.035746
Oncostatin M Signaling Pathway WP2374	0.0085589	0.035746
Pathways affected in adenoid cystic carcinoma WP3651	0.0085589	0.035746
Association Between Physico-Chemical Features and Toxicity Associated Pathways WP3680	0.00892485	0.0367342
Focal Adhesion WP306	0.00926021	0.03757
Ebstein-Barr virus LMP1 signaling WP262	0.00955818	0.0377017
NRF2-ARE regulation WP4357	0.00955818	0.0377017
Circadian rhythm related genes WP3594	0.00984057	0.0382839
AMP-activated protein kinase (AMPK) signaling WP1403	0.0100772	0.0386746
miRNA regulation of p53 pathway in prostate cancer WP3982	0.0103834	0.0393186
Signal Transduction of S1P Receptor WP26	0.0112391	0.040158
IL-7 signaling pathway WP205	0.0112391	0.040158
Physiological and pathological hypertrophy of the heart WP1528	0.0112391	0.040158
Relationship between inflammation, COX-2 and EGFR WP4483	0.0112391	0.040158
Primary focal segmental glomerulosclerosis (FSGS) WP2572	0.0113121	0.040158
FGFR3 signaling in chondrocyte proliferation and terminal differentiation WP4767	0.0130399	0.044786
Joubert Syndrome WP4656	0.0130889	0.044786
Prolactin Signaling Pathway WP2037	0.0130889	0.044786
T-Cell Receptor and Co-stimulatory Signaling WP2583	0.0149574	0.0499753
Gastric Cancer Network 1 WP2361	0.0149574	0.0499753
Calcium Regulation in the Cardiac Cell WP536	0.0162522	0.0536701
Alzheimer's disease WP2059	0.0165612	0.0540619
Gastric Cancer Network 2 WP2363	0.0169883	0.0548258
IL17 signaling pathway WP2112	0.0180452	0.0575825
Myometrial relaxation and contraction pathways WP289	0.0184938	0.0576417
Disruption of postsynaptic signaling by CNV WP4875	0.0191293	0.0576417
Fluoropyrimidine Activity WP1601	0.0191293	0.0576417
Prion disease pathway WP3995	0.0191293	0.0576417
Resistin as a regulator of inflammation WP4481	0.0191293	0.0576417
Sudden Infant Death Syndrome (SIDS) Susceptibility Pathways WP706	0.0192816	0.0576417
Pancreatic adenocarcinoma pathway WP4263	0.0199096	0.0580628
Insulin Signaling WP481	0.0200898	0.0580628
CAMKK2 Pathway WP4874	0.0202402	0.0580628
Type 2 papillary renal cell carcinoma WP4241	0.0202402	0.0580628
EGF/EGFR signaling pathway WP437	0.0209187	0.0594091
Chemokine signaling pathway WP3929	0.0217684	0.0612101
VEGFA-VEGFR2 Signaling Pathway WP3888	0.0220696	0.0614486
Effect of progerin on genes involved in Hutchinson-Gilford progeria syndrome WP4320	0.0237296	0.0654292
B Cell Receptor Signaling Pathway WP23	0.0249123	0.0680298
IL-5 signaling pathway WP127	0.0274463	0.0735353
Oxidative Damage WP3941	0.0274463	0.0735353
IL-6 signaling pathway WP364	0.0313804	0.08329
TCA Cycle Nutrient Utilization and Invasiveness of Ovarian Cancer WP2868	0.0318396	0.0837264
ATM Signaling Network in Development and Disease WP3878	0.0341191	0.0888975
Aryl Hydrocarbon Receptor Pathway WP2873	0.0355223	0.0900743
Translation inhibitors in chronically activated PDGFRA cells WP4566	0.0355223	0.0900743
Regulation of Microtubule Cytoskeleton WP2038	0.0355223	0.0900743
Energy Metabolism WP1541	0.0369474	0.0928591
LncRNA-mediated mechanisms of therapeutic resistance WP3672	0.0380858	0.0932445
Metastatic brain tumor WP2249	0.0380858	0.0932445
miRNA Biogenesis WP2338	0.0380858	0.0932445
Hepatitis C and Hepatocellular Carcinoma WP3646	0.0398626	0.0959406
IL-3 signaling pathway WP286	0.0398626	0.0959406
Cholesterol Biosynthesis with Skeletal Dysplasias WP4804	0.044292	0.104194
LDLRAD4 and what we know about it WP4904	0.044292	0.104194
Netrin-UNC5B signaling pathway WP4747	0.0443924	0.104194
IL-4 signaling pathway WP395	0.0475132	0.110605
RANKL/RANK signaling pathway WP2018	0.049103	0.111087
TFs regulate miRNAs related to cardiac hypertrophy WP1559	0.0504584	0.111087
Caloric restriction and aging WP4191	0.0504584	0.111087
Dual hijack model of Vif in HIV infection WP3300	0.0504584	0.111087
Hijack of ubiquitination by SARS-CoV-2 WP4860	0.0504584	0.111087
Insulin signaling in adipocytes (diabetic condition) WP3635	0.0504584	0.111087
Insulin signaling in adipocytes (normal condition) WP3634	0.0504584	0.111087
Ebola Virus Pathway on Host WP4217	0.0510008	0.111417
Angiopoietin Like Protein 8 Regulatory Pathway WP3915	0.0539296	0.116916
MET in type 1 papillary renal cell carcinoma WP4205	0.05565	0.119732
15q11.2 copy number variation syndrome WP4940	0.0565854	0.119927
ATR Signaling WP3875	0.0565854	0.119927
Notch Signaling Pathway Netpath WP61	0.0590323	0.123273
Prader-Willi and Angelman Syndrome WP3998	0.0590323	0.123273
TCA cycle in senescence WP5050	0.0626732	0.12898
Mammary gland development pathway - Involution (Stage 4 of 4) WP2815	0.0626732	0.12898
Brain-derived neurotrophic factor (BDNF) signaling pathway WP2380	0.0664275	0.135572
AGE/RAGE pathway WP2324	0.067786	0.135572
Thyroid stimulating hormone (TSH) signaling pathway WP2032	0.067786	0.135572
SARS-CoV-2 innate immunity evasion and cell-specific immune response WP5039	0.067786	0.135572
Glycolysis in senescence WP5049	0.0687219	0.136483
Mesodermal commitment pathway WP2857	0.0697422	0.137547
RAC1/PAK1/p38/MMP2 Pathway WP3303	0.0714008	0.139847
Bile acids synthesis and enterohepatic circulation WP4389	0.074732	0.144067
MAPK and NFkB signaling pathways inhibited by Yersinia YopJ WP3849	0.074732	0.144067
Glucocorticoid Receptor Pathway WP2880	0.075077	0.144067
Non-genomic actions of 1,25 dihydroxyvitamin D3 WP4341	0.0769374	0.146646
Head and Neck Squamous Cell Carcinoma WP4674	0.0807018	0.14883
Serotonin and anxiety-related events WP3944	0.0807035	0.14883
Dopamine metabolism WP2436	0.0807035	0.14883
MFAP5-mediated ovarian cancer cell motility and invasiveness WP3301	0.0807035	0.14883
Osteopontin Signaling WP1434	0.0807035	0.14883
Leptin signaling pathway WP2034	0.0864528	0.157723
Cancer immunotherapy by CTLA4 blockade WP4582	0.0866368	0.157723
Regulatory circuits of the STAT3 signaling pathway WP4538	0.0903537	0.163442
ERK Pathway in Huntington's Disease WP3853	0.0925321	0.166324
ID signaling pathway WP53	0.0983897	0.174642
Interactome of polycomb repressive complex 2 (PRC2) WP2916	0.0983897	0.174642
Apoptosis WP254	0.102355	0.179367
Serotonin and anxiety WP3947	0.10421	0.179367
Airway smooth muscle cell contraction WP4962	0.10421	0.179367
IL-9 signaling pathway WP22	0.10421	0.179367
Regulation of Wnt/B-catenin Signaling by Small Molecule Compounds WP3664	0.10421	0.179367
Acute viral myocarditis WP4298	0.106449	0.182118
4-hydroxytamoxifen, Dexamethasone, and Retinoic Acids Regulation of p27 Expression WP3879	0.109992	0.183752
TGF-B Signaling in Thyroid Cells for Epithelial-Mesenchymal Transition WP3859	0.109992	0.183752
Inhibition of exosome biogenesis and secretion by Manumycin A in CRPC cells WP4301	0.109992	0.183752
MFAP5 effect on permeability and motility of endothelial cells via cytoskeleton rearrangement WP4560	0.109992	0.183752
Ciliopathies WP4803	0.114894	0.188702
Serotonin Receptor 4/6/7 and NR3C Signaling WP734	0.115738	0.188702
LTF danger signal response pathway WP4478	0.115738	0.188702
Nucleotide metabolism WP404	0.115738	0.188702
Ras signaling WP4223	0.116278	0.188702
Serotonin Receptor 2 and ELK-SRF/GATA4 signaling WP732	0.121447	0.19377
Hematopoietic Stem Cell Gene Regulation by GABP alpha/beta Complex WP3657	0.121447	0.19377
Hereditary leiomyomatosis and renal cell carcinoma pathway WP4206	0.121447	0.19377
Galanin receptor pathway WP4970	0.127119	0.201687
Type II diabetes mellitus WP1584	0.132755	0.207157
PI3K/AKT/mTOR - VitD3 signaling WP4141	0.132755	0.207157
Regulation of apoptosis by parathyroid hormone-related protein WP3872	0.132755	0.207157
Estrogen signaling pathway WP712	0.138355	0.211357
Hippo-Yap signaling pathway WP4537	0.138355	0.211357
Kynurenine Pathway and links to Cellular Senescence WP5044	0.138355	0.211357
Integrin-mediated Cell Adhesion WP185	0.138424	0.211357
Toll-like Receptor Signaling Pathway WP75	0.142834	0.213995
Angiogenesis WP1539	0.143919	0.213995
Unfolded protein response WP4925	0.143919	0.213995
Kallmann's Syndrome WP5074	0.143919	0.213995
NAD Metabolism in Oncogene-Induced Senescence and Mitochondrial Dysfunction-Associated Senescence WP5046	0.143919	0.213995
Hypothesized Pathways in Pathogenesis of Cardiovascular Disease WP3668	0.149448	0.221058
Wnt/beta-catenin signaling pathway in leukemia WP3658	0.154941	0.22682
EPO Receptor Signaling WP581	0.154941	0.22682
Follicle Stimulating Hormone (FSH) signaling pathway WP2035	0.160398	0.232414
Intraflagellar transport proteins binding to dynein WP4532	0.160398	0.232414
Nanoparticle-mediated activation of receptor signaling WP2643	0.165821	0.239047
Gastrin signaling pathway WP4659	0.167584	0.239047
Wnt signaling WP428	0.16987	0.239047
Cannabinoid receptor signaling WP3869	0.171209	0.239047
Lipid Metabolism Pathway WP3965	0.171209	0.239047
PDGFR-beta pathway WP3972	0.171209	0.239047
RAS and bradykinin pathways in COVID-19 WP4969	0.171209	0.239047
Sphingolipid pathway WP1422	0.176562	0.239047
Cell migration and invasion through p75NTR WP4561	0.176562	0.239047
Dopaminergic Neurogenesis WP2855	0.176562	0.239047
Glycerophospholipid Biosynthetic Pathway WP2533	0.176562	0.239047
PI3K-AKT-mTOR signaling pathway and therapeutic opportunities WP3844	0.176562	0.239047
Spinal Cord Injury WP2431	0.17676	0.239047
Osteoblast differentiation WP4787	0.17676	0.239047
Hippo-Merlin Signaling Dysregulation WP4541	0.181378	0.242509
Toll-like Receptor Signaling related to MyD88 WP3858	0.181882	0.242509
Tumor suppressor activity of SMARCB1 WP4204	0.181882	0.242509
Constitutive Androstane Receptor Pathway WP2875	0.187167	0.247234
Initiation of transcription and translation elongation at the HIV-1 LTR WP3414	0.187167	0.247234
Alpha 6 Beta 4 signaling pathway WP244	0.192418	0.248394
Endothelin Pathways WP2197	0.192418	0.248394
MAPK Cascade WP422	0.192418	0.248394
Pregnane X receptor pathway WP2876	0.192418	0.248394
Regucalcin in proximal tubule epithelial kidney cells WP4838	0.192418	0.248394
Signaling of Hepatocyte Growth Factor Receptor WP313	0.197635	0.252831
BDNF-TrkB Signaling WP3676	0.197635	0.252831
The influence of laminopathies on Wnt signaling WP4844	0.202819	0.256003
FBXL10 enhancement of MAP/ERK signaling in diffuse large B-cell lymphoma WP4553	0.202819	0.256003
Overview of leukocyte-intrinsic Hippo pathway functions WP4542	0.202819	0.256003
Host-pathogen interaction of human coronaviruses - MAPK signaling WP4877	0.20797	0.261343
MAPK Signaling Pathway WP382	0.212187	0.261978
Factors and pathways affecting insulin-like growth factor (IGF1)-Akt signaling WP3850	0.213088	0.261978
Melatonin metabolism and effects WP3298	0.213088	0.261978
Neovascularisation processes WP4331	0.213088	0.261978
Photodynamic therapy-induced HIF-1 survival signaling WP3614	0.213088	0.261978
Amyotrophic lateral sclerosis (ALS) WP2447	0.218173	0.265928
Parkinson's disease pathway WP2371	0.218173	0.265928
G13 Signaling Pathway WP524	0.223225	0.270923
Regulation of toll-like receptor signaling pathway WP1449	0.225988	0.27236
Ferroptosis WP4313	0.228245	0.27236
Neural Crest Cell Migration during Development WP4564	0.228245	0.27236
PDGF Pathway WP2526	0.228245	0.27236
Endoderm differentiation WP2853	0.23074	0.274185
Nucleotide-binding Oligomerization Domain (NOD) pathway WP1433	0.233233	0.275993
Splicing factor NOVA regulated synaptic proteins WP4148	0.238189	0.278377
Fas ligand pathway and stress induction of heat shock proteins WP314	0.238189	0.278377
IL-2 signaling pathway WP49	0.238189	0.278377
Male infertility WP4673	0.242646	0.279531
Vitamin A and carotenoid metabolism WP716	0.243113	0.279531
Eukaryotic Transcription Initiation WP405	0.243113	0.279531
Neural Crest Cell Migration in Cancer WP4565	0.243113	0.279531
Heart Development WP1591	0.248005	0.282866
Interleukin-11 Signaling Pathway WP2332	0.248005	0.282866
Cholesterol metabolism (includes both Bloch and Kandutsch-Russell pathways) WP4718	0.257696	0.292743
Thymic Stromal LymphoPoietin (TSLP) Signaling Pathway WP2203	0.262495	0.294659
Endoplasmic reticulum stress response in coronavirus infection WP4861	0.262495	0.294659
Mechanoregulation and pathology of YAP/TAZ via Hippo and non-Hippo mechanisms WP4534	0.262495	0.294659
Nonalcoholic fatty liver disease WP4396	0.264135	0.295333
Structural Pathway of Interleukin 1 (IL-1) WP2637	0.272001	0.302934
Apoptosis-related network due to altered Notch3 in ovarian cancer WP2864	0.290649	0.321184
Cardiac Progenitor Differentiation WP2406	0.290649	0.321184
TGF-beta Receptor Signaling WP560	0.295236	0.324989
The Overlap Between Signal Transduction Pathways that Contribute to a Range of LMNA Laminopathies WP4879	0.299794	0.327468
IL-1 signaling pathway WP195	0.299794	0.327468
TGF-beta receptor signaling in skeletal dysplasias WP4816	0.313294	0.340902
T-Cell antigen Receptor (TCR) pathway during Staphylococcus aureus infection WP3863	0.330892	0.358677
Genotoxicity pathway WP4286	0.335221	0.361988
Nuclear Receptors Meta-Pathway WP2882	0.339051	0.362498
Endochondral Ossification with Skeletal Dysplasias WP4808	0.339522	0.362498
Endochondral Ossification WP474	0.339522	0.362498
Histone Modifications WP2369	0.352261	0.37469
Sterol regulatory element-binding proteins (SREBP) signaling WP1982	0.360618	0.380727
Folate Metabolism WP176	0.360618	0.380727
Pathways in clear cell renal cell carcinoma WP4018	0.423734	0.445706
ncRNAs involved in Wnt signaling in hepatocellular carcinoma WP4336	0.427467	0.447973
Allograft Rejection WP2328	0.438522	0.457869
Apoptosis Modulation and Signaling WP1772	0.44216	0.458297
T-cell receptor (TCR) signaling pathway WP69	0.44216	0.458297
G Protein Signaling Pathways WP35	0.452933	0.467757
LncRNA involvement in canonical Wnt signaling and colorectal cancer WP4258	0.456478	0.46971
Pathways Regulating Hippo Signaling WP4540	0.470432	0.48232
Neural Crest Differentiation WP2064	0.480664	0.491038
Fragile X Syndrome WP4549	0.544036	0.553786
mRNA Processing WP411	0.558641	0.566622
Adipogenesis WP236	0.56999	0.576076
NRF2 pathway WP2884	0.612562	0.616907
Regulation of Actin Cytoskeleton WP51	0.622535	0.624735
Vitamin D Receptor Pathway WP2877	0.693666	0.693666
